# Supplementary material for: WRINKLED1 transcription factor orchestrates the regulation of carbon partitioning for C18:1 (oleic acid) accumulation in Siberian apricot kernel
Source: Sci Rep. 2019 Feb 25;9:2693. doi: 10.1038/s41598-019-39236-9 (PMC6389899; doi:10.1038/s41598-019-39236-9)
Supplement: Supplementary file 2 — Supplementary Table S1 [file 41598_2019_39236_MOESM2_ESM.xlsx]

## Sheet: Sheet1
		Oil palm Mesocarp (Week after pollination (WAP))					Rapeseed Embryo Stages (Days after flowering (DAF))				Castor Endosperm Stages				Burning Bush Endosperm Stages				Siberian apricot kernel (Days after flowering (DAF))
	Gene name and description	15	17	19	21	23	14-20	21-25	26-30	31-35	Stage III	Stage IV	Stage VI	Stage VII	8/22	8/29	9/06	9/19	10	30	50	60	70
AT1G01060	LHY1, LHY | LHY (LATE ELONGATED HYPOCOTYL); DNA binding / transcription factor	6.02682	4.863	5.54847	4.41285	4.04448	2.32222	0.926759	-0.512514	-1.73216	1.48594	0.585924	-0.512514	-9.96578	-0.734563	1.53655	2.65558	2.32222	2.72923	4.197	1.68302	0.714575	1.96754
AT1G01090	Pyruvate Dehydrogenase &alpha; subunit, E1a component of Pyruvate Dehydrogenase Complex|PDH (E1alpha: component of Pyruvate Dehydrogenase Complex )	4.60887	5.74419	6.71426	7.65893	7.84675	6.26117	5.85302	4.85803	3.45956	4.85305	4.16197	4.03571	3.1045	4.03571	3.47262	3.868	3.13767	4.22427	5.73474	5.26607	2.8522	3.16848
AT1G01140	PKS6, SnRK3.12, CIPK9 | CIPK9 (CBL-INTERACTING PROTEIN KINASE 9); kinase	4.48549	4.39239	4.54232	4.46604	4.40606	1.43349	-1.31833	-3.30757	-3.30757	4.248	3.52995	2.56096	2.40626	-1.73216	-2.31473	-0.320126	0.926759	3.41021	2.33657	1.23327	3.45562	3.61718
AT1G01510	AN | AN (ANGUSTIFOLIA)	1.8484	1.13816	1.13816	1.96384	2.10467	1.00072	0.138814	1.20226	0.379621	2.29308	0.0717627	0.486457	0.379621	3.47262	2.90708	1.63273	1.53655	1.74889	2.23603	2.15088	2.17664	2.6783
AT1G01610	Glycerol-3-Phosphate Acyltransferase|GPAT4	-9.96578	-9.96578	-3.30757	-9.96578	-2.31473	-2.31473	-0.320126	-1.73216	-0.734563	-0.512514	-1.51046	-9.96578	-9.96578	-9.96578	-9.96578	-9.96578	-2.31473	5.00724	0.926759	-0.687335	-2.24469	-1.5951
AT1G01710	Acyl-CoA Thioesterase|	2.5852	2.37879	1.80777	1.43349	1.7229	-1.31833	0.678973	0.264236	0.379621	1.07108	2.66698	1.37907	0.379621	-0.734563	-2.31473	0.00144197	-0.512514	3.67706	3.17329	1.96384	2.70288	3.95243
AT1G01790	ATKEA1, KEA1 | KEA1 (K EFFLUX ANTIPORTER 1); potassium:hydrogen antiporter	1.76596	1.88792	1.58544	2.40626	2.37879	2.8482	1.67852	0.379621	1.13816	-0.512514	0.678973	0.486457	-9.96578	0.848798	1.37907	-0.734563	-2.31473	3.3407	4.12358	2.52381	0.623867	1.29337
AT1G01910	anion-transporting ATPase, putative	1.88792	2.51122	1.67852	0.766383	1.37907	1.96384	2.07073	0.766383	0.138814	3.81773	2.89743	1.00072	1.7229	2.43323	1.20226	0.678973	0.848798	3.52243	2.82395	3.52995	5.18472	6.18072
AT1G02080	transcriptional regulator-related	4.248	4.42633	4.42633	4.248	4.35057	4.86795	4.7005	2.88772	2.56096	1.07108	1.00072	-9.96578	-0.512514	0.585924	2.6783	1.92638	1.92638	2.87598	2.47275	2.21754	3.10953	3.22512
AT1G02090	CSN7, COP15, CSN7II, FUS5 | FUS5 (FUSCA 5); MAP kinase kinase	2.26333	1.96384	2.03598	2.03598	2.48568	1.92638	1.63273	0.379621	2.48568	2.94505	1.40654	1.07108	-9.96578	2.65558	1.37907	1.26364	1.48594	2.94505	1.99675	2.28422	2.69622	3.34497
AT1G02100	leucine carboxyl methyltransferase family protein	1.07108	0.848798	0.926759	0.138814	0.486457	1.43349	-1.31833	-9.96578	-0.150401	2.65558	2.10467	0.379621	-9.96578	-1.73216	0.264236	-1.31833	0.138814	2.36765	1.67852	0.323082	0.434028	1.1117
AT1G02130	AtRab1B, Ara-5, AtRABD2a, ARA5, ATRAB1B | ATRAB1B (Arabidopsis thaliana responsive to abscisic acid 1B); GTP binding	4.23274	4.40606	4.47255	4.25558	3.96357	0.678973	0.585924	-3.30757	-0.512514	3.49838	3.54238	3.20179	2.40626	3.26318	3.00018	3.51109	4.20171	5.79859	5.59249	5.01663	4.69271	5.12478
AT1G02140	MEE63, MAGO, HAP1 | HAP1/MAGO/MEE63 (MATERNAL EFFECT EMBRYO ARREST 63); protein binding	1.92638	2.5852	2.10467	2.40626	1.8484	2.43323	2.20195	2.03598	1.8484	4.70603	4.34703	3.91657	3.64397	2.07073	0.00144197	0.678973	0.486457	5.94277	5.23883	5.30637	5.5714	5.95189
AT1G02150	pentatricopeptide (PPR) repeat-containing protein	1.48594	1.43349	0.848798	1.37907	1.76596	0.486457	0.138814	-3.30757	-0.997117	-0.512514	1.17057	0.379621	-0.512514	2.35078	-0.512514	-0.320126	0.486457	1.54646	0.311503	0.476122	1.40108	2.24519
AT1G02170	ATMCPB1, MCP1B, AMC1, ATMC1, LOL3 | LOL3 (LSD ONE LIKE 3); caspase/ cysteine-type endopeptidase	1.43349	1.43349	1.48594	1.13816	1.80777	0.264236	-1.31833	-0.512514	-3.30757	1.07108	-1.31833	-0.512514	-9.96578	-1.73216	-0.150401	-0.734563	1.32251	-1.28279	-3.62593	-6.50635	-9.96578	-9.96578
AT1G02500	SAM-1, MAT1, SAM1 | SAM1 (S-adenosylmethionine synthetase 1); methionine adenosyltransferase	4.12937	4.51103	5.4263	5.62062	5.89484	-0.150401	0.138814	0.585924	0.379621	7.21044	6.41618	5.54538	4.98646	-0.734563	-9.96578	0.264236	0.926759	6.09531	5.53297	5.32269	4.95843	5.28359
AT1G02560	NCLPP1, NCLPP5, CLPP5 | CLPP5 (NUCLEAR ENCODED CLP PROTEASE 1); endopeptidase Clp	3.74427	3.39245	3.70055	3.39245	3.74427	2.43323	1.00072	2.5852	2.92619	4.07904	2.52381	0.379621	0.379621	2.65558	1.8484	1.7229	1.8484	3.96449	3.34497	2.76998	3.66232	3.88665
AT1G02660	Lipid Acylhydrolase-like|	-1.73216	-3.30757	-1.31833	-3.30757	-0.734563	-9.96578	-1.31833	-9.96578	0.848798	-9.96578	-2.31473	-9.96578	-9.96578	0.264236	-2.31473	0.848798	-2.31473	2.7551	1.41197	1.80777	2.18618	1.94148
AT1G02840	ATSRP34, SRP34, SR1 | SR1 (splicing factor 2); RNA binding	4.59102	4.54232	4.6265	4.21731	4.01801	2.07073	0.264236	0.486457	2.65558	2.65558	2.48568	2.40626	0.379621	3.47262	3.0358	2.96366	2.82802	3.57664	2.95252	3.20022	3.9412	4.30166
AT1G02870	similar to unnamed protein product [Vitis vinifera] (GB:CAO39998.1); contains domain PD099709 (PD099709)	0.264236	0.585924	0.00144197	-1.31833	-0.320126	0.486457	-1.31833	1.43349	2.70066	3.95429	2.89743	0.379621	1.00072	0.264236	-0.150401	0.486457	-2.31473	1.4547	1.87617	1.82008	3.49582	4.45095
AT1G02910	LPA1 | LPA1 (LOW PSII ACCUMULATION1); binding	-0.512514	-1.73216	-0.997117	-1.73216	-2.31473	1.20226	0.926759	1.00072	1.32251	2.96366	1.86829	1.96384	-0.512514	-0.150401	-0.512514	0.00144197	-9.96578	1.93772	1.65581	-0.284546	-0.78339	0.88049
AT1G03030	phosphoribulokinase/uridine kinase family protein	-0.512514	0.379621	0.848798	-0.734563	0.486457	0.678973	-1.31833	0.848798	2.51122	1.80777	1.20226	1.00072	-9.96578	-9.96578	-9.96578	-1.31833	-2.31473	2.36485	1.15121	0.696884	1.5758	1.94148
AT1G03080	kinase interacting family protein	1.63273	1.13816	1.07108	2.07073	1.76596	2.03598	1.00072	1.53655	0.379621	-0.512514	0.585924	-9.96578	-9.96578	2.78681	2.03598	0.848798	-0.734563	4.66681	2.06385	0.669934	1.37351	1.08474
AT1G03090	MCCA | MCCA (3-methylcrotonyl-CoA carboxylase 1)	0.678973	0.264236	0.264236	1.20226	-1.73216	1.26364	0.585924	0.00144197	0.766383	1.80777	0.00144197	-9.96578	1.00072	-9.96578	-9.96578	-0.734563	0.138814	2.8955	1.91112	2.63017	3.17009	3.78042
AT1G03110	transducin family protein / WD-40 repeat family protein	0.926759	-0.150401	0.264236	-0.512514	-0.150401	1.58544	1.63273	0.678973	0.678973	2.96366	1.86829	-0.512514	-9.96578	-9.96578	-1.31833	-2.31473	-0.997117	1.55631	1.56608	1.56608	1.86037	2.27828
AT1G03140	splicing factor Prp18 family protein	2.60905	2.72268	2.65558	2.35078	2.74438	2.23297	1.80777	2.23297	2.29308	3.58508	3.07912	3.48556	1.37907	-1.73216	-0.997117	-2.31473	-0.150401	2.72268	2.28718	1.8484	2.81783	2.98386
AT1G03150	GCN5-related N-acetyltransferase (GNAT) family protein	2.29308	2.37879	2.78681	1.8484	1.00072	2.17025	1.20226	0.585924	1.07108	3.30757	3.22512	2.40626	2.40626	1.7229	1.26364	1.80777	0.926759	4.08924	3.14747	3.22048	4.60472	4.88514
AT1G03250	similar to unknown [Populus trichocarpa] (GB:ABK96006.1); contains domain R3H domain (SSF82708)	2.32222	2.35078	2.03598	1.96384	1.80777	0.264236	-1.31833	1.37907	1.58544	1.07108	-1.51046	-0.512514	-0.512514	-0.734563	-9.96578	0.00144197	0.766383	5.05402	4.57356	4.31404	5.53608	6.09257
AT1G03280	transcription initiation factor IIE (TFIIE) alpha subunit family protein / general transcription factor TFIIE family protein	2.86809	2.45969	2.5852	2.78681	2.13783	1.32251	0.926759	1.00072	1.76596	0.486457	-0.413115	0.486457	0.486457	-0.150401	-1.31833	0.486457	-9.96578	3.9412	3.30027	3.02343	4.07989	4.57113
AT1G03330	small nuclear ribonucleoprotein D, putative / snRNP core SM-like protein, putative / U6 snRNA-associated Sm-like protein, putative	2.00036	1.00072	2.10467	2.26333	1.8484	2.03598	2.17025	1.43349	2.07073	4.248	3.18603	3.56084	2.72268	2.5852	1.53655	0.486457	3.00018	5.14938	4.70216	4.37927	4.70437	5.86743
AT1G03350	BSD domain-containing protein	2.51122	2.60905	3.24808	3.36471	2.72268	2.20195	1.76596	1.8484	0.926759	1.80777	2.15413	-0.512514	-0.512514	2.17025	1.26364	2.37879	2.43323	3.93555	3.14258	2.66015	3.19865	2.98204
AT1G03360	ATRRP4 | ATRRP4; exonuclease	3.32207	2.5852	2.40626	1.13816	2.48568	-0.320126	-1.31833	0.00144197	1.48594	2.80756	1.51147	0.486457	1.00072	-0.734563	0.926759	0.486457	-2.31473	3.38833	3.03228	3.05329	2.98021	3.39931
AT1G03475	HEMF1, ATCPO-I, LIN2 | LIN2 (LESION INITIATION 2); coproporphyrinogen oxidase	2.26333	2.43323	2.32222	2.51122	3.00018	3.40613	2.03598	0.585924	-0.320126	2.65558	1.70088	1.7229	-0.512514	1.96384	1.53655	-1.31833	-0.997117	3.29293	2.5363	2.15737	2.2299	2.56828
AT1G03900	ATNAP4 | ATNAP4 (ARABIDOPSIS THALIANA NON-INTRINSIC ABC PROTEIN 4)	1.32251	1.00072	1.53655	1.67852	1.53655	1.37907	1.26364	1.07108	1.53655	1.07108	-0.413115	1.00072	0.486457	1.43349	-0.512514	1.20226	1.26364	3.43709	2.28718	0.412511	0.0299829	0.623867
AT1G03910	similar to unnamed protein product [Vitis vinifera] (GB:CAO62957.1); similar to unknown protein [Oryza sativa (japonica cultivar-group)] (GB:AAO37540.1); similar to hypothetical protein [Vitis vinifera] (GB:CAN74141.1); contains domain PTHR21737 (PTHR21737); contains domain PTHR21737:SF4 (PTHR21737:SF4)	3.05329	2.78681	3.0181	2.96366	3.05329	2.48568	1.43349	3.0358	3.21739	1.48594	1.13816	1.00072	1.7229	2.17025	2.29308	1.58544	2.56096	3.39245	2.89937	2.69399	3.98194	3.8749
AT1G04080	PRP39 | PRP39; binding	3.48556	3.65547	3.81773	3.58508	3.74427	3.15397	3.20179	2.74438	2.23297	-0.512514	0.585924	-0.512514	-0.512514	2.43323	2.17025	2.51122	2.6325	4.40946	4.01623	4.88269	5.22886	5.86792
AT1G04120	MRP5, ATMRP5 | ATMRP5 (Arabidopsis thaliana multidrug resistance-associated protein 5)	2.43323	3.32207	3.67818	5.06182	4.51103	6.14162	5.86297	4.96814	3.49838	2.29308	1.5612	1.76596	2.03598	3.12118	3.30757	3.75499	3.77621	2.51627	2.7073	2.64639	3.95429	3.48298
AT1G04130	tetratricopeptide repeat (TPR)-containing protein	2.45969	2.51122	2.23297	2.35078	2.32222	0.585924	-9.96578	-1.73216	-1.73216	2.48568	2.17025	1.37907	-0.512514	-0.150401	-0.512514	-2.31473	0.926759	3.30903	2.87598	2.04299	3.21739	3.93367
AT1G04140	transducin family protein / WD-40 repeat family protein	3.54856	3.64397	3.58508	3.47262	3.0358	3.1045	3.20179	3.52369	3.30757	3.39245	2.17025	-0.512514	0.486457	0.585924	1.7229	2.17025	2.37879	4.03131	3.89443	3.24656	3.73346	4.19227
AT1G04170	EIF2 GAMMA | EIF2 GAMMA (eukaryotic translation initiation factor 2 gamma subunit); translation factor, nucleic acid binding	2.86809	3.18603	3.57301	3.33643	3.13767	2.65558	2.40626	2.51122	2.00036	4.01801	2.20195	1.7229	0.379621	3.17009	1.92638	2.86809	3.00018	3.59586	3.59228	2.65329	3.80746	4.00099
AT1G04190	tetratricopeptide repeat (TPR)-containing protein	0.00144197	0.848798	0.138814	0.379621	0.00144197	1.00072	1.43349	1.32251	0.585924	3.66687	3.21739	1.96384	-9.96578	1.26364	-0.512514	-0.734563	-0.734563	2.19566	1.72727	1.49621	1.98222	2.80962
AT1G04210	leucine-rich repeat family protein / protein kinase family protein	1.00072	1.00072	0.486457	0.264236	0.486457	1.80777	-0.320126	-0.734563	1.00072	1.80777	-2.31473	-9.96578	-0.512514	2.07073	-0.734563	1.48594	0.486457	3.35346	2.44387	2.38709	3.06712	3.65775
AT1G04300	similar to meprin and TRAF homology domain-containing protein / MATH domain-containing protein [Arabidopsis thaliana] (TAIR:AT5G43560.1); similar to meprin and TRAF homology domain-containing protein / MATH domain-containing protein [Arabidopsis thaliana] (TAIR:AT5G43560.2); similar to unnamed protein product [Vitis vinifera] (GB:CAO71320.1); contains InterPro domain MATH (InterPro:IPR002083); co…	4.31477	4.55465	3.99105	4.06186	3.7867	3.0181	1.96384	2.5363	2.80756	1.80777	1.74459	0.379621	1.43349	1.58544	2.26333	1.13816	1.37907	1.5612	1.44414	-0.134477	-0.512514	0.0579701
AT1G04400	FHA, AT-PHH1, PHH1, CRY2 | CRY2 (CRYPTOCHROME 2)	2.32222	1.37907	1.80777	0.848798	0.138814	3.30757	1.37907	0.00144197	-9.96578	2.80756	2.87794	1.43349	1.37907	-9.96578	-9.96578	-9.96578	-2.31473	3.22203	1.95271	0.288063	1.40108	2.77631
AT1G04410	NAD/P-dependent malate dehydrogenase|MDH	-0.734563	-1.73216	-0.734563	-1.31833	-0.997117	6.19182	5.09174	4.63813	3.91657	6.74417	5.27802	4.09601	3.30757	-9.96578	-9.96578	-9.96578	-9.96578	7.66967	7.57615	4.69772	4.59759	5.25441
AT1G04420	aldo/keto reductase family protein	0.264236	0.926759	1.37907	2.40626	2.00036	0.486457	-9.96578	-3.30757	-0.997117	1.48594	1.43349	-0.512514	-0.512514	-1.73216	-0.512514	-2.31473	-0.997117	2.71611	0.660837	1.77442	3.17808	3.34497
AT1G04510	transducin family protein / WD-40 repeat family protein	3.48556	3.87784	3.24808	2.40626	2.80756	1.37907	0.678973	0.585924	0.678973	4.248	3.47262	3.08763	0.379621	3.12118	2.03598	1.26364	2.6783	4.60472	4.42095	4.05059	5.33917	6.05205
AT1G04590	similar to EMB1417 (EMBRYO DEFECTIVE 1417) [Arabidopsis thaliana] (TAIR:AT4G21190.1); similar to pentatricopeptide (PPR) repeat-containing protein [Arabidopsis thaliana] (TAIR:AT4G18975.3); similar to pentatricopeptide (PPR) repeat-containing protein [Arabidopsis thaliana] (TAIR:AT4G18975.2); similar to unnamed protein product [Vitis vinifera] (GB:CAO45303.1); contains domain TPR-like (SSF48452)	-0.320126	0.848798	0.585924	0.678973	0.264236	0.585924	-1.31833	0.678973	-0.320126	2.07073	0.00144197	-0.512514	1.37907	1.26364	0.486457	1.00072	-0.150401	2.27828	1.86433	1.7229	2.57313	2.6828
AT1G04640	Lipoyltransferase|LT	-0.512514	-0.320126	-1.31833	-3.30757	-0.997117	0.00144197	-9.96578	-3.30757	-9.96578	-0.512514	-9.96578	-9.96578	-9.96578	-0.734563	-1.31833	-0.734563	1.20226	3.35346	1.4547	1.43349	1.33971	2.25429
AT1G04690	KV-BETA1, KAB1 | KAB1 (POTASSIUM CHANNEL BETA SUBUNIT); potassium channel	2.00036	3.20179	3.37865	2.98204	3.79712	2.86809	1.96384	2.6325	2.48568	4.07904	3.32927	2.72268	0.379621	3.87784	2.98204	3.07056	3.40613	5.06656	4.13922	3.90602	3.52619	4.02423
AT1G04710	Ketoacyl-CoA Thiolase|KAT1	-9.96578	-9.96578	-2.31473	-3.30757	-9.96578	0.486457	-9.96578	-9.96578	-2.31473	-0.512514	-2.31473	-9.96578	-9.96578	-1.73216	-9.96578	-9.96578	-2.31473	5.40603	5.3597	5.34024	6.5788	7.11625
AT1G04780	ankyrin repeat family protein	2.60905	2.96366	2.56096	2.80756	2.45969	1.07108	-0.320126	-0.997117	0.678973	0.486457	0.00144197	1.43349	-9.96578	2.78681	2.03598	1.8484	3.12118	1.09828	1.03633	0.390668	1.02219	1.47041
AT1G04850	ubiquitin-associated (UBA)/TS-N domain-containing protein	1.92638	1.8484	1.88792	1.7229	1.58544	3.27813	1.43349	2.35078	1.80777	3.95429	4.0532	3.64397	2.40626	3.07056	2.26333	3.00018	2.45969	5.31038	4.77668	4.50659	5.00993	5.22037
AT1G04870	protein arginine N-methyltransferase family protein	1.07108	1.20226	0.486457	0.678973	1.53655	1.26364	1.43349	0.926759	0.379621	3.20179	2.32222	0.379621	0.379621	2.07073	2.78681	1.88792	2.23297	2.35924	2.12796	0.252173	1.47041	3.17808
AT1G04910	Identical to DUF246 domain-containing protein At1g04910 [Arabidopsis Thaliana] (GB:Q8W486;GB:Q56ZD6;GB:Q9MAT9); similar to unknown protein [Arabidopsis thaliana] (TAIR:AT1G22460.1); similar to unnamed protein product [Vitis vinifera] (GB:CAO65766.1); similar to Plant protein family protein, expressed [Oryza sativa (japonica cultivar-group)] (GB:ABA93715.2); similar to unnamed protein product [Vit…	1.88792	1.13816	2.37879	2.43323	1.67852	1.48594	0.926759	1.20226	1.13816	-0.512514	0.926759	0.486457	-9.96578	1.96384	1.07108	1.00072	2.23297	2.33085	2.14763	1.71853	0.808179	0.848798
AT1G04950	TAF6, TAFII59 | TAFII59 (TBP-ASSOCIATED FACTOR 6); transcription initiation factor	1.26364	2.13783	1.80777	1.00072	0.926759	2.07073	2.07073	1.53655	1.80777	1.48594	-0.0724828	-9.96578	-9.96578	1.8484	0.138814	1.00072	1.37907	3.26769	3.03931	2.42519	2.91476	3.38281
AT1G04980	ATPDIL2-2 | ATPDIL2-2 (PDI-LIKE 2-2); thiol-disulfide exchange intermediate	1.53655	2.37879	1.7229	2.6325	2.32222	2.07073	0.926759	0.678973	-0.512514	4.98646	4.95889	2.8482	2.56096	3.6207	2.6325	2.23297	1.80777	5.52391	4.75012	3.3407	0.0989585	0.614474
AT1G05055	ATGTF2H2, GTF2H2 | ATGTF2H2/GTF2H2 (GENERAL TRANSCRIPTION FACTOR IIH 2); general RNA polymerase II transcription factor	0.678973	1.07108	0.379621	0.678973	0.585924	-0.320126	-1.31833	0.678973	-3.30757	1.48594	1.29337	-0.512514	0.486457	1.7229	-1.31833	-1.31833	-1.31833	2.76998	2.33371	1.87617	2.23603	2.72705
AT1G05120	SNF2 domain-containing protein / helicase domain-containing protein / RING finger domain-containing protein	0.264236	1.26364	1.20226	1.20226	1.63273	2.26333	2.10467	2.20195	0.379621	1.07108	1.43349	-9.96578	-0.512514	1.07108	-1.31833	-0.320126	0.264236	1.52155	1.81599	2.21132	3.00917	3.10953
AT1G05150	calcium-binding EF hand family protein	3.00018	2.13783	2.98204	2.5363	2.70066	3.70055	3.54856	3.23281	2.26333	2.29308	-0.0724828	-0.512514	1.00072	1.58544	0.766383	1.26364	-1.31833	3.04806	2.31063	2.50106	2.5852	3.06195
AT1G05170	galactosyltransferase family protein	1.32251	1.13816	1.48594	2.13783	1.00072	0.486457	-1.31833	-0.734563	-0.734563	3.08763	2.01828	0.379621	0.486457	-1.73216	-9.96578	-1.31833	-0.512514	2.65329	1.64662	2.8482	4.33493	4.56809
AT1G05180	AXR1 | AXR1 (AUXIN RESISTANT 1); small protein activating enzyme	2.00036	2.00036	2.26333	1.80777	1.37907	1.58544	0.678973	-0.997117	-0.512514	3.08763	2.21754	1.00072	1.7229	1.58544	1.37907	1.53655	1.7229	3.45694	3.54609	0.926759	0.60502	0.660837
AT1G05190	EMB2394 | EMB2394 (EMBRYO DEFECTIVE 2394); structural constituent of ribosome	1.20226	1.37907	1.26364	1.43349	1.00072	2.35078	1.20226	1.58544	0.678973	2.65558	2.8482	2.20195	1.00072	-0.150401	-0.997117	-0.734563	-0.997117	3.97554	2.12796	1.75318	2.02892	2.06729
AT1G05350	thiF family protein	1.07108	1.92638	1.13816	1.26364	1.76596	3.37865	2.17025	2.23297	1.20226	4.78141	4.3075	1.00072	2.72268	0.585924	1.76596	0.848798	0.486457	3.17489	3.28998	2.13783	1.83633	2.67604
AT1G05460	SDE3 | SDE3 (SILENCING DEFECTIVE)	2.40626	2.82802	1.67852	2.07073	1.43349	1.07108	-9.96578	-0.734563	-1.73216	4.7005	4.31839	3.48556	2.70066	-0.150401	-1.31833	-1.31833	-0.997117	4.27284	2.22682	-0.533242	-0.968605	-0.641604
AT1G05500	SYTE, ATSYTE, NTMC2TYPE2.1, NTMC2T2.1 | ATSYTE/NTMC2T2.1/NTMC2TYPE2.1/SYTE	1.80777	2.10467	2.45969	2.70066	1.63273	2.32222	1.43349	0.766383	0.926759	-0.512514	-0.320126	-0.512514	-9.96578	-0.734563	0.00144197	0.264236	1.32251	0.368489	-2.46594	-9.96578	-9.96578	-9.96578
AT1G05590	HEXO2, ATHEX3 | ATHEX3/HEXO2 (BETA-HEXOSAMINIDASE 2); beta-N-acetylhexosaminidase/ hexosaminidase/ hydrolase, hydrolyzing O-glycosyl compounds	2.03598	0.766383	2.13783	2.03598	2.6783	0.138814	-0.320126	-3.30757	-3.30757	-0.512514	-0.734563	2.40626	-9.96578	1.8484	-2.31473	0.486457	-0.150401	1.96384	2.32222	2.20821	1.39012	1.22712
AT1G05620	inosine-uridine preferring nucleoside hydrolase family protein	1.48594	1.96384	2.86809	2.60905	2.32222	0.678973	0.264236	0.138814	-0.512514	0.486457	0.633199	-9.96578	-9.96578	0.585924	1.00072	1.07108	1.07108	4.80895	3.57543	2.3251	1.88401	2.76787
AT1G05720	selenoprotein family protein	-0.734563	-1.73216	0.264236	-1.73216	0.264236	2.23297	1.76596	-0.997117	0.486457	2.96366	2.92619	1.00072	1.00072	3.75499	2.6783	2.72268	2.98204	5.41991	5.12437	4.03659	4.0833	4.98555
AT1G05840	aspartyl protease family protein	1.32251	0.00144197	1.32251	0.766383	1.07108	0.138814	-0.320126	0.00144197	-1.31833	2.82802	2.56096	2.40626	3.30757	1.26364	1.67852	2.29308	2.82802	1.20226	-0.166503	-0.619271	0.52707	0.112367
AT1G05850	ERH2, ELP1, CTL1, ELP, HOT2, POM1 | POM1 (POM-POM1); chitinase	4.43303	5.14572	6.13752	6.32375	5.93312	4.58502	4.50468	4.76027	4.35762	4.13759	3.67818	4.71705	4.20953	4.97274	5.17397	5.27057	6.14366	7.93033	5.45651	5.63549	4.9322	5.50656
AT1G05910	cell division cycle protein 48-related / CDC48-related	2.20195	1.37907	1.67852	1.32251	0.486457	2.20195	2.20195	1.7229	1.00072	1.48594	3.14584	2.00036	0.486457	3.0181	2.07073	1.76596	1.37907	2.95438	3.21272	2.60193	2.85818	3.43843
AT1G06110	SKIP16 | SKIP16 (SKP1/ASK-INTERACTING PROTEIN 16); protein binding	3.0181	3.0181	3.08763	3.54856	3.17009	1.58544	1.76596	1.37907	2.37879	4.13759	3.33643	2.40626	2.40626	2.35078	2.32222	2.72268	2.23297	4.04623	3.45825	3.15072	4.04972	4.53736
AT1G06130	GLX2-4 | GLX2-4 (GLYOXALASE 2-4); hydroxyacylglutathione hydrolase	2.03598	2.03598	2.13783	2.76575	2.40626	-0.734563	-1.31833	1.00072	2.56096	2.48568	0.808179	2.20195	0.379621	1.43349	1.26364	2.5852	2.56096	4.22195	2.68728	2.29013	3.22203	4.04797
AT1G06190	ATP binding / ATPase, coupled to transmembrane movement of ions, phosphorylative mechanism	-1.73216	0.138814	-0.997117	-1.73216	-0.734563	1.80777	1.20226	0.585924	2.40626	4.01801	3.79192	1.96384	-0.512514	-1.73216	-9.96578	0.486457	-1.31833	1.64201	1.13816	1.41738	1.82008	2.5852
AT1G06210	VHS domain-containing protein / GAT domain-containing protein	2.10467	1.20226	1.37907	1.13816	2.40626	1.00072	0.585924	0.678973	1.13816	-0.512514	0.72334	-9.96578	-0.512514	1.26364	0.486457	2.29308	2.17025	3.39245	3.43976	3.75179	4.88806	5.37159
AT1G06220	MEE5 | MEE5 (maternal effect embryo arrest 5); translation elongation factor/ translation factor, nucleic acid binding	0.766383	1.37907	1.7229	1.37907	1.48594	3.54856	3.00018	3.66687	3.32207	4.3002	3.09609	1.37907	-0.512514	1.58544	2.56096	2.76575	2.26333	2.58761	2.70066	1.94897	2.87598	3.38557
AT1G06290	Acyl-CoA Oxidase|ACX3	2.03598	1.80777	2.17025	0.264236	-0.320126	0.585924	-0.320126	0.848798	0.678973	-0.512514	-1.31833	-9.96578	-9.96578	0.848798	-0.512514	0.848798	0.138814	4.0679	3.26168	2.68504	3.73346	3.78251
AT1G06410	TPS7, ATTPSA, ATTPS7 | ATTPS7 (Arabidopsis thaliana trehalose-phosphatase/synthase 7); transferase, transferring glycosyl groups / trehalose-phosphatase	0.585924	0.848798	1.00072	0.379621	0.678973	1.63273	1.20226	2.03598	1.37907	1.07108	1.58544	0.486457	2.56096	1.7229	1.58544	1.63273	1.32251	3.63819	2.85619	2.71172	4.27284	4.22041
AT1G06520	Glycerol-3-Phosphate Acyltransferase|GPAT1	-3.30757	-9.96578	-9.96578	-9.96578	-9.96578	-2.31473	-0.320126	0.585924	-0.320126	-9.96578	-9.96578	-9.96578	-9.96578	-9.96578	-2.31473	-9.96578	-9.96578	-0.232769	-1.43051	-2.05289	-9.96578	-2.93236
AT1G06550	enoyl-CoA hydratase/isomerase family protein	0.264236	0.379621	0.486457	0.379621	0.585924	2.98204	2.17025	1.37907	1.26364	-0.512514	1.70088	-9.96578	-9.96578	-0.734563	-9.96578	-2.31473	-1.31833	5.31256	2.94317	1.86829	-0.554273	-0.0724828
AT1G06570	HPD, PDS1 | PDS1 (PHYTOENE DESATURATION 1)	2.76575	2.82802	1.92638	2.5852	3.76564	0.926759	1.20226	1.58544	0.00144197	3.08763	2.70066	2.72268	0.379621	4.08755	3.64397	3.0358	3.37865	4.79395	4.9026	4.65655	5.46405	5.58859
AT1G06720	similar to unknown protein [Arabidopsis thaliana] (TAIR:AT1G42440.1); similar to hypothetical protein OsJ_010296 [Oryza sativa (japonica cultivar-group)] (GB:EAZ26813.1); similar to hypothetical protein OsI_011117 [Oryza sativa (indica cultivar-group)] (GB:EAY89884.1); similar to hypothetical protein CHLREDRAFT_113591 [Chlamydomonas reinhardtii] (GB:XP_001698464.1); contains InterPro domain AARP2…	2.88772	3.18603	2.86809	2.29308	2.65558	1.20226	1.20226	1.00072	1.96384	-0.512514	1.98222	-9.96578	-9.96578	1.7229	1.13816	-0.320126	1.07108	4.89098	4.84152	4.31114	4.85704	5.25403
AT1G06760	histone H1, putative	-0.997117	-2.31473	-0.734563	-1.73216	-1.31833	3.92609	3.54856	4.07048	4.43969	4.78141	4.34703	4.56688	4.09601	2.51122	2.20195	2.88772	2.51122	5.31219	3.99829	2.96181	2.69176	3.36891
AT1G06890	transporter-related	2.23297	2.70066	2.40626	2.5363	2.70066	2.70066	2.51122	2.51122	3.27813	3.30757	2.45969	1.37907	-0.512514	2.07073	0.00144197	0.486457	1.20226	0.434028	-0.687335	-9.96578	-9.96578	-3.30757
AT1G06900	metalloendopeptidase	2.45969	1.96384	2.07073	1.00072	1.26364	5.64964	5.64389	4.1211	4.06186	2.65558	2.66698	0.379621	0.486457	-0.734563	-0.150401	-2.31473	-0.512514	2.59	2.35361	0.856787	1.42814	1.7229
AT1G06950	ATTIC110, TIC110 | ATTIC110/TIC110 (TRANSLOCON AT THE INNER ENVELOPE MEMBRANE OF CHLOROPLASTS 110)	4.07048	4.29286	3.6207	3.63238	3.94495	3.95429	2.51122	3.20179	2.60905	3.74427	3.00917	1.37907	-9.96578	1.43349	0.848798	1.13816	0.926759	3.47651	2.91284	2.61847	3.73238	4.20875
AT1G07040	similar to unknown protein [Arabidopsis thaliana] (TAIR:AT1G27030.1); similar to unnamed protein product [Vitis vinifera] (GB:CAO41035.1)	0.848798	0.264236	1.48594	1.37907	2.03598	2.92619	3.12118	2.6783	1.96384	0.486457	-0.0724828	0.379621	1.37907	2.5852	-0.512514	1.07108	1.8484	5.0014	3.48039	2.49339	2.89743	2.51374
AT1G07080	gamma interferon responsive lysosomal thiol reductase family protein / GILT family protein	4.3002	4.85803	4.22504	4.51734	4.71705	4.40606	4.72797	4.35057	4.3002	3.49838	3.52995	2.56096	3.57301	-0.150401	0.926759	0.848798	1.37907	4.84403	7.02349	7.1204	6.36739	7.10099
AT1G07110	ATF2KP, FKFBP, F2KP | F2KP (FRUCTOSE-2,6-BISPHOSPHATASE); fructose-2,6-bisphosphate 2-phosphatase	1.76596	1.32251	1.53655	-0.512514	0.926759	1.96384	0.678973	0.766383	1.26364	2.29308	1.98222	-0.512514	-0.512514	1.07108	-0.997117	-0.320126	-1.31833	2.9013	1.74459	0.506907	2.53381	2.85818
AT1G07140	SIRANBP | SIRANBP (Ran-binding protein 1a); Ran GTPase binding	4.09601	4.43303	4.2706	4.1211	4.322	3.33643	3.35064	3.40613	3.82792	6.25174	5.60884	4.20171	3.85808	3.75499	2.74438	3.07056	2.78681	6.34307	5.58589	4.98964	5.4611	5.73906
AT1G07230	Phospholipase C (Non specific)|NPC1 (Non specific)	4.84805	4.94021	5.00903	5.21727	5.43966	1.00072	2.32222	1.8484	0.486457	2.07073	0.926759	1.07108	0.486457	1.96384	2.03598	2.6783	1.26364	3.46871	2.54868	2.93187	2.04649	2.68504
AT1G07360	zinc finger (CCCH-type) family protein / RNA recognition motif (RRM)-containing protein	7.28634	6.72385	7.03343	5.95887	6.82783	2.43323	1.58544	3.15397	3.05329	3.88762	2.5852	1.7229	-0.512514	2.07073	2.74438	2.29308	2.17025	5.43932	5.2884	4.69494	4.59282	4.92557
AT1G07380	ceramidase family protein	0.138814	1.26364	-0.150401	0.766383	1.63273	2.56096	2.8482	1.67852	0.848798	2.80756	2.91667	-0.512514	-9.96578	0.264236	1.07108	1.88792	2.07073	4.77774	3.47392	3.77726	2.12466	2.86017
AT1G07430	protein phosphatase 2C, putative / PP2C, putative	2.98204	2.23297	3.18603	2.94505	3.64397	-9.96578	-0.320126	-0.997117	0.264236	0.486457	0.379621	-0.512514	1.7229	1.96384	2.5852	3.35064	2.78681	5.34131	4.54603	4.11445	4.65884	4.78874
AT1G07510	FTSH10 | FTSH10 (FtsH protease 10); ATPase	3.71161	3.43309	3.40613	3.56084	3.54856	0.138814	-0.320126	-0.512514	-1.31833	3.95429	3.22512	1.96384	2.00036	3.58508	2.8482	1.76596	2.6783	4.57234	3.21272	3.28703	3.53618	3.90217
AT1G07530	scarecrow-like transcription factor 14 (SCL14)	4.85305	4.07904	3.93555	2.88772	2.32222	-0.997117	0.138814	0.00144197	-0.997117	1.07108	1.43349	-0.512514	-9.96578	-0.734563	0.926759	1.76596	1.37907	1.19598	-0.150401	1.54646	3.16366	3.13274
AT1G07615	GTP binding	-0.734563	-1.31833	-0.512514	-0.320126	0.486457	-0.320126	-1.31833	-1.31833	0.379621	1.80777	0.434028	-0.512514	-9.96578	1.43349	0.264236	-0.734563	-1.31833	0.9115	0.164786	0.60502	1.60928	1.97122
AT1G07670	calcium-transporting ATPase	3.53618	3.07056	3.37865	3.17009	3.12118	3.08763	2.51122	2.78681	1.00072	3.29293	3.06195	1.43349	-0.512514	1.58544	1.76596	1.26364	1.20226	1.77863	1.84036	0.585924	0.57628	1.54151
AT1G07705	transcription regulator	1.48594	2.00036	1.43349	2.32222	1.13816	0.486457	0.264236	-1.73216	-0.512514	1.07108	1.29337	1.00072	-9.96578	1.58544	1.37907	1.67852	1.48594	3.40477	3.12945	2.31354	2.9581	3.43443
AT1G07810	ATECA1, ACA3, ECA1 | ECA1 (CALCIUM-TRANSPORTING ATPASE 1, ENDOPLASMIC RETICULUM-TYPE); calcium-transporting ATPase	3.0181	2.32222	3.0358	2.37879	2.76575	-0.512514	-9.96578	0.00144197	-3.30757	3.07056	2.15413	2.70066	-0.512514	1.43349	0.678973	0.678973	-0.997117	3.87784	2.3251	0.57628	0.757877	2.10131
AT1G07840	leucine zipper factor-related	0.848798	0.848798	0.848798	1.00072	0.678973	0.138814	1.20226	1.00072	2.07073	0.486457	1.45996	0.379621	-9.96578	2.51122	1.8484	1.37907	-0.150401	3.21428	2.12796	2.4117	4.20484	4.71869
AT1G07910	ATRNL, RNL | ATRNL/RNL (ARABIDOPSIS THALIANA RNA LIGASE); 2',3'-cyclic-nucleotide 3'-phosphodiesterase/ RNA ligase (ATP)/ polynucleotide kinase	1.07108	1.32251	1.32251	1.43349	1.26364	1.20226	2.43323	1.43349	3.45956	1.80777	0.848798	0.486457	1.00072	-1.73216	-0.734563	-0.320126	0.486457	2.1147	3.09271	4.90019	4.88952	4.27434
AT1G07960	ATPDIL5-1 | ATPDIL5-1 (PDI-LIKE 5-1); thiol-disulfide exchange intermediate	1.00072	0.848798	1.07108	0.926759	1.43349	0.848798	1.20226	-0.512514	0.00144197	1.48594	2.17025	0.379621	0.379621	0.848798	-0.150401	0.00144197	-2.31473	2.73357	2.83613	2.65099	3.06884	3.5287
AT1G07990	SIT4 phosphatase-associated family protein	2.17025	2.26333	1.92638	2.37879	2.23297	3.26318	2.35078	2.40626	1.43349	3.88762	2.47275	0.379621	1.00072	1.8484	2.07073	1.67852	2.43323	4.04623	3.63471	3.58147	5.32377	6.09087
AT1G08110	lactoylglutathione lyase, putative / glyoxalase I, putative	1.80777	1.48594	2.03598	2.03598	1.7229	1.43349	0.926759	2.03598	2.17025	2.96366	2.47275	2.20195	1.00072	1.07108	1.07108	1.20226	2.17025	3.57664	3.72258	3.18126	3.15882	3.61011
AT1G08130	ATLIG1 | ATLIG1 (ARABIDOPSIS THALIANA DNA LIGASE 1); ATP binding / DNA ligase (ATP)	1.53655	1.88792	1.48594	2.17025	1.53655	2.03598	0.585924	-0.512514	0.00144197	-0.512514	0.633199	-0.512514	-9.96578	0.264236	1.96384	-0.734563	0.848798	1.5612	0.848798	0.0579701	-0.687335	0.444667
AT1G08200	AXS2 | AXS2 (UDP-D-APIOSE/UDP-D-XYLOSE SYNTHASE 2)	3.53618	3.27813	4.16197	4.17001	3.59705	4.63813	4.00009	3.97278	2.94505	4.98646	4.60591	4.52362	4.43969	4.13759	4.25558	4.19385	4.12937	4.92082	4.41488	4.6265	4.73124	4.45621
AT1G08370	DCP1 | DCP1 (DECAPPING 1); m7G(5')pppN diphosphatase/ protein homodimerization	3.40613	3.20179	3.87784	3.91657	4.07904	2.72268	1.92638	2.26333	1.88792	2.07073	2.21754	2.72268	2.5852	2.72268	2.90708	2.37879	2.35078	3.75179	3.24808	2.45444	-0.533242	0.240009
AT1G08450	CRT3 | CRT3 (CALRETICULIN 3); calcium ion binding	3.33643	3.30757	3.70055	3.59705	2.26333	1.20226	1.13816	0.678973	-0.320126	2.48568	1.10501	-0.512514	-9.96578	3.0181	0.678973	1.26364	1.13816	3.06884	1.35106	0.757877	-4.29336	-2.17788
AT1G08480	similar to unknown [Populus trichocarpa] (GB:ABK92625.1)	3.6207	3.68941	4.19385	3.54856	3.97278	4.13759	4.08755	3.7867	4.07904	5.30382	5.82148	4.78665	3.48556	3.12118	2.5852	2.74438	3.21739	5.7827	6.08791	4.68656	4.91078	5.02419
AT1G08490	ATSUFS, SUFS, ATCPNIFS, ATNFS2, CPNIFS | ATCPNIFS/ATNFS2/ATSUFS/CPNIFS/SUFS (CHLOROPLASTIC NIFS-LIKE CYSTEINE DESULFURASE); cysteine desulfurase/ selenocysteine lyase/ transaminase	1.63273	1.63273	1.43349	1.07108	1.26364	-2.31473	-0.320126	-0.320126	1.00072	2.80756	1.53655	-0.512514	2.00036	-0.734563	0.678973	0.678973	1.32251	3.7667	2.23909	2.25429	3.0358	3.35346
AT1G08510	Acyl-ACP Thioesterase B|FatB	3.17009	4.00908	3.98194	5.43966	5.72249	1.26364	-0.320126	0.379621	1.32251	-9.96578	-2.31473	-9.96578	-9.96578	3.35064	3.13767	3.33643	3.82792	4.39719	3.30612	2.35078	3.27665	3.43976
AT1G08530	similar to unknown protein [Arabidopsis thaliana] (TAIR:AT5G09995.3); similar to unknown protein [Arabidopsis thaliana] (TAIR:AT5G09995.2); similar to unnamed protein product [Vitis vinifera] (GB:CAO70794.1)	0.379621	1.48594	1.37907	1.63273	1.96384	0.379621	-9.96578	-2.31473	-1.31833	1.48594	0.202888	-9.96578	-9.96578	0.264236	-9.96578	1.00072	0.138814	3.40067	1.92258	2.41981	3.0757	4.00639
AT1G08610	pentatricopeptide (PPR) repeat-containing protein	3.00018	3.0358	2.56096	2.26333	2.23297	-2.31473	-1.31833	0.138814	1.96384	1.48594	0.964214	-9.96578	-9.96578	-1.73216	-0.512514	-0.734563	-0.512514	0.323082	0.934328	0.714575	0.993493	1.8524
AT1G08620	transcription factor jumonji (jmj) family protein / zinc finger (C5HC2 type) family protein	2.10467	1.58544	1.96384	2.17025	2.10467	1.58544	1.48594	0.486457	1.80777	0.486457	-0.734563	0.486457	-0.512514	-0.150401	-0.997117	1.00072	-0.150401	1.54151	0.614474	0.015783	0.444667	0.714575
AT1G08640	heat shock protein binding	1.92638	1.76596	1.8484	1.48594	1.67852	1.76596	0.264236	1.7229	0.585924	2.48568	2.03598	-0.512514	-0.512514	-9.96578	-2.31473	-2.31473	-9.96578	1.59024	1.2756	1.11836	1.75745	2.66015
AT1G08660	glycosyl transferase family 29 protein / sialyltransferase family protein	-0.320126	-0.512514	0.138814	0.486457	-0.734563	1.26364	1.43349	0.379621	-0.512514	1.07108	-2.31473	-0.512514	1.43349	1.8484	0.264236	0.848798	1.92638	2.47015	1.56608	1.5758	0.52707	1.12499
AT1G08680	AGD14, ZIGA4 | ZIGA4 (ARF GAP-LIKE ZINC FINGER-CONTAINING PROTEIN ZIGA4); DNA binding	3.40613	3.45956	3.45956	2.48568	2.45969	1.63273	-1.31833	1.80777	0.486457	2.29308	1.88792	-0.512514	-0.512514	0.585924	-0.150401	1.13816	-0.734563	3.63935	2.8055	2.51627	2.47015	2.92998
AT1G08750	GPI-anchor transamidase, putative	0.138814	1.92638	1.07108	-1.31833	0.678973	0.678973	-0.320126	-1.31833	-0.150401	0.486457	-0.859876	-9.96578	-0.512514	-0.150401	-2.31473	-2.31473	-0.512514	3.20961	1.79535	1.70973	1.35671	1.3846
AT1G08780	ABI3 | ABI3 (ABI3-INTERACTING PROTEIN 3); unfolded protein binding	2.92619	2.65558	3.07056	2.26333	3.43309	1.63273	1.20226	0.678973	0.766383	3.49838	3.26318	1.96384	-0.512514	3.26318	1.7229	2.35078	1.92638	4.5796	5.03479	4.29359	3.48813	4.33206
AT1G08820	VAP27-2 | VAP27-2 (VAMP/SYNAPTOBREVIN-ASSOCIATED PROTEIN 27-2); structural molecule	-3.30757	-3.30757	-1.31833	-1.31833	-0.997117	1.00072	0.585924	-0.512514	1.26364	3.30757	3.93555	2.8482	2.98204	-0.150401	-0.997117	1.00072	0.766383	4.84051	4.99598	4.02157	3.58147	4.7512
AT1G08830	CSD1 | CSD1 (COPPER/ZINC SUPEROXIDE DISMUTASE 1); copper, zinc superoxide dismutase	5.65252	5.22114	5.95887	4.90212	5.57897	4.60294	5.12106	5.71427	5.53919	3.88762	2.95438	0.486457	-9.96578	5.52673	4.90694	5.27057	6.31653	-2.31473	-2.72738	-4.29336	-9.96578	-2.31473
AT1G08970	HAP5C | HAP5C (HEME ACTIVATED PROTEIN 5C); DNA binding / transcription factor	-0.997117	-3.30757	-2.31473	-9.96578	-0.734563	4.178	3.90699	4.52988	2.76575	3.95429	1.53655	1.7229	0.379621	-0.734563	0.926759	0.848798	2.00036	4.94021	2.76998	0.934328	0.151859	1.07793
AT1G08980	Fatty Acid Amide Hydrolase|	-0.150401	0.00144197	1.26364	0.138814	-0.320126	0.138814	-1.31833	-9.96578	-9.96578	-0.512514	-0.413115	-0.512514	-9.96578	3.30757	1.48594	1.96384	1.48594	2.78681	1.15121	-1.43051	-2.63487	-1.51046
AT1G09010	glycoside hydrolase family 2 protein	1.53655	1.43349	0.00144197	0.379621	0.926759	2.98204	3.0181	2.90708	2.07073	0.486457	1.43349	-0.512514	1.00072	1.7229	1.07108	1.88792	2.00036	-0.199255	-0.512514	-0.8863	-3.45799	-2.31473
AT1G09020	ATSNF4, SNF4 | SNF4 (Sucrose NonFermenting 4)	3.52369	3.58508	3.41967	3.20179	3.29293	2.5852	0.678973	1.53655	0.848798	1.48594	2.12135	1.43349	0.379621	2.90708	2.40626	2.70066	2.17025	5.7369	4.67474	2.21444	2.10802	2.66015
AT1G09060	transcription factor jumonji (jmjC) domain-containing protein	2.10467	2.17025	1.80777	2.45969	0.264236	0.379621	1.26364	-0.150401	-1.73216	1.07108	-0.0724828	1.37907	0.379621	0.264236	-0.512514	-0.320126	-1.31833	3.14094	3.23281	2.19251	2.87204	3.19077
AT1G09130	ATP-dependent Clp protease proteolytic subunit, putative	3.26318	2.92619	3.39245	3.96357	3.75499	2.37879	1.92638	1.58544	1.88792	3.74427	1.80777	1.7229	1.00072	-0.734563	0.264236	0.678973	1.48594	3.86106	3.33643	3.19235	4.00459	4.1211
AT1G09150	pseudouridine synthase and archaeosine transglycosylase (PUA) domain-containing protein	2.20195	2.10467	2.35078	5.20949	1.7229	0.138814	0.264236	0.379621	0.678973	2.48568	1.94523	2.40626	1.37907	1.07108	0.264236	0.486457	2.10467	3.89054	3.61011	2.97288	3.61483	3.70055
AT1G09160	protein phosphatase 2C-related / PP2C-related	0.264236	2.26333	2.20195	3.33643	3.26318	0.138814	0.264236	-1.73216	-3.30757	1.48594	1.37907	0.379621	-9.96578	0.264236	0.766383	1.8484	1.48594	3.65088	2.47794	2.06039	1.94523	2.38984
AT1G09270	importin alpha-1 subunit, putative (IMPA4)	2.70066	2.35078	2.86809	2.80756	2.45969	1.80777	1.00072	0.138814	0.00144197	2.80756	1.60928	-9.96578	1.00072	-0.150401	0.138814	-0.320126	0.264236	-9.96578	-9.96578	-1.28279	0.311503	1.33971
AT1G09290	similar to unnamed protein product [Vitis vinifera] (GB:CAO42450.1)	0.926759	1.07108	1.07108	0.264236	0.585924	-0.320126	-0.320126	-9.96578	-0.997117	2.07073	1.76596	1.96384	1.37907	0.585924	-0.512514	0.486457	0.00144197	2.0844	2.34227	1.44414	1.25761	3.46218
AT1G09320	agenet domain-containing protein	-1.31833	0.264236	0.848798	1.53655	1.58544	-1.31833	-1.31833	0.926759	0.766383	3.66687	3.08763	1.00072	2.56096	-0.150401	-2.31473	-2.31473	-0.512514	4.09432	1.75745	-0.0573917	2.68952	3.07912
AT1G09330	Identical to Uncharacterized FAM18-like protein At1g09330 [Arabidopsis Thaliana] (GB:Q8LEK2;GB:Q9ZPZ2); similar to unknown [Populus trichocarpa x Populus deltoides] (GB:ABK96699.1); contains InterPro domain Protein of unknown function DUF846, eukaryotic; (InterPro:IPR008564)	1.8484	1.92638	0.678973	0.766383	1.48594	0.00144197	1.43349	0.848798	1.63273	2.29308	2.33657	1.37907	0.379621	2.07073	0.926759	2.45969	2.37879	3.78983	3.53493	3.39794	3.16205	3.64858
AT1G09420	glucose-6-phosphate dehydrogenase|G6PD4	2.92619	3.41967	2.56096	2.5363	2.29308	2.5363	0.585924	0.585924	-0.997117	1.48594	-0.512514	-9.96578	0.486457	1.7229	0.678973	1.13816	1.26364	3.92894	2.10131	1.86433	1.9749	2.82395
AT1G09430	ATP Citrate Lyase A subunit|ACLA-3	1.43349	2.37879	3.17009	3.15397	3.07056	3.13767	3.49838	3.87784	3.39245	3.58508	2.52381	1.00072	-0.512514	1.8484	1.13816	0.678973	0.926759	6.95943	4.9079	2.50868	2.50868	3.09102
AT1G09570	FHY2, FRE1, HY8, PHYA | PHYA (PHYTOCHROME A); G-protein coupled photoreceptor/ signal transducer	4.74959	4.52988	5.20167	5.24416	5.13754	0.678973	0.678973	1.37907	2.43323	2.29308	0.964214	1.43349	-9.96578	0.585924	-0.150401	1.13816	0.264236	3.85808	1.08474	-1.11716	1.55631	2.5852
AT1G09580	emp24/gp25L/p24 family protein	1.8484	2.13783	2.48568	2.6783	2.51122	2.10467	1.43349	-1.31833	-0.734563	1.48594	2.93565	2.20195	-0.512514	3.47262	2.88772	2.56096	2.86809	4.91939	4.468	3.89831	3.41156	3.59586
AT1G09620	ATP binding / aminoacyl-tRNA ligase	3.68941	3.43309	3.13767	2.45969	3.18603	3.97278	2.40626	2.74438	2.07073	3.39245	1.65581	1.43349	-9.96578	2.65558	2.23297	2.29308	3.15397	3.50475	3.21583	2.31644	3.16044	3.77831
AT1G09630	ATRABA2A, ATRAB11C | ATRAB11C (ARABIDOPSIS RAB GTPASE HOMOLOG A2A); GTP binding	2.88772	3.0181	2.70066	2.78681	2.51122	1.32251	0.138814	0.926759	0.379621	3.08763	0.926759	0.379621	0.379621	2.51122	2.20195	2.6325	2.82802	3.60893	3.61836	3.22666	3.09102	3.19393
AT1G09730	Ulp1 protease family protein	3.60893	3.45956	3.24808	3.27813	3.27813	1.43349	0.678973	0.678973	0.766383	-0.512514	0.202888	-9.96578	-0.512514	0.848798	-0.150401	-1.31833	0.486457	3.04107	2.20508	2.68504	3.58988	4.00459
AT1G09760	U2A' | U2A' (U2 small nuclear ribonucleoprotein A); protein binding	3.13767	2.23297	2.70066	2.29308	2.17025	2.17025	1.80777	1.96384	2.51122	2.48568	2.32222	0.379621	1.37907	2.96366	2.48568	2.56096	2.86809	3.93272	3.29146	3.05329	3.45167	4.1211
AT1G09770	ATMYBCDC5, ATCDC5, CDC5 | ATCDC5 (ARABIDOPSIS THALIANA HOMOLOG OF CDC5); DNA binding / transcription factor	3.60893	3.97278	3.32207	3.45956	2.94505	4.35762	3.30757	3.83804	2.96366	0.486457	0.486457	0.486457	-0.512514	2.26333	2.6325	2.13783	1.7229	3.21583	2.5363	2.40626	3.37726	3.39931
AT1G09795	HISN1B, ATATP-PRT2 | ATATP-PRT2 (ATP PHOSPHORIBOSYL TRANSFERASE 2); ATP phosphoribosyltransferase	0.00144197	-1.31833	-3.30757	-9.96578	-0.997117	1.26364	-9.96578	0.00144197	0.585924	1.48594	1.20226	-9.96578	-9.96578	2.17025	1.7229	0.848798	1.7229	3.21739	3.38419	2.57313	3.16848	3.87194
AT1G09830	phosphoribosylamine--glycine ligase (PUR2)	2.48568	3.56084	2.5852	2.92619	3.17009	-0.150401	-0.320126	0.00144197	-0.997117	4.01801	3.43309	-0.512514	1.37907	4.00908	4.28548	4.20953	4.4595	3.45694	2.51627	3.46741	3.24504	3.00198
AT1G09870	histidine acid phosphatase family protein	0.379621	0.766383	0.379621	0.766383	-0.320126	1.8484	2.20195	1.8484	2.43323	2.29308	2.20195	0.486457	1.00072	1.07108	2.6325	2.29308	2.92619	3.23588	3.4264	4.92225	5.51194	5.67471
AT1G09900	pentatricopeptide (PPR) repeat-containing protein	-0.512514	-1.31833	0.138814	-0.997117	0.379621	-0.150401	0.264236	-0.150401	1.13816	2.29308	0.202888	-9.96578	-9.96578	0.585924	1.63273	1.32251	2.07073	0.0989585	-1.31833	0.465713	1.65122	1.94897
AT1G09920	TRAF-type zinc finger-related	-0.734563	0.00144197	-0.734563	-1.31833	-1.73216	0.766383	0.264236	1.26364	0.678973	2.48568	1.80777	0.379621	-9.96578	0.264236	0.138814	-0.734563	-0.512514	1.7229	1.15121	1.02219	1.53157	2.0844
AT1G09960	Sucrose-proton symporter|SUC4	3.13767	3.41967	2.78681	2.5852	2.94505	2.07073	1.76596	2.98204	1.76596	2.29308	1.86829	0.379621	2.5852	0.848798	0.486457	1.13816	1.26364	3.28851	2.86612	3.30903	4.22736	4.69994
AT1G10130	ATECA3, ECA3 | ECA3 (ENDOPLASMIC RETICULUM-TYPE CALCIUM-TRANSPORTING ATPASE 3); calcium-transporting ATPase/ calmodulin binding	0.848798	1.48594	1.8484	2.17025	1.48594	2.07073	1.63273	1.13816	0.138814	-9.96578	0.486457	-9.96578	-0.512514	-0.150401	1.07108	0.486457	0.678973	2.91476	2.80962	2.67152	2.48311	2.81578
AT1G10180	similar to unknown protein [Arabidopsis thaliana] (TAIR:AT5G49830.1); similar to unnamed protein product [Vitis vinifera] (GB:CAO41978.1); similar to hypothetical protein MtrDRAFT_AC149576g13v2 [Medicago truncatula] (GB:ABN06034.1); similar to hypothetical protein [Vitis vinifera] (GB:CAN71443.1); contains domain PTHR21426 (PTHR21426); contains domain PTHR21426:SF2 (PTHR21426:SF2)	1.00072	0.264236	1.92638	1.32251	2.29308	4.1211	4.06186	3.26318	1.96384	3.30757	2.82802	1.00072	0.486457	0.848798	1.63273	1.37907	0.926759	3.60656	3.1162	2.46231	3.5718	4.35903
AT1G10200	WLIM1 | WLIM1; transcription factor	-0.734563	1.32251	2.78681	0.848798	0.678973	2.03598	1.00072	-1.73216	0.264236	3.88762	3.12945	2.20195	-0.512514	3.75499	3.43309	3.74427	3.47262	-2.82623	-1.93788	-5.57347	-2.05289	-1.63935
AT1G10240	FRS11 | FRS11 (FAR1-RELATED SEQUENCE 11); zinc ion binding	2.78681	2.32222	2.43323	2.74438	2.5852	0.926759	-0.320126	-0.320126	0.379621	2.07073	2.45969	-9.96578	-0.512514	0.264236	0.264236	2.03598	0.379621	0.687956	0.714575	0.799916	1.57095	1.88401
AT1G10290	DRP2A, ADL6 | ADL6 (DYNAMIN-LIKE PROTEIN 6)	3.29293	3.24808	3.48556	3.87784	3.8481	3.51109	2.43323	2.70066	1.8484	0.486457	0.00144197	-0.512514	-9.96578	0.585924	1.48594	0.00144197	1.13816	4.29212	3.29734	2.5924	3.06022	2.94505
AT1G10320	U2 snRNP auxiliary factor-related	0.678973	0.486457	0.486457	-0.512514	0.00144197	1.58544	1.00072	-0.150401	0.138814	0.486457	1.10501	0.379621	-9.96578	-9.96578	-1.31833	-0.734563	-9.96578	1.02219	0.517024	0.633199	1.97122	2.35078
AT1G10390	nucleoporin family protein	1.88792	1.88792	2.74438	2.6783	3.0181	2.45969	0.678973	1.88792	3.52369	-0.512514	-2.31473	1.00072	-0.512514	0.585924	-0.734563	1.76596	1.13816	4.99281	4.42365	3.62539	4.03395	4.45095
AT1G10430	PP2A-2 | PP2A-2 (protein phosphatase 2a-2); protein serine/threonine phosphatase	2.00036	2.82802	2.60905	2.65558	2.70066	0.585924	0.678973	1.26364	0.138814	3.18603	3.07912	2.23297	2.20195	2.43323	2.03598	2.56096	2.88772	5.0824	4.26311	4.28029	4.86745	5.16193
AT1G10490	similar to unknown protein [Arabidopsis thaliana] (TAIR:AT3G57940.1); similar to predicted protein [Physcomitrella patens subsp. patens] (GB:EDQ67800.1); similar to predicted protein [Nematostella vectensis] (GB:XP_001641322.1); similar to unnamed protein product [Vitis vinifera] (GB:CAO71748.1); contains InterPro domain Protein of unknown function DUF699, ATPase putative (InterPro:IPR007807); co…	1.80777	2.20195	1.7229	1.58544	1.8484	1.37907	1.26364	-0.320126	0.486457	2.80756	1.20226	-9.96578	-9.96578	-0.150401	-0.512514	-0.734563	-2.31473	1.63738	1.40108	1.17696	3.20492	3.716
AT1G10500	ATCPISCA | ATCPISCA (CHLOROPLAST-LOCALIZED ISCA-LIKE PROTEIN); structural molecule	1.8484	1.26364	1.53655	1.00072	1.58544	2.51122	2.76575	1.53655	2.60905	2.07073	2.76575	2.40626	-9.96578	1.26364	1.43349	-0.320126	1.7229	4.49959	2.96551	2.35078	2.50614	3.02521
AT1G10520	DNA polymerase lambda (POLL)	-0.997117	-2.31473	-1.31833	-0.320126	-9.96578	-0.997117	-0.320126	-2.31473	-0.320126	1.07108	2.13783	0.486457	2.20195	-0.150401	-0.512514	-0.734563	-2.31473	-3.62593	-1.21424	-2.82623	-0.26708	-1.63935
AT1G10580	transducin family protein / WD-40 repeat family protein	1.88792	2.48568	2.37879	2.07073	0.926759	2.37879	2.20195	2.8482	1.96384	2.48568	1.60928	1.7229	0.379621	0.848798	0.264236	1.07108	0.264236	2.54868	2.38156	2.38984	3.27665	3.41562
AT1G10670	ATP Citrate Lyase A subunit|ACLA-1	-9.96578	-9.96578	-3.30757	-9.96578	-9.96578	-0.320126	-9.96578	-3.30757	-9.96578	4.3075	2.89743	1.96384	1.00072	3.07056	2.82802	2.88772	3.05329	7.60852	5.7274	4.36884	3.50093	4.25633
AT1G10700	ribose-phosphate pyrophosphokinase 3 / phosphoribosyl diphosphate synthetase 3 (PRS3)	0.264236	-0.734563	0.00144197	0.138814	-0.997117	-0.150401	0.585924	0.00144197	0.585924	2.82802	2.12135	1.37907	0.379621	1.8484	0.766383	1.7229	1.58544	2.39808	3.06712	2.75082	2.26333	3.22512
AT1G10740	Triacylglycerol Lipase (TAGL)|	1.63273	0.766383	0.926759	1.20226	0.138814	-1.31833	-1.31833	-9.96578	-9.96578	-9.96578	0.585924	-0.512514	-9.96578	-9.96578	-9.96578	-9.96578	-2.31473	3.13439	0.864731	-1.73216	-1.73216	-1.11716
AT1G10760	SOP1, SOP, GWD1, GWD, SEX1 | SEX1 (STARCH EXCESS 1)	2.03598	3.20179	3.20179	3.56084	3.8481	1.92638	1.20226	-0.150401	1.48594	2.80756	1.29337	1.43349	2.72268	0.848798	0.138814	0.486457	0.379621	4.21963	2.29895	-0.284546	-1.02621	-0.0877334
AT1G10830	sodium symporter-related	1.96384	1.8484	2.17025	2.03598	2.17025	-0.320126	-1.31833	-9.96578	-0.512514	2.29308	1.80777	2.40626	0.379621	-9.96578	-9.96578	-0.734563	-0.997117	4.11695	3.48427	3.11786	3.19235	3.55225
AT1G10840	TIF3H1 | TIF3H1 (EUKARYOTIC TRANSLATION INITIATION FACTOR 3 SUBUNIT H1); translation initiation factor	3.17009	3.49838	3.05329	2.37879	2.40626	3.6207	2.90708	3.53618	3.60893	3.95429	2.6325	1.7229	1.00072	2.65558	2.45969	1.80777	1.8484	3.69499	3.55716	3.06368	4.06876	4.21731
AT1G10890	F-box family protein	3.92609	4.45292	4.1211	3.52369	3.83804	1.58544	1.00072	0.00144197	0.379621	1.07108	1.10501	-9.96578	0.379621	-0.150401	-0.997117	0.00144197	-0.997117	3.76033	2.94879	1.7995	1.68302	1.70088
AT1G10940	ASK1, SNRK2-4, SNRK2.4, SRK2A | ASK1 (ARABIDOPSIS SERINE/THREONINE KINASE 1); kinase	4.89729	4.74421	4.90212	5.04444	5.19775	1.37907	1.92638	1.88792	2.26333	0.486457	0.72334	-0.512514	-0.512514	3.12118	2.45969	2.72268	2.56096	5.27281	5.16394	5.16555	6.3205	6.30635
AT1G10950	endomembrane protein 70, putative	6.39233	6.76156	6.34343	5.40262	5.88511	5.14979	4.10442	3.83804	3.00018	3.18603	3.20179	1.43349	1.43349	4.07048	4.01801	3.00018	3.43309	4.98372	4.83547	4.62416	4.03571	4.68991
AT1G11090	Monoacylglycerol Lipase (MAGL)|	0.138814	-0.997117	0.486457	0.264236	0.486457	-2.31473	-9.96578	-9.96578	-3.30757	0.486457	-9.96578	-9.96578	-9.96578	-1.73216	-2.31473	0.00144197	-9.96578	1.95271	-0.664288	-1.99424	-2.93236	-3.30757
AT1G11240	similar to hypothetical protein OsI_011255 [Oryza sativa (indica cultivar-group)] (GB:EAY90022.1); similar to Os03g0353500 [Oryza sativa (japonica cultivar-group)] (GB:NP_001050128.1); contains domain PTHR14577 (PTHR14577)	2.20195	1.43349	2.45969	2.43323	2.00036	1.07108	1.20226	1.13816	2.40626	1.07108	2.10467	-0.512514	-9.96578	0.264236	-2.31473	-2.31473	-9.96578	3.38004	3.3605	3.15559	4.14413	4.41149
AT1G11360	universal stress protein (USP) family protein	4.15389	4.39924	4.41285	4.23274	4.58502	0.678973	2.29308	2.6325	3.59705	3.20179	2.81783	2.8482	2.00036	3.6207	2.70066	2.6783	2.96366	5.53172	5.18828	4.90453	5.95747	6.20126
AT1G11430	plastid developmental protein DAG, putative	3.08763	2.82802	2.82802	3.35064	3.18603	1.48594	1.00072	0.264236	-0.320126	2.07073	0.202888	0.379621	-9.96578	0.848798	0.486457	1.00072	0.585924	5.19223	4.04536	3.1311	3.24504	4.26461
AT1G11480	eukaryotic translation initiation factor-related	2.43323	2.29308	2.32222	2.43323	1.8484	-0.512514	-1.31833	0.264236	0.138814	1.48594	0.633199	0.486457	0.486457	4.40606	4.248	4.25558	2.78681	4.33063	3.51362	3.66004	5.58559	6.41567
AT1G11530	ATCXXS1 | ATCXXS1 (C-TERMINAL CYSTEINE RESIDUE IS CHANGED TO A SERINE 1); thiol-disulfide exchange intermediate	1.63273	2.20195	2.20195	1.20226	0.585924	-0.150401	-0.320126	0.264236	2.20195	1.48594	2.03598	1.96384	0.379621	-1.73216	0.138814	-0.734563	0.264236	-1.46993	1.89569	3.93461	6.5589	6.72084
AT1G11650	ATRBP45B | ATRBP45B; RNA binding	4.36464	4.79187	4.5485	4.21731	4.28548	1.76596	1.43349	1.96384	1.26364	4.58502	3.73888	2.8482	1.00072	3.07056	1.07108	1.80777	2.00036	7.75222	7.25334	7.54536	8.34966	9.42518
AT1G11660	heat shock protein, putative	1.13816	0.585924	1.07108	1.43349	1.43349	0.486457	0.678973	0.138814	-2.31473	0.486457	0.926759	-0.512514	1.00072	-0.150401	-0.150401	0.264236	-9.96578	2.86612	2.40626	0.964214	0.864731	1.17057
AT1G11680	EMB1738, CYP51A2, CYP51, CYP51G1 | CYP51G1 (CYTOCHROME P450 51); oxygen binding	3.20179	3.97278	4.39924	4.3002	3.99105	3.91657	4.79187	4.24039	1.92638	4.49831	3.30757	2.40626	0.379621	5.66678	4.579	4.71705	4.69494	4.03747	4.44765	2.7379	-2.24469	-2.05289
AT1G11720	ATSS3 | ATSS3 (STARCH SYNTHASE 3); starch synthase/ transferase, transferring glycosyl groups	3.33643	2.96366	2.6325	2.78681	2.35078	2.92619	2.10467	0.848798	1.43349	0.486457	0.926759	-0.512514	-9.96578	-0.150401	-0.150401	1.76596	1.80777	3.81465	2.70509	1.68751	3.70498	4.84704
AT1G11750	NCLPP1, NCLPP6, CLPP6 | CLPP6 (Clp protease proteolytic subunit 6); endopeptidase Clp	2.35078	1.53655	1.80777	1.76596	2.32222	2.00036	1.63273	1.7229	1.37907	2.48568	2.20195	1.43349	-9.96578	1.43349	0.585924	0.264236	0.486457	4.14494	3.17329	2.48052	3.29146	3.61836
AT1G11755	transferase	2.45969	1.7229	1.20226	1.07108	1.20226	-0.512514	0.264236	-0.320126	-0.150401	3.08763	3.00018	2.56096	2.20195	-0.150401	-2.31473	0.264236	-0.997117	3.51109	3.23894	2.31354	2.85619	3.74319
AT1G11840	ATGLX1 | ATGLX1 (GLYOXALASE I HOMOLOG); lactoylglutathione lyase	4.92605	4.20171	4.35762	4.39924	4.41961	4.65541	5.22886	5.95189	4.87288	4.19385	3.32927	3.39245	1.00072	5.35759	4.19385	4.78141	4.64967	7.51144	8.18686	7.03508	5.59219	7.0081
AT1G11860	aminomethyltransferase, putative	3.00018	2.23297	2.32222	3.44639	3.24808	2.96366	2.17025	3.32207	0.264236	2.82802	2.7551	1.37907	1.00072	2.8482	0.926759	1.00072	1.20226	-2.54793	-1.55216	-3.45799	-9.96578	-0.664288
AT1G11870	OVA7, SRS, AtSRS | AtSRS (OVULE ABORTION 7); serine-tRNA ligase	0.486457	0.848798	-0.734563	-0.320126	-0.320126	1.00072	-9.96578	-3.30757	0.766383	-0.512514	2.00036	1.00072	-9.96578	-1.73216	-0.997117	-2.31473	-0.997117	1.15769	0.556797	-0.232769	0.015783	1.1117
AT1G11890	ATSEC22, SEC22 | SEC22 (secretion 22); transporter	1.92638	1.58544	1.8484	1.88792	2.70066	2.32222	1.43349	0.585924	1.88792	2.48568	1.51147	1.96384	1.37907	1.26364	0.486457	1.26364	2.00036	5.87113	5.02906	4.67869	5.31691	5.74553
AT1G11910	aspartyl protease family protein	5.75491	5.87531	5.86792	5.67528	5.68372	5.84552	6.03345	6.22884	5.80995	7.47898	6.95304	7.2153	6.38717	3.65547	3.6207	2.80756	3.75499	7.78921	6.41026	6.99776	6.91122	7.17024
AT1G11930	alanine racemase family protein	2.29308	2.56096	2.96366	2.37879	1.7229	-1.31833	-1.31833	0.486457	-1.31833	3.58508	2.47275	1.00072	-9.96578	1.8484	0.766383	1.20226	1.07108	3.02343	3.31629	2.83815	2.82395	2.94879
AT1G12000	pyrophosphate--fructose-6-phosphate 1-phosphotransferase beta subunit, putative|PFP-beta	4.33635	3.79712	3.64397	3.54856	3.20179	5.44298	5.28544	4.58502	2.92619	5.60588	4.43636	3.98194	2.00036	5.74419	4.52988	3.81773	3.51109	4.42365	3.50982	0.476122	-2.38836	-1.31833
AT1G12050	fumarylacetoacetase, putative	3.05329	2.60905	3.39245	3.08763	2.94505	2.37879	0.926759	0.486457	-0.150401	1.48594	-0.413115	0.379621	-9.96578	-0.734563	-0.997117	1.20226	1.48594	5.19539	4.55404	3.04107	2.29602	3.55225
AT1G12230	transaldolase|transaldolase	4.97274	5.79184	6.14977	6.06611	6.12724	4.20171	3.88762	2.48568	1.67852	6.80866	7.2036	5.06613	4.72252	2.35078	1.26364	0.926759	1.48594	5.31328	6.73892	5.4861	3.91562	4.33278
AT1G12310	calmodulin, putative	2.32222	2.37879	2.70066	2.76575	3.05329	2.5852	2.29308	2.90708	2.43323	3.49838	3.09609	3.56084	2.20195	2.72268	2.70066	1.7229	1.92638	5.77112	4.99959	4.77774	4.66226	4.94865
AT1G12350	ATCOAB | ATCOAB (4-PHOSPHO-PANTO-THENOYLCYSTEINE SYNTHETASE); catalytic/ phosphopantothenate--cysteine ligase	1.7229	1.76596	0.766383	2.10467	0.585924	1.48594	2.07073	1.58544	0.264236	-0.512514	-2.31473	-0.512514	2.00036	0.585924	0.264236	0.486457	0.264236	1.73162	1.29337	1.71414	3.15072	3.58268
AT1G12360	KEU | KEU (KEULE); protein transporter	1.48594	0.848798	0.766383	2.03598	1.32251	1.67852	1.96384	0.138814	1.07108	1.80777	0.486457	-0.512514	-0.512514	1.26364	0.585924	1.37907	-0.512514	2.96551	2.39259	2.03598	3.00737	2.95438
AT1G12390	cornichon family protein	-0.512514	0.138814	0.138814	0.585924	0.138814	0.585924	0.926759	-0.512514	0.379621	2.65558	2.83815	2.20195	0.379621	0.585924	-2.31473	0.264236	1.37907	3.61011	2.79306	1.8524	2.51879	2.29602
AT1G12410	CLPP2, NCLPP2, CLPR2 | CLPR2 (Clp protease proteolytic subunit 2); endopeptidase Clp	2.94505	2.65558	3.26318	2.98204	3.33643	2.80756	2.70066	1.92638	1.88792	2.82802	2.01828	2.40626	1.00072	0.264236	-2.31473	0.00144197	0.264236	5.01082	4.15632	3.41832	3.71271	4.24039
AT1G12430	PAK | PAK (PHOSPHATIDIC ACID KINASE); microtubule motor	1.26364	1.53655	1.8484	2.5363	1.8484	1.13816	1.00072	-0.734563	-9.96578	0.486457	0.926759	-0.512514	-9.96578	-0.734563	0.486457	0.486457	1.32251	1.00072	-0.150401	-0.0573917	-2.24469	-1.51046
AT1G12470	Pep3/Vps18/deep orange family protein	1.13816	1.53655	1.37907	2.43323	2.32222	2.92619	2.35078	0.766383	1.26364	2.29308	1.60928	1.37907	0.486457	1.58544	1.63273	2.56096	1.48594	3.33785	2.72923	2.25731	2.33371	2.8055
AT1G12520	ATCCS, CCS1 | CCS1 (copper chaperone for superoxide dismutase 1); superoxide dismutase copper chaperone	3.0358	2.76575	3.15397	2.82802	2.6325	1.92638	2.40626	1.67852	2.60905	2.29308	3.52995	1.37907	-0.512514	1.8484	1.53655	1.37907	1.63273	4.11778	4.33063	4.05059	3.7105	4.12689
AT1G12550	oxidoreductase family protein	1.00072	0.678973	0.848798	0.848798	1.07108	1.13816	0.585924	1.32251	0.264236	0.486457	1.10501	-0.512514	-9.96578	1.26364	-0.512514	1.53655	2.00036	3.53369	2.42519	2.20821	3.62539	4.39239
AT1G12580	PEPKR1 | PEPKR1 (PHOSPHOENOLPYRUVATE CARBOXYLASE-RELATED KINASE 1); kinase	0.585924	-0.320126	-0.320126	-0.734563	-0.320126	1.63273	1.00072	0.264236	-1.31833	3.87784	2.41981	1.43349	0.486457	1.43349	1.00072	1.48594	1.67852	2.35924	1.29337	-0.533242	-3.04692	-0.394032
AT1G12640	1-acylglycerol-3-phosphocholine Acyltransferase|	2.00036	2.6325	2.80756	3.24808	3.74427	1.20226	1.43349	1.58544	-0.320126	5.11274	5.35583	3.98194	2.98204	1.07108	-9.96578	-2.31473	-0.150401	5.14327	4.36324	2.66243	1.3454	1.52657
AT1G12680	PEPKR2 | PEPKR2 (PHOSPHOENOLPYRUVATE CARBOXYLASE-RELATED KINASE 2); kinase	0.848798	0.678973	1.67852	2.03598	1.76596	1.00072	-0.320126	-0.997117	0.00144197	3.18603	2.90708	2.40626	1.00072	1.26364	1.26364	0.848798	0.138814	3.21894	2.86612	3.14421	3.54238	3.86503
AT1G12770	EMB1586 | EMB1586 (EMBRYO DEFECTIVE 1586)	1.58544	1.48594	0.766383	1.00072	0.766383	-1.31833	-0.320126	-3.30757	0.585924	1.07108	-0.320126	-9.96578	-9.96578	-1.73216	-2.31473	-0.734563	-0.997117	1.53157	0.856787	0.766383	2.53381	3.25414
AT1G12780	UGE1 | UGE1 (UDP-D-GLUCOSE/UDP-D-GALACTOSE 4-EPIMERASE 1); UDP-glucose 4-epimerase/ protein dimerization	1.26364	1.8484	1.63273	2.10467	1.48594	0.678973	0.264236	2.00036	5.04006	2.29308	1.76596	1.37907	-0.512514	-9.96578	-9.96578	-2.31473	-0.997117	5.54198	3.8023	1.83633	4.41826	5.16273
AT1G12830	unknown protein	1.00072	1.63273	1.13816	2.00036	1.76596	1.63273	0.264236	0.926759	1.63273	-9.96578	2.27828	0.379621	-9.96578	-9.96578	-2.31473	0.264236	-0.512514	2.47794	1.86829	1.1117	1.78701	2.32797
AT1G12840	ATVHA-C, DET3 | DET3 (DE-ETIOLATED 3)	2.5852	2.45969	2.20195	2.51122	2.5363	2.78681	2.10467	2.40626	1.26364	3.29293	2.57313	1.37907	-0.512514	2.51122	1.53655	2.37879	2.88772	5.1863	4.28251	3.30173	4.07989	4.52237
AT1G12910	ATAN11 | ATAN11 (ANTHOCYANIN11); nucleotide binding	3.48556	2.5852	3.35064	3.66687	3.77621	1.32251	-0.320126	0.766383	0.926759	2.65558	1.78701	1.96384	0.379621	2.51122	1.37907	1.88792	1.07108	0.623867	-3.81604	-9.96578	-5.01159	-9.96578
AT1G13030	sphere organelles protein-related	2.60905	2.74438	3.13767	3.12118	2.80756	2.20195	1.48594	0.138814	1.00072	2.80756	1.5612	0.379621	-0.512514	1.96384	0.00144197	1.37907	-2.31473	3.51109	3.05849	2.21132	2.83613	3.43042
AT1G13120	EMB1745 | EMB1745 (EMBRYO DEFECTIVE 1745)	2.20195	2.56096	2.65558	2.90708	1.76596	0.678973	0.138814	-0.512514	-0.997117	1.07108	0.434028	-9.96578	-9.96578	0.585924	-9.96578	0.264236	-0.997117	1.57095	1.46519	-0.619271	-0.533242	0.264236
AT1G13160	SDA1 family protein	1.53655	2.35078	1.80777	2.03598	2.13783	1.07108	-1.31833	0.00144197	1.20226	2.29308	2.17025	0.486457	-0.512514	-0.734563	0.486457	-0.320126	-0.997117	1.68751	1.28155	0.90381	2.19566	2.6325
AT1G13170	oxysterol-binding family protein	-0.320126	0.678973	1.37907	0.678973	0.926759	1.32251	0.678973	-1.73216	-3.30757	-0.512514	-0.859876	-9.96578	-0.512514	0.264236	0.678973	1.13816	-0.320126	3.48039	2.44122	-1.05589	-6.50635	-3.30757
AT1G13180	ARP3, ATARP3, DIS1 | DIS1 (DISTORTED TRICHOMES 1); structural constituent of cytoskeleton	2.96366	2.03598	2.6325	3.1045	2.94505	1.92638	1.76596	0.264236	1.63273	3.74427	3.19393	1.96384	0.379621	-0.150401	-0.150401	-0.734563	0.138814	3.5645	3.10618	2.45444	2.03245	2.74006
AT1G13270	MAP1B, MAP1C | MAP1C (METHIONINE AMINOPEPTIDASE 1B); metalloexopeptidase	1.20226	2.03598	0.926759	1.63273	1.37907	1.26364	0.678973	0.486457	1.7229	2.29308	-0.512514	-0.512514	0.486457	-1.73216	-1.31833	-2.31473	-2.31473	5.72195	4.18911	2.78681	2.1606	2.60668
AT1G13360	similar to unknown protein [Arabidopsis thaliana] (TAIR:AT3G25870.1); similar to unknown [Populus trichocarpa] (GB:ABK92948.1)	3.24808	2.98204	2.78681	3.45956	3.66687	0.379621	1.26364	1.20226	1.96384	3.66687	2.15413	3.79712	2.56096	0.585924	0.766383	2.00036	3.27813	5.69797	3.51235	3.03228	5.56441	5.37229
AT1G13380	similar to unknown protein [Arabidopsis thaliana] (TAIR:AT4G27435.1); similar to unnamed protein product [Vitis vinifera] (GB:CAO42142.1); contains InterPro domain Protein of unknown function DUF1218 (InterPro:IPR009606)	0.678973	2.37879	1.96384	1.8484	1.80777	0.138814	-1.31833	-0.997117	-9.96578	3.40613	2.62082	1.37907	-0.512514	3.81773	2.88772	3.35064	3.13767	3.91179	2.81987	0.896078	0.240009	0.714575
AT1G13440	glyceraldehyde-3-phosphate dehydrogenase C-2|GapC2	7.79182	7.88448	8.0954	8.1533	7.88997	7.39576	6.78137	6.3038	5.56685	8.54613	7.4814	6.06826	5.64389	9.44502	8.71562	8.34829	8.61986	-0.859876	-0.664288	-2.11404	-9.96578	-0.940645
AT1G13560	Diacylglycerol Cholinephosphotransferase|	1.80777	1.7229	2.5363	2.51122	1.53655	0.766383	0.926759	0.848798	0.486457	0.486457	0.678973	-9.96578	-0.512514	2.51122	2.37879	2.10467	1.80777	2.42519	2.40898	1.1447	1.31673	1.15769
AT1G13570	F-box family protein	1.88792	1.63273	1.37907	1.8484	2.23297	0.486457	0.264236	-0.734563	-3.30757	1.07108	2.07073	1.37907	-0.512514	1.26364	1.53655	1.76596	1.43349	2.18935	0.824564	-1.99424	-0.26708	1.41197
AT1G13580	Ceramide Synthase|LAG13	0.379621	1.32251	0.848798	1.07108	1.7229	-2.31473	-1.31833	-9.96578	-3.30757	2.29308	0.202888	-9.96578	-9.96578	0.264236	-0.512514	-0.734563	-0.512514	3.07741	2.30188	1.04334	1.31092	1.92638
AT1G13690	ATE1 | ATE1 (ATPase E1); nucleic acid binding	1.26364	2.17025	1.20226	1.8484	1.76596	0.138814	0.926759	0.766383	1.13816	2.07073	2.36485	1.7229	0.379621	-1.73216	-2.31473	-2.31473	-0.997117	2.85818	2.4518	1.87617	1.96754	1.83228
AT1G13700	6-phosphogluconolactonase|PGL1	1.92638	2.32222	1.63273	2.23297	2.20195	-1.31833	-1.31833	0.486457	-3.30757	2.29308	2.39259	2.37879	1.00072	1.96384	2.17025	1.63273	0.486457	6.20811	5.91578	3.9412	3.94214	3.5645
AT1G13820	hydrolase, alpha/beta fold family protein	-0.512514	-9.96578	-1.73216	-3.30757	-2.31473	-0.150401	0.264236	-1.31833	-3.30757	0.486457	-0.0724828	-9.96578	-0.512514	-9.96578	-2.31473	-9.96578	-9.96578	2.0878	3.21894	3.21894	1.08474	-0.013043
AT1G13980	VAN7, EMB30, GN | GN (GNOM)	3.94495	4.17001	4.27806	4.34348	4.39924	2.94505	2.51122	1.63273	1.26364	1.48594	1.20226	-9.96578	0.379621	1.07108	0.848798	0.00144197	-1.31833	3.0498	2.40898	1.86037	2.4518	2.61377
AT1G14020	similar to unknown protein [Arabidopsis thaliana] (TAIR:AT2G03280.1); similar to unknown protein [Arabidopsis thaliana] (TAIR:AT2G03280.2); similar to unknown [Populus trichocarpa] (GB:ABK94283.1); contains InterPro domain Protein of unknown function DUF246, plant (InterPro:IPR004348)	-1.73216	-1.73216	-0.734563	0.766383	0.766383	-0.320126	-0.320126	-0.150401	-2.31473	1.48594	2.07073	3.00018	1.00072	-1.73216	0.379621	-0.734563	1.13816	1.95643	1.59024	1.15121	1.25157	1.41197
AT1G14290	Sphingobase C4-Hydroxylase|SBH2	-3.30757	-1.73216	-2.31473	-9.96578	-9.96578	0.00144197	-1.31833	-9.96578	-0.150401	1.07108	-1.51046	0.379621	-9.96578	-1.73216	-9.96578	-9.96578	-2.31473	3.94963	3.28998	3.57664	3.7083	3.74427
AT1G14300	binding	1.7229	0.585924	1.43349	0.926759	1.92638	-0.997117	-0.320126	-3.30757	-0.150401	0.486457	1.29337	0.379621	-9.96578	-1.73216	-0.997117	-0.320126	-2.31473	3.91657	2.65558	1.21475	1.7995	2.78262
AT1G14340	RNA recognition motif (RRM)-containing protein	3.60893	4.3002	3.95429	3.15397	3.0358	0.678973	-1.31833	-2.31473	-1.73216	2.07073	1.17057	1.00072	-0.512514	-1.73216	0.138814	1.20226	0.926759	5.05576	5.36601	5.97684	5.9376	6.47737
AT1G14360	ATUTR3, UTR3 | ATUTR3/UTR3 (UDP-GALACTOSE TRANSPORTER 3); pyrimidine nucleotide sugar transmembrane transporter	1.20226	1.80777	1.48594	2.03598	1.92638	3.18603	2.10467	0.848798	1.00072	2.65558	1.96384	1.7229	-0.512514	4.36464	1.7229	2.03598	2.88772	3.34497	2.66015	2.26634	-1.99424	-0.575615
AT1G14410	ATWHY1, PTAC1 | ATWHY1/PTAC1 (A. THALIANA WHIRLY 1); DNA binding / telomeric DNA binding	-2.31473	-0.320126	-1.73216	-1.73216	-2.31473	1.58544	0.585924	1.00072	2.03598	4.45292	3.35064	-9.96578	0.379621	-1.73216	-0.512514	-1.31833	-2.31473	3.76776	3.70277	3.87588	4.71705	5.08793
AT1G14450	similar to unknown protein [Arabidopsis thaliana] (TAIR:AT2G02510.1); similar to unknown [Populus trichocarpa] (GB:ABK94107.1)	3.79712	4.04448	4.22504	3.57301	3.35064	0.138814	0.138814	-0.320126	0.379621	5.37855	5.56532	5.64389	4.15389	4.01801	3.33643	3.57301	3.87784	4.82685	5.23078	3.40477	3.92229	3.90024
AT1G14570	UBX domain-containing protein	1.07108	1.63273	1.13816	1.26364	2.13783	2.60905	2.07073	1.92638	1.26364	1.80777	1.8484	-9.96578	0.486457	3.07056	1.32251	1.67852	2.43323	3.78042	3.13767	2.87598	3.69276	3.834
AT1G14610	VALRS, TWN2 | TWN2 (TWIN 2); ATP binding / aminoacyl-tRNA ligase	4.08755	3.66687	3.44639	3.60893	3.35064	3.53618	4.10442	2.51122	2.26333	4.13759	3.45299	1.00072	1.37907	2.78681	2.6325	1.13816	1.32251	3.71161	3.88274	2.99838	3.58508	3.92324
AT1G14620	DECOY | DECOY (endoxyloglucan transferase A2)	-1.31833	-0.320126	1.00072	-0.320126	-0.997117	2.32222	1.96384	1.58544	2.29308	1.48594	0.434028	-9.96578	-9.96578	1.07108	0.264236	1.00072	-0.150401	2.6325	2.10131	2.18301	2.44917	3.18285
AT1G14650	SWAP (Suppressor-of-White-APricot)/surp domain-containing protein / ubiquitin family protein	4.59102	4.42633	4.45292	4.78141	4.55465	2.98204	2.45969	1.43349	1.96384	1.07108	2.13783	-0.512514	2.56096	3.47262	2.6325	2.23297	2.6783	3.53493	3.15235	3.21117	4.24192	4.54418
AT1G14670	endomembrane protein 70, putative	4.36464	4.37858	5.15385	4.59102	4.9819	3.17009	2.51122	2.92619	2.17025	5.13754	4.85055	3.868	2.00036	3.54856	3.39245	2.96366	3.6207	6.40056	4.80998	3.31194	2.12466	2.55851
AT1G14740	similar to unknown protein [Arabidopsis thaliana] (TAIR:AT3G63500.2); similar to unknown protein [Arabidopsis thaliana] (TAIR:AT3G63500.1); similar to unnamed protein product [Vitis vinifera] (GB:CAO42402.1); contains InterPro domain Protein of unknown function DUF1423, plant (InterPro:IPR004082)	3.8481	3.868	3.7867	3.35064	3.58508	2.5852	1.92638	0.678973	0.678973	-0.512514	0.926759	-0.512514	-9.96578	3.07056	2.6325	1.7229	2.17025	3.05676	2.41981	2.7551	3.64743	4.32056
AT1G14810	semialdehyde dehydrogenase family protein	2.10467	1.37907	2.13783	2.5363	2.26333	2.60905	0.678973	1.48594	2.60905	2.48568	1.29337	-0.512514	-9.96578	1.26364	0.486457	1.53655	1.26364	2.39259	2.62082	1.70531	1.86433	2.4518
AT1G14850	NUP155 | NUP155 (Nucleoporin 155)	3.15397	2.37879	2.65558	1.92638	1.67852	2.10467	0.926759	1.53655	-0.512514	2.29308	1.98222	-0.512514	-0.512514	-0.734563	-0.734563	-1.31833	0.138814	1.03633	1.2394	1.42814	2.26634	2.63483
AT1G14900	HMGA | HMGA (HIGH MOBILITY GROUP A); DNA binding	2.03598	2.56096	2.43323	2.32222	1.92638	2.80756	2.32222	1.58544	0.264236	2.29308	1.70088	1.37907	-9.96578	2.65558	2.23297	2.29308	1.92638	0.651683	0.808179	0.623867	-2.38836	-2.38836
AT1G14980	CPN10 | CPN10 (CHAPERONIN 10)	2.70066	3.0181	3.36471	2.80756	3.52369	3.68941	3.00018	3.74427	5.02241	1.80777	2.73357	1.96384	-0.512514	2.8482	1.43349	2.29308	2.23297	5.82046	5.5192	4.10106	3.04806	3.56572
AT1G14990	similar to hypothetical protein [Oryza sativa (japonica cultivar-group)] (GB:BAB92466.1)	-0.734563	-1.31833	-0.150401	-0.150401	-1.73216	-0.150401	-0.320126	0.00144197	-0.734563	0.486457	2.27828	0.379621	-0.512514	1.96384	-0.512514	1.53655	-0.150401	3.38281	2.76575	2.71172	2.07073	2.56828
AT1G15000	SCPL50 | SCPL50 (serine carboxypeptidase-like 50); serine carboxypeptidase	3.0181	3.15397	3.00018	2.00036	1.92638	-1.31833	-1.31833	1.63273	0.678973	1.07108	1.92638	2.20195	-0.512514	0.264236	-0.150401	-1.31833	0.138814	2.37323	1.85639	1.77019	1.08474	1.35106
AT1G15080	Phosphatidate Phosphatase|LPP2	3.82792	3.37865	3.12118	1.96384	2.48568	1.07108	-1.31833	-9.96578	-9.96578	2.07073	2.17025	0.379621	0.379621	-9.96578	-1.31833	0.00144197	-1.31833	3.0358	3.25111	2.73574	2.66243	2.909
AT1G15130	hydroxyproline-rich glycoprotein family protein	4.62065	4.52362	4.33635	4.7005	4.89729	2.17025	0.926759	2.72268	2.29308	2.65558	2.91667	2.03598	-9.96578	2.17025	2.5363	2.07073	2.92619	4.26461	3.64513	3.16205	3.61247	3.82589
AT1G15200	protein-protein interaction regulator family protein	4.49192	4.83799	5.22114	5.78139	5.40942	1.26364	2.10467	-0.997117	1.80777	3.08763	1.92638	1.7229	0.379621	3.72258	2.10467	1.8484	1.58544	4.58442	4.12358	3.88665	5.38719	6.15747
AT1G15290	binding	2.26333	3.12118	3.41967	4.52988	4.2706	4.02689	2.51122	0.486457	-0.997117	3.07056	2.12135	0.486457	-9.96578	-1.73216	-2.31473	-0.734563	-9.96578	2.93753	-0.575615	-2.63487	-1.93788	-1.39214
AT1G15340	MBD10 | MBD10 (methyl-CpG-binding domain 10); DNA binding	1.07108	1.76596	1.58544	3.21739	2.5363	3.30757	3.13767	3.0181	3.80746	1.07108	-1.51046	-9.96578	-0.512514	1.96384	1.26364	1.26364	1.88792	3.69944	3.23741	4.37372	5.46568	5.69017
AT1G15370	similar to unnamed protein product [Vitis vinifera] (GB:CAO62746.1); contains InterPro domain Longin-like; (InterPro:IPR011012)	1.58544	1.37907	2.35078	2.26333	2.13783	1.63273	1.80777	0.486457	-0.734563	-0.512514	1.10501	-0.512514	-9.96578	1.26364	1.53655	0.678973	1.63273	3.48684	3.22666	2.37601	2.71172	3.18285
AT1G15420	similar to unnamed protein product [Vitis vinifera] (GB:CAO46050.1); contains InterPro domain Protein of unknown function NUC189, C-terminal (InterPro:IPR012979)	1.88792	1.00072	0.678973	1.00072	2.13783	1.37907	1.58544	1.58544	2.20195	1.80777	-0.150401	0.379621	1.00072	1.43349	1.13816	1.00072	0.926759	3.50856	2.95066	2.06729	2.7073	3.93744
AT1G15440	transducin family protein / WD-40 repeat family protein	1.96384	1.67852	1.80777	0.486457	0.766383	1.13816	0.926759	2.29308	2.6325	1.80777	1.32251	1.43349	-9.96578	-1.73216	-0.320126	-1.31833	-0.512514	0.623867	-0.232769	0.0989585	0.546956	1.29924
AT1G15490	hydrolase, alpha/beta fold family protein	2.07073	3.12118	3.05329	2.5363	2.76575	1.26364	-1.31833	-0.734563	-9.96578	2.07073	-0.0724828	-9.96578	-9.96578	-0.150401	-1.31833	-0.320126	0.264236	3.42774	1.334	0.696884	0.72334	0.888305
AT1G15500	NUCLEOTIDE TRANSPORTER 1|NTT2	-2.31473	-0.997117	-3.30757	-9.96578	-2.31473	4.82787	3.77621	3.80746	3.66687	-9.96578	-2.31473	-9.96578	-9.96578	-9.96578	-9.96578	-9.96578	-9.96578	5.20637	5.31147	4.8968	4.37719	5.75732
AT1G15690	ATAVP3, AVP-3, AVP1 | AVP1 (vacuolar-type H+-pumping pyrophosphatase 1); ATPase	4.69494	5.15385	5.479	4.81255	5.25176	3.94495	4.18595	4.41285	4.00908	4.18595	4.43303	3.99105	3.56084	6.45945	6.06826	5.70601	6.25929	3.73021	1.73162	2.03598	4.84604	5.25554
AT1G15740	leucine-rich repeat family protein	5.1252	4.64967	4.20171	5.48224	3.85808	1.43349	1.20226	1.92638	2.5852	2.80756	3.0181	2.43323	3.92609	1.07108	2.35078	2.74438	3.15397	3.46218	2.49595	4.03483	5.9628	6.19871
AT1G15750	WSIP1, TPL | TPL/WSIP1 (WUS-INTERACTING PROTEIN 1); protein binding	6.05964	6.13136	6.02682	5.78139	5.94019	2.92619	2.45969	2.5852	2.23297	4.01801	3.603	2.56096	-0.512514	3.68941	3.59705	3.0358	4.07048	2.93187	2.92998	2.7073	2.82802	3.36611
AT1G15810	ribosomal protein S15 family protein	0.585924	0.585924	2.29308	2.03598	2.20195	0.264236	-1.31833	-0.512514	0.00144197	1.07108	-0.150401	1.00072	-9.96578	-0.734563	0.264236	-2.31473	-9.96578	2.26634	2.44652	1.78283	2.53132	2.78681
AT1G15820	CP24, LHCB6 | LHCB6 (LIGHT HARVESTING COMPLEX PSII); chlorophyll binding	4.80224	3.45956	3.21739	2.37879	1.00072	5.93312	4.14576	2.8482	2.17025	-9.96578	-9.96578	-9.96578	-9.96578	0.264236	0.264236	-1.31833	0.486457	-4.60823	-3.17137	-4.03505	-9.96578	-2.38836
AT1G15860	calcium ion binding	-0.512514	-1.73216	-0.734563	-1.31833	-0.734563	0.766383	0.264236	1.07108	0.766383	2.94505	2.66698	2.00036	1.43349	0.585924	-2.31473	0.486457	0.138814	5.23883	6.15868	3.83804	3.32783	4.06618
AT1G15880	ATGOS11, GOS11 | GOS11 (GOLGI SNARE 11); SNARE binding	0.264236	-0.734563	0.00144197	0.486457	-0.150401	0.678973	0.678973	0.585924	-1.31833	-0.512514	-9.96578	-9.96578	1.00072	1.58544	-1.31833	0.486457	-0.997117	3.28259	1.70088	2.48568	3.93178	3.89054
AT1G15910	XH/XS domain-containing protein / XS zinc finger domain-containing protein	1.20226	1.63273	1.43349	1.67852	2.20195	4.12937	3.41967	2.29308	1.26364	2.48568	2.74438	2.72268	1.43349	1.8484	1.13816	1.76596	1.07108	3.72148	3.38695	2.18301	0.88049	1.51652
AT1G15950	IRX4, ATCCR1, CCR1 | CCR1 (CINNAMOYL COA REDUCTASE 1)	0.264236	0.585924	0.766383	-0.997117	0.585924	3.65547	4.248	3.75499	2.8482	3.30757	3.30027	2.8482	1.7229	-9.96578	0.00144197	1.26364	0.486457	0.872632	0.585924	2.38156	2.47534	2.91858
AT1G16010	magnesium transporter CorA-like family protein (MRS2-1)	1.53655	1.48594	0.138814	1.58544	1.20226	1.00072	0.264236	2.65558	3.54856	1.48594	1.00072	-0.512514	-0.512514	-0.150401	1.20226	0.486457	1.07108	2.61377	1.98222	1.62807	2.17664	2.51879
AT1G16210	similar to unknown [Picea sitchensis] (GB:ABK22525.1); contains InterPro domain Protein of unknown function DUF1014 (InterPro:IPR010422)	2.8482	2.86809	2.6325	3.08763	3.13767	1.43349	0.138814	1.67852	2.6783	1.80777	1.96384	-0.512514	-9.96578	-0.150401	-9.96578	-0.734563	0.766383	4.2442	3.24047	3.70498	5.39441	5.52077
AT1G16270	protein kinase family protein	4.15389	3.76564	3.98194	3.95429	3.29293	2.48568	2.13783	1.07108	1.53655	2.07073	1.43349	-0.512514	-0.512514	-0.734563	-0.512514	-0.320126	1.53655	5.74311	5.19814	4.57598	4.29873	4.43436
AT1G16280	DEAD/DEAH box helicase, putative	1.37907	1.32251	0.379621	0.766383	-0.150401	1.20226	0.926759	-0.734563	-0.997117	1.48594	0.633199	-9.96578	-9.96578	0.848798	-9.96578	-0.734563	-0.512514	2.2299	1.78283	1.81599	2.33085	2.54374
AT1G16300	glyceraldehyde-3-phosphate dehydrogenase C-2 Plastid isoform|GapCp-2	3.35064	4.85803	4.79187	4.59102	4.4595	1.13816	-0.320126	-0.150401	0.585924	-9.96578	-9.96578	-9.96578	-9.96578	2.51122	1.26364	0.848798	1.48594	3.58988	4.97916	3.99557	4.02777	3.93555
AT1G16470	PAB1 | PAB1 (PROTEASOME SUBUNIT PAB1); peptidase	2.94505	3.18603	3.30757	2.86809	2.96366	3.77621	3.07056	2.88772	2.86809	4.81767	4.30385	3.39245	3.1045	3.26318	2.26333	2.70066	3.40613	3.91083	3.07912	1.66494	0.872632	0.97159
AT1G16560	Per1-like family protein	3.23281	2.90708	3.00018	2.86809	2.80756	0.585924	-1.31833	1.00072	-0.997117	1.07108	1.10501	1.7229	-0.512514	4.09601	3.868	3.77621	4.5485	4.19148	3.97095	2.96181	2.71611	3.54362
AT1G16570	glycosyl transferase family 1 protein	1.13816	0.486457	0.264236	1.20226	1.07108	0.264236	0.264236	0.766383	-0.320126	1.48594	0.202888	-0.512514	-0.512514	2.17025	0.766383	1.00072	1.32251	4.33921	3.72148	3.23435	3.13603	3.83603
AT1G16610	SR45 | SR45 (arginine/serine-rich 45); RNA binding	2.92619	4.46604	2.70066	2.8482	2.90708	2.80756	2.20195	2.6325	2.72268	4.07904	3.28555	1.96384	1.37907	3.51109	3.29293	2.92619	2.51122	3.99014	3.74642	3.36611	4.10274	4.56444
AT1G16680	DNAJ heat shock N-terminal domain-containing protein / S-locus protein, putative	1.43349	0.379621	0.678973	0.379621	-0.150401	2.00036	0.926759	0.766383	-1.31833	1.07108	0.486457	-0.512514	-9.96578	-9.96578	-0.512514	0.264236	-0.150401	2.62316	2.94692	2.51627	3.02343	3.44639
AT1G16740	ribosomal protein L20 family protein	2.35078	1.32251	1.48594	1.20226	1.26364	2.17025	1.76596	3.0358	2.72268	1.07108	1.63273	0.379621	-0.512514	2.43323	2.45969	1.80777	2.00036	2.9581	2.72705	2.8955	3.21117	4.0584
AT1G16810	similar to CGI-144-like protein [Solanum lycopersicum] (GB:CAC81814.1); similar to Os02g0727500 [Oryza sativa (japonica cultivar-group)] (GB:NP_001047997.1); contains InterPro domain Protein of unknown function DUF1754, eukaryotic (InterPro:IPR013865)	1.48594	2.00036	1.58544	1.07108	1.37907	3.92609	3.35064	3.17009	2.43323	2.96366	2.20195	1.37907	1.7229	1.8484	0.486457	1.32251	-0.150401	4.03835	3.33785	3.27068	3.56937	3.63935
AT1G16870	mitochondrial 28S ribosomal protein S29-related	2.20195	1.92638	1.67852	1.8484	1.80777	-0.150401	0.585924	-2.31473	0.264236	2.65558	1.60928	1.00072	-9.96578	1.26364	1.37907	1.13816	-0.512514	2.70066	2.22064	1.81599	2.15737	2.98386
AT1G16880	uridylyltransferase-related	2.78681	3.26318	3.71161	4.17001	4.12937	3.56084	2.17025	-2.31473	-0.512514	1.80777	-0.150401	-0.512514	1.00072	2.78681	2.40626	1.88792	2.23297	-3.04692	-2.05289	-5.57347	-9.96578	-2.31473
AT1G16900	sugar binding / transferase, transferring glycosyl groups	1.96384	1.8484	2.23297	1.80777	1.63273	0.848798	0.926759	-1.31833	0.379621	1.48594	0.766383	0.379621	-9.96578	-0.734563	0.00144197	0.00144197	1.67852	2.55115	2.49595	2.06385	1.78701	2.35643
AT1G16970	KU70, ATKU70 | ATKU70/KU70 (ARABIDOPSIS THALIANA KU70 HOMOLOG); double-stranded DNA binding / protein binding	-2.31473	-2.31473	-0.734563	-2.31473	-0.997117	0.585924	-0.320126	-0.512514	-9.96578	0.486457	0.202888	1.00072	0.379621	0.264236	-0.512514	-0.734563	-2.31473	0.832688	0.112367	1.19598	1.12499	1.22095
AT1G17080	similar to unknown protein [Arabidopsis thaliana] (TAIR:AT1G53560.1); similar to unknown [Populus trichocarpa] (GB:ABK95219.1); contains domain PTHR10052 (PTHR10052); contains domain PTHR10052:SF2 (PTHR10052:SF2)	4.0532	3.6207	3.94495	4.39239	4.79187	1.53655	0.926759	2.29308	2.76575	2.48568	3.07056	2.72268	1.00072	1.7229	1.63273	1.63273	2.98204	4.55833	2.85619	1.28155	3.40204	3.54238
AT1G17100	SOUL heme-binding family protein	3.48556	3.59705	4.25558	4.00009	3.65547	2.26333	2.6783	2.76575	3.27813	3.40613	3.90217	3.48556	3.1045	-0.150401	0.926759	1.26364	1.58544	-2.54793	-2.72738	-4.60823	-9.96578	-9.96578
AT1G17130	cell cycle control protein-related	0.926759	0.585924	1.20226	1.00072	1.26364	2.17025	0.138814	0.138814	0.486457	2.29308	1.37907	1.96384	0.486457	-0.150401	0.766383	-0.734563	-0.150401	3.27217	3.37587	3.37726	4.19621	4.27732
AT1G17160	pfkB-type carbohydrate kinase family protein	1.80777	1.8484	2.13783	1.67852	2.13783	-0.150401	0.264236	0.379621	-1.31833	1.07108	3.20179	2.98204	0.379621	-9.96578	-2.31473	-9.96578	-9.96578	3.38833	3.31774	2.27531	2.16704	2.6325
AT1G17210	zinc ion binding	4.10442	4.28548	4.20171	3.98194	3.58508	1.8484	2.07073	1.07108	1.20226	2.65558	2.81783	2.20195	0.486457	2.26333	2.03598	2.35078	2.00036	3.38557	3.13274	2.78471	3.58147	3.85908
AT1G17370	UBP1B | UBP1B (OLIGOURIDYLATE BINDING PROTEIN 1B); mRNA 3'-UTR binding	6.86544	7.18687	7.09488	6.52358	6.62499	1.43349	0.926759	0.678973	0.264236	1.48594	-1.31833	-9.96578	-0.512514	3.6207	3.87784	4.0532	4.178	4.2442	3.47651	3.39383	4.0471	4.45424
AT1G17420	Lipoxygenase|	2.03598	1.37907	0.486457	1.53655	0.848798	-1.31833	-9.96578	-0.734563	-9.96578	1.80777	-1.31833	0.486457	-9.96578	-9.96578	-2.31473	-9.96578	-2.31473	3.1491	0.00144197	-3.30757	-3.17137	-1.68501
AT1G17500	Translocase|	1.7229	1.80777	2.23297	2.65558	2.51122	1.32251	1.26364	0.848798	-0.150401	-0.512514	-1.31833	-9.96578	-9.96578	-0.150401	-0.150401	-0.320126	0.926759	2.71831	1.1117	-0.554273	-2.82623	-3.17137
AT1G17520	DNA-binding protein, putative	3.08763	2.00036	2.17025	2.00036	2.10467	1.00072	0.678973	1.20226	0.678973	-0.512514	0.379621	-0.512514	-9.96578	1.43349	0.766383	1.67852	-0.150401	2.46754	2.1606	3.27217	3.96634	4.09854
AT1G17680	transcription factor-related	0.678973	0.585924	0.486457	-2.31473	0.585924	0.678973	-0.320126	-0.320126	-1.31833	1.80777	0.202888	-9.96578	-0.512514	-1.73216	-0.512514	-2.31473	-0.512514	1.23327	0.757877	0.840765	1.48594	1.81188
AT1G17720	ATB BETA (Arabidopsis thaliana serine/threonine protein phosphatase 2A 55 kDa regulatory subunit B beta isofor); nucleotide binding	4.43303	4.178	4.13759	3.48556	3.30757	3.17009	2.13783	2.40626	2.32222	3.07056	3.45299	2.86809	1.7229	2.96366	2.70066	2.07073	1.67852	3.64051	2.76998	2.47794	2.55851	2.78889
AT1G17760	CSTF77, ATCSTF77 | ATCSTF77/CSTF77 (Cleavage stimulation factor 77); protein binding	1.8484	1.67852	1.63273	1.43349	1.63273	1.26364	1.00072	0.926759	-0.734563	1.80777	1.86829	-9.96578	-0.512514	1.26364	0.585924	0.678973	0.678973	2.82802	2.48052	2.60193	3.74319	3.90891
AT1G17840	ABC Transporter|ABCG11/WBC11/DES/COF1	-9.96578	-2.31473	-9.96578	-9.96578	-1.73216	1.63273	0.264236	1.00072	-0.512514	-9.96578	-9.96578	-9.96578	-0.512514	-1.73216	-2.31473	2.10467	2.35078	-2.38836	-1.05589	0.832688	-2.05289	-1.05589
AT1G17890	GER2 | GER2; catalytic	3.8481	3.54856	3.94495	4.54232	4.1211	0.138814	-0.320126	-0.320126	-1.73216	2.82802	0.766383	1.7229	2.56096	2.5852	1.76596	1.32251	0.766383	4.63174	2.24519	1.86037	2.24823	2.5852
AT1G17980	nucleotidyltransferase family protein	0.138814	0.264236	-0.150401	0.264236	0.264236	2.32222	0.926759	2.56096	0.848798	1.07108	0.138814	-9.96578	-9.96578	-0.734563	0.486457	0.848798	0.926759	4.20328	3.76564	4.37441	5.32088	5.68513
AT1G18070	EF-1-alpha-related GTP-binding protein, putative	2.90708	3.30757	3.49838	3.0181	2.78681	4.1211	3.88762	3.98194	4.61477	3.95429	3.51109	2.20195	2.00036	1.43349	1.37907	1.96384	1.92638	4.76187	4.68656	4.48162	5.25554	5.41282
AT1G18190	GC2 | GC2 (GOLGIN CANDIDATE 2)	1.37907	0.585924	0.926759	1.48594	2.03598	0.848798	-0.320126	-2.31473	-1.31833	-0.512514	-0.413115	-0.512514	-9.96578	-1.73216	0.486457	0.264236	-0.150401	2.88382	1.98586	2.17025	2.40081	2.52882
AT1G18260	suppressor of lin-12-like protein-related / sel-1 protein-related	3.83804	3.63238	3.67818	3.87784	3.67818	1.00072	1.58544	0.848798	0.264236	-0.512514	-0.320126	0.486457	1.07108	2.35078	1.48594	1.80777	2.17025	4.29653	3.86503	3.63587	3.93367	4.28103
AT1G18270	fructose-bisphosphate aldolase|FBA	1.32251	2.65558	1.43349	2.07073	1.88792	1.37907	1.26364	-0.150401	1.00072	2.65558	1.88792	0.486457	1.37907	1.07108	1.37907	-0.320126	1.07108	4.94818	4.3292	2.82802	2.0844	2.55606
AT1G18340	basal transcription factor complex subunit-related	-0.320126	1.13816	1.88792	1.00072	1.32251	1.13816	0.585924	0.264236	1.13816	1.48594	2.0878	0.379621	-9.96578	0.585924	-0.512514	0.264236	0.926759	3.32639	3.05676	1.58544	1.48594	2.57797
AT1G18360	Monoacylglycerol Lipase (MAGL)|	-3.30757	-9.96578	-1.73216	-3.30757	-9.96578	2.10467	0.926759	-1.73216	-9.96578	-9.96578	-2.31473	-9.96578	-9.96578	-9.96578	-9.96578	-9.96578	-9.96578	3.04107	1.70973	1.05033	1.91495	2.98386
AT1G18450	ARP4, ATARP4 | ATARP4 (ACTIN-RELATED PROTEIN 4); structural constituent of cytoskeleton	1.13816	1.43349	0.766383	1.67852	1.00072	2.13783	1.96384	2.13783	1.20226	2.80756	0.379621	1.43349	-0.512514	2.17025	1.07108	1.00072	0.486457	3.62772	3.40749	2.87794	2.96181	3.23128
AT1G18490	similar to unknown protein [Arabidopsis thaliana] (TAIR:AT5G39890.1); similar to Putative Expressed protein [Brassica oleracea] (GB:AAW81740.1); contains InterPro domain Protein of unknown function DUF1637 (InterPro:IPR012864)	-1.73216	-9.96578	-0.997117	-2.31473	-0.997117	0.00144197	0.678973	-0.734563	-2.31473	-9.96578	1.51147	0.379621	-9.96578	0.264236	-0.997117	-9.96578	0.486457	4.98964	5.00005	5.19184	4.42297	4.12276
AT1G18540	60S ribosomal protein L6 (RPL6A)	-2.31473	-1.73216	-1.73216	-1.31833	-0.320126	5.29649	5.15385	4.66112	4.90212	7.67102	7.46271	6.0553	5.1252	3.65547	3.0358	1.43349	2.10467	5.38753	5.41078	3.92704	4.62474	5.47187
AT1G18560	hAT dimerisation domain-containing protein / BED zinc finger domain-containing protein / transposase-related	3.92609	4.07048	3.73346	3.52369	3.30757	3.26318	1.80777	2.20195	2.5363	3.18603	2.01828	0.486457	0.486457	2.90708	2.51122	2.5363	3.0358	1.22712	-0.0877334	-0.215915	1.42814	1.16414
AT1G18600	rhomboid family protein	-1.31833	-3.30757	-1.73216	-1.73216	-0.512514	-0.734563	-1.31833	-1.73216	-1.31833	1.07108	1.43349	-0.512514	-0.512514	-0.734563	-2.31473	-1.31833	0.486457	1.31092	0.556797	-0.833927	-1.02621	0.0579701
AT1G18640	PSP | PSP (3-PHOSPHOSERINE PHOSPHATASE)	1.58544	1.58544	1.43349	1.20226	1.67852	0.766383	0.264236	-1.73216	0.264236	1.48594	1.20226	1.43349	-9.96578	-0.734563	-0.150401	-0.320126	-0.150401	4.31187	2.80962	1.3846	1.13159	1.46519
AT1G18650	glycosyl hydrolase family protein 17	2.43323	2.96366	3.12118	3.13767	2.96366	1.43349	0.678973	-1.31833	-2.31473	3.88762	2.62082	2.40626	1.00072	0.848798	-0.997117	-1.31833	-9.96578	4.02689	5.61238	6.97809	7.5803	7.59007
AT1G18700	DNAJ heat shock N-terminal domain-containing protein	2.51122	2.92619	2.96366	2.74438	1.67852	0.585924	0.138814	0.264236	0.138814	2.07073	1.7229	1.00072	1.43349	1.7229	1.13816	-1.31833	1.13816	2.69844	1.00072	0.164786	-0.575615	0.888305
AT1G18800	NRP2 | NRP2 (NAP1-RELATED PROTEIN 2); DNA binding / chromatin binding / histone binding	3.18603	3.15397	3.18603	2.20195	2.80756	3.29293	3.54856	2.76575	3.35064	2.94505	1.86829	-9.96578	-9.96578	1.96384	0.926759	0.00144197	0.926759	5.7727	5.34451	4.92415	5.53981	6.13711
AT1G18850	similar to hypothetical protein [Vitis vinifera] (GB:CAN63140.1); similar to unnamed protein product [Vitis vinifera] (GB:CAO62515.1)	0.379621	1.32251	0.00144197	0.00144197	-0.997117	0.585924	1.00072	1.13816	1.92638	1.48594	-0.0724828	-9.96578	-0.512514	0.264236	-0.150401	0.264236	-0.512514	2.07758	1.33971	1.28155	2.10131	3.02698
AT1G18900	pentatricopeptide (PPR) repeat-containing protein	1.58544	1.32251	1.63273	1.07108	1.43349	1.07108	1.80777	1.48594	1.20226	1.48594	0.00144197	-9.96578	-9.96578	-1.73216	-0.512514	-0.734563	0.486457	2.23297	0.60502	-0.492079	3.52494	4.00818
AT1G19100	ATP-binding region, ATPase-like domain-containing protein-related	1.32251	1.58544	1.58544	0.926759	1.43349	1.37907	1.20226	0.264236	0.00144197	0.486457	1.35106	-0.512514	-9.96578	-0.734563	-0.512514	-9.96578	-0.512514	2.88967	3.31774	2.96181	3.84207	4.10777
AT1G19110	inter-alpha-trypsin inhibitor heavy chain-related	3.15397	2.6783	2.56096	1.80777	2.35078	1.37907	0.264236	-3.30757	0.585924	0.486457	1.53655	-9.96578	-9.96578	-0.734563	0.766383	0.486457	0.486457	1.59979	0.896078	-0.997117	1.41738	1.54646
AT1G19140	similar to unnamed protein product [Vitis vinifera] (GB:CAO65215.1); contains InterPro domain Ubiquinone biosynthesis protein COQ9; (InterPro:IPR012762); contains InterPro domain COQ9 (InterPro:IPR013718)	1.92638	1.58544	1.13816	1.13816	1.07108	2.78681	2.60905	3.07056	3.52369	2.82802	3.27813	2.8482	1.7229	2.26333	1.8484	3.0358	3.59705	3.58749	2.54622	1.5612	1.78701	2.15737
AT1G19170	glycoside hydrolase family 28 protein / polygalacturonase (pectinase) family protein	0.138814	0.766383	2.00036	1.53655	1.00072	0.926759	0.585924	0.138814	0.264236	2.29308	2.37879	2.00036	1.37907	0.264236	-0.512514	0.264236	-0.150401	3.39657	2.37601	2.22373	1.28155	2.03949
AT1G19220	IAA22, ARF11, ARF19 | ARF19 (AUXIN RESPONSE FACTOR 11); transcription factor	4.80741	4.71155	4.47255	4.63813	3.77621	0.264236	0.264236	-2.31473	0.00144197	-9.96578	0.264236	-0.512514	-9.96578	-0.150401	0.00144197	-0.320126	-9.96578	-0.394032	0.125651	-0.0877334	1.09828	1.52155
AT1G19250	FMO1 | FMO1 (FLAVIN-DEPENDENT MONOOXYGENASE 1); monooxygenase	4.44632	3.47262	4.43969	2.43323	2.17025	1.96384	1.43349	0.486457	-2.31473	1.07108	0.202888	-9.96578	-9.96578	1.43349	1.20226	3.29293	3.05329	-0.013043	-9.96578	-9.96578	-9.96578	-9.96578
AT1G19270	ubiquitin interaction motif-containing protein / LIM domain-containing protein	2.6325	2.51122	1.48594	2.23297	2.65558	0.264236	-9.96578	-2.31473	-0.734563	-0.512514	-0.0724828	-9.96578	1.00072	-9.96578	-2.31473	-0.734563	-0.734563	2.89161	2.06039	1.44943	1.25761	1.66948
AT1G19330	similar to unknown protein [Arabidopsis thaliana] (TAIR:AT1G75060.1); similar to unnamed protein product [Vitis vinifera] (GB:CAO61216.1)	3.12118	3.40613	3.70055	3.47262	2.72268	2.03598	-1.31833	-0.512514	-0.150401	3.08763	1.60928	-0.512514	0.486457	3.12118	3.26318	2.88772	1.80777	4.13922	3.27962	0.227741	-1.51046	-2.93236
AT1G19360	similar to RRA2 (REDUCED RESIDUAL ARABINOSE 2) [Arabidopsis thaliana] (TAIR:AT1G75110.1); similar to unnamed protein product [Vitis vinifera] (GB:CAO61198.1); contains InterPro domain Reticulon; (InterPro:IPR003388)	1.80777	2.20195	1.07108	1.13816	1.07108	1.26364	0.926759	-0.512514	-1.31833	2.80756	2.93565	1.96384	2.00036	2.5852	1.76596	1.26364	1.80777	4.43102	3.4034	2.83815	2.81168	3.19077
AT1G19430	dehydration-responsive protein-related	0.264236	-0.512514	0.678973	-1.73216	-0.320126	0.678973	-1.31833	-0.734563	-0.734563	0.486457	0.585924	-9.96578	-9.96578	-1.73216	-9.96578	-2.31473	-2.31473	3.59108	2.06729	1.41197	0.696884	2.12796
AT1G19440	Ketoacyl-CoA Synthase|KCS4	3.15397	3.35064	2.90708	3.15397	3.21739	2.17025	0.926759	-0.150401	-0.734563	1.48594	-1.31833	-0.512514	-0.512514	1.07108	0.486457	1.32251	3.24808	-1.1488	-2.24469	-3.62593	-5.57347	-3.45799
AT1G19485	AT hook motif-containing protein	2.51122	2.56096	2.56096	2.48568	2.48568	0.678973	0.678973	-1.31833	0.926759	0.486457	1.45996	-9.96578	-9.96578	-0.150401	0.926759	1.00072	-0.512514	1.67852	1.2394	1.90342	2.8955	2.5363
AT1G19520	NFD5 | NFD5 (NUCLEAR FUSION DEFECTIVE 5); transcription factor	3.39245	4.20953	3.23281	2.60905	2.72268	2.17025	1.00072	1.43349	2.65558	1.48594	1.20226	-9.96578	-9.96578	0.264236	-0.150401	-2.31473	-2.31473	1.7229	1.03633	1.42277	1.80777	2.36205
AT1G19580	GAMMA CA1 | GAMMA CA1 (GAMMA CARBONIC ANHYDRASE 1); carbonate dehydratase	3.82792	3.56084	3.64397	3.41967	3.67818	2.26333	1.80777	1.67852	1.20226	5.30382	5.14775	3.08763	2.40626	2.43323	2.03598	1.8484	2.6783	4.97044	4.20641	3.42237	3.8886	4.01176
AT1G19600	pfkB-type carbohydrate kinase family protein	3.80746	3.27813	2.82802	2.37879	2.23297	1.76596	1.43349	2.5852	1.7229	1.80777	2.21754	-9.96578	-9.96578	2.78681	1.37907	1.53655	1.26364	4.445	3.47651	3.8847	5.39647	6.38476
AT1G19640	Jasmonic Acid Carboxyl Methyltransferase|	-9.96578	-9.96578	-9.96578	-9.96578	-9.96578	-9.96578	-9.96578	-1.73216	-9.96578	0.486457	-2.31473	-0.512514	-9.96578	-9.96578	-9.96578	-9.96578	-9.96578	1.79535	1.84439	-1.99424	-4.29336	-5.57347
AT1G19800	Permease-like Protein of Inner Chloroplast Envelope|TGD1	1.92638	1.32251	2.03598	2.32222	2.70066	1.13816	-0.320126	-0.734563	0.379621	1.80777	2.52381	0.379621	-0.512514	0.264236	-9.96578	0.678973	-9.96578	2.97471	1.76596	2.17983	2.21754	2.83613
AT1G19835	similar to unknown protein [Arabidopsis thaliana] (TAIR:AT1G47900.1); similar to unnamed protein product [Vitis vinifera] (GB:CAO48232.1); similar to hypothetical protein OsI_010472 [Oryza sativa (indica cultivar-group)] (GB:EAY89239.1); similar to hypothetical protein [Vitis vinifera] (GB:CAN60525.1); contains InterPro domain Protein of unknown function DUF869, plant (InterPro:IPR008587)	-0.734563	-1.31833	-1.73216	-0.734563	-0.997117	3.85808	3.65547	2.32222	2.6325	1.48594	2.17025	0.486457	0.486457	2.35078	3.88762	4.19385	3.81773	3.59825	3.07741	1.32251	0.623867	0.52707
AT1G19860	zinc finger (CCCH-type) family protein	1.32251	1.37907	0.926759	1.67852	1.53655	0.926759	0.264236	0.379621	-0.320126	0.486457	-0.0724828	-9.96578	-9.96578	-0.734563	1.13816	-1.31833	-0.734563	2.99114	2.71831	2.10131	2.90323	3.06195
AT1G19880	regulator of chromosome condensation (RCC1) family protein	0.848798	1.37907	1.7229	1.63273	1.32251	0.379621	0.138814	0.138814	0.00144197	2.82802	2.45969	0.379621	0.379621	-0.150401	1.13816	-1.31833	-2.31473	2.67152	2.69176	2.14111	2.12796	2.09457
AT1G19920	ASA1, APS2 | APS2 (ATP SULFURYLASE PRECURSOR)	-0.512514	-1.73216	-2.31473	-3.30757	1.63273	2.07073	0.926759	-0.150401	0.486457	1.48594	-1.51046	0.379621	-0.512514	0.264236	-0.997117	0.00144197	-0.997117	3.17329	2.95066	1.01507	-1.18115	-0.512514
AT1G20050	HYD1 | HYD1 (Hydra 1)	3.43309	3.91657	3.51109	3.17009	2.80756	1.26364	0.926759	0.766383	0.486457	4.78141	4.56078	3.08763	2.40626	2.35078	1.53655	1.53655	1.92638	3.43309	3.48684	1.70531	0.660837	2.88186
AT1G20110	zinc finger (FYVE type) family protein	4.55465	4.3075	4.35762	4.1211	4.18595	2.43323	1.92638	2.35078	2.37879	3.58508	3.31484	3.1045	1.00072	2.90708	1.92638	2.8482	2.51122	4.94584	3.98923	4.02954	4.82736	5.04444
AT1G20200	EMB2719 | EMB2719 (EMBRYO DEFECTIVE 2719)	3.33643	3.89734	3.48556	3.29293	3.36471	1.13816	0.264236	-0.512514	-0.320126	3.40613	2.0878	2.86809	-0.512514	4.90212	3.43309	2.98204	3.47262	4.50023	3.92799	2.89161	3.73238	4.01355
AT1G20270	oxidoreductase, 2OG-Fe(II) oxygenase family protein	2.00036	1.92638	1.92638	2.26333	1.53655	1.43349	0.585924	0.00144197	-0.997117	4.02689	3.09609	1.7229	3.30757	2.96366	2.26333	2.17025	2.43323	4.61595	4.80121	3.52369	3.95336	3.95336
AT1G20330	CVP1, FRL1, SMT2 | SMT2 (STEROL METHYLTRANSFERASE 2)	3.54856	3.24808	3.45956	4.72797	4.7005	3.00018	1.76596	0.486457	1.37907	6.02017	5.52985	5.20167	3.57301	4.40606	4.00908	4.56078	4.41961	5.81586	5.15466	2.36765	-3.81604	-2.11404
AT1G20460	similar to unknown protein [Arabidopsis thaliana] (TAIR:AT1G76185.1); similar to unknown [Brassica juncea] (GB:ABO71663.1)	0.138814	-0.150401	-2.31473	-1.31833	-2.31473	0.138814	-0.320126	-0.734563	0.585924	-9.96578	0.808179	0.486457	2.00036	0.585924	-1.31833	0.486457	0.926759	0.934328	0.72334	0.276199	1.35106	2.05346
AT1G20540	transducin family protein / WD-40 repeat family protein	1.07108	1.63273	1.67852	2.07073	2.00036	-0.150401	-9.96578	-3.30757	-0.320126	1.48594	1.07108	0.379621	-9.96578	1.7229	1.8484	1.37907	1.63273	2.69844	1.71853	-0.356606	0.872632	0.595504
AT1G20575	dolichyl-phosphate beta-D-mannosyltransferase, putative / dolichol-phosphate mannosyltransferase, putative / mannose-P-dolichol synthase, putative	1.26364	0.926759	0.926759	1.32251	1.20226	0.926759	0.264236	1.7229	1.07108	2.07073	2.20195	1.7229	-0.512514	-1.73216	-2.31473	-1.31833	-0.997117	3.47781	2.82599	2.27232	1.89181	1.87224
AT1G20580	small nuclear ribonucleoprotein, putative / snRNP, putative / Sm protein, putative	1.76596	2.56096	3.20179	2.78681	3.64397	3.0358	2.8482	1.92638	2.20195	5.62647	5.6682	3.91657	3.48556	3.17009	1.96384	2.35078	2.00036	5.06785	4.84855	4.05754	4.9575	5.35829
AT1G20670	DNA-binding bromodomain-containing protein	2.10467	2.10467	2.00036	1.58544	1.8484	1.26364	1.43349	0.486457	0.00144197	5.87039	5.31654	3.64397	2.5852	1.8484	0.678973	0.678973	-0.150401	3.06195	2.32797	1.35671	1.74889	1.97122
AT1G20693	HMG BETA 1, NFD2, NFD02, HMGB2 | HMGB2 (HIGH MOBILITY GROUP B 2); transcription factor	3.41967	3.07056	3.68941	2.78681	2.76575	2.56096	3.35064	2.17025	3.44639	6.05096	4.89487	4.82278	4.48549	2.72268	2.40626	2.6325	3.0181	6.60705	6.61355	6.41871	7.0633	7.20683
AT1G20760	calcium-binding EF hand family protein	2.96366	3.15397	2.90708	2.6783	3.00018	2.07073	1.26364	1.63273	0.678973	0.486457	-0.859876	-9.96578	1.7229	1.07108	0.678973	0.264236	0.486457	3.81875	3.04457	2.33371	2.59717	3.03404
AT1G20770	similar to hypothetical protein [Vitis vinifera] (GB:CAN80128.1)	1.13816	1.26364	1.07108	-0.150401	0.264236	0.379621	-9.96578	0.926759	-0.150401	1.07108	0.202888	-9.96578	-9.96578	0.585924	0.678973	1.13816	1.7229	4.09009	3.70609	3.37587	3.27813	3.9012
AT1G20823	zinc finger (C3HC4-type RING finger) family protein	-2.31473	-0.320126	0.379621	0.766383	1.92638	-0.150401	-9.96578	-2.31473	-1.31833	1.48594	1.20226	-9.96578	1.00072	1.43349	0.766383	2.32222	2.00036	0.705757	-0.0724828	2.73574	4.72416	4.46734
AT1G20920	DEAD box RNA helicase, putative	2.90708	3.20179	2.96366	3.15397	3.15397	1.96384	1.37907	1.13816	-0.512514	2.80756	2.13783	2.86809	-9.96578	3.0181	4.10442	2.20195	1.96384	4.05494	3.83703	4.445	5.73392	5.69045
AT1G20960	EMB1507 | EMB1507 (EMBRYO DEFECTIVE 1507); ATP-dependent helicase	4.57295	4.67248	4.67248	4.20171	4.44632	4.49192	3.89734	3.36471	2.43323	2.94505	0.00144197	0.379621	-0.512514	2.96366	2.29308	2.78681	3.27813	2.79722	2.29013	2.26933	3.61365	3.8798
AT1G20980	FBR6, SPL1R2, ATSPL14, SPL14 | SPL14 (SQUAMOSA PROMOTER BINDING PROTEIN-LIKE 14); DNA binding / transcription factor	3.20179	2.98204	3.33643	2.92619	2.92619	1.80777	2.35078	1.58544	0.264236	1.80777	0.678973	-9.96578	-0.512514	0.848798	1.26364	2.10467	1.00072	0.660837	-0.432455	-1.88364	1.25761	0.9568
AT1G21065	similar to unnamed protein product [Vitis vinifera] (GB:CAO66320.1); contains InterPro domain Protein of unknown function UPF0047 (InterPro:IPR001602)	0.848798	0.848798	2.23297	1.20226	1.32251	2.03598	1.43349	2.65558	2.5852	2.48568	2.43323	2.56096	-0.512514	3.07056	3.23281	1.43349	2.56096	-2.63487	-3.04692	-2.24469	-9.96578	-9.96578
AT1G21380	VHS domain-containing protein / GAT domain-containing protein	1.96384	2.80756	2.51122	1.37907	2.40626	1.48594	1.00072	0.848798	1.00072	2.29308	2.76575	0.379621	1.37907	3.43309	2.70066	1.53655	2.6783	3.90602	2.60193	2.55361	3.93272	4.30093
AT1G21410	SKP2A | SKP2A; protein binding	3.23281	3.07056	3.12118	3.54856	3.20179	0.766383	1.58544	1.07108	1.53655	3.29293	2.94505	2.00036	3.20179	2.65558	3.23281	2.72268	2.32222	4.19621	3.95336	3.94776	4.70493	4.95796
AT1G21450	SCL1 | SCL1 (SCARECROW-LIKE 1); transcription factor	3.83804	3.45956	3.37865	3.23281	3.20179	1.00072	-0.320126	0.138814	-0.150401	1.80777	0.926759	0.379621	-9.96578	0.585924	-0.512514	-0.734563	-0.512514	1.4547	1.13159	0.345964	1.18967	1.49108
AT1G21680	similar to unknown protein [Arabidopsis thaliana] (TAIR:AT1G21670.1); similar to hypothetical protein [Vitis vinifera] (GB:CAN73514.1); similar to unnamed protein product [Vitis vinifera] (GB:CAO61906.1); similar to hypothetical protein OsJ_012725 [Oryza sativa (japonica cultivar-group)] (GB:EAZ29242.1); contains InterPro domain WD40-like Beta Propeller (InterPro:IPR011659); contains InterPro dom…	5.30016	6.10016	5.16595	5.28174	5.26682	2.74438	1.63273	0.678973	1.43349	0.486457	1.07108	-9.96578	-9.96578	2.5852	0.766383	0.926759	2.17025	5.72413	2.88967	3.46611	4.01712	4.44897
AT1G21690	EMB1968 | EMB1968 (EMBRYO DEFECTIVE 1968); ATPase	1.58544	1.13816	1.37907	1.00072	1.00072	0.138814	-9.96578	-0.734563	-1.73216	3.88762	3.33643	2.40626	1.00072	1.07108	0.264236	0.926759	1.63273	3.52995	3.36891	2.34511	2.60668	3.38142
AT1G21700	CHB4, ATSWI3C | ATSWI3C (Arabidopsis thaliana switching protein 3C); DNA binding	2.86809	2.86809	2.70066	2.76575	2.5852	2.65558	2.00036	2.03598	1.7229	1.80777	0.434028	1.00072	1.00072	1.58544	0.264236	-0.320126	-0.150401	2.57555	2.18301	1.42277	2.11137	2.54868
AT1G21720	PBC1 | PBC1 (20S proteasome beta subunit C1); peptidase	2.82802	2.37879	2.5852	2.13783	2.60905	2.13783	2.10467	1.43349	2.51122	3.81773	3.87784	3.20179	2.72268	3.07056	2.26333	2.92619	2.86809	5.36741	4.7856	3.87588	4.32991	4.28991
AT1G21750	ATPDIL1-1 | ATPDIL1-1 (PDI-LIKE 1-1); protein disulfide isomerase	4.87288	4.72252	4.18595	3.89734	4.10442	6.40431	5.57897	4.863	4.09601	8.12929	8.42123	6.82147	4.79187	7.8125	6.59247	6.3129	6.33809	6.46517	9.34217	7.64617	6.07684	7.40046
AT1G21780	BTB/POZ domain-containing protein	2.82802	2.72268	2.32222	2.56096	2.40626	-1.31833	0.264236	-0.512514	-0.734563	1.07108	1.20226	-9.96578	0.486457	0.848798	0.00144197	1.43349	0.926759	4.86101	3.80952	2.35643	-1.05589	0.455229
AT1G21880	LYM1 | LYM1 (LYSM DOMAIN GPI-ANCHORED PROTEIN 1 PRECURSOR)	0.138814	0.678973	1.88792	0.678973	1.67852	1.76596	0.926759	0.264236	-0.320126	3.08763	-0.0724828	1.37907	-9.96578	2.72268	2.32222	1.92638	2.86809	3.92419	3.1045	1.73596	-0.734563	0.476122
AT1G21980	Phosphatidylinositol-Phosphate Kinase type IB|	-3.30757	-9.96578	-1.73216	-3.30757	-9.96578	1.67852	1.20226	0.486457	-1.73216	-0.512514	0.678973	-9.96578	0.379621	0.264236	-0.150401	-0.320126	-0.512514	-1.24811	-1.43051	-3.17137	-2.93236	-3.17137
AT1G22040	kelch repeat-containing F-box family protein	2.37879	1.7229	1.63273	1.92638	0.585924	0.678973	0.678973	-1.73216	-0.734563	0.486457	1.32251	2.00036	0.379621	2.5852	2.26333	2.32222	2.10467	3.21739	2.75082	2.33942	3.37726	3.8269
AT1G22170	phosphoglycerate/bisphosphoglycerate mutase|d-PGM	-0.997117	2.13783	1.92638	1.92638	2.07073	-1.31833	-9.96578	-9.96578	-1.73216	2.96366	2.62082	1.37907	2.8482	-0.150401	-0.997117	-0.320126	-9.96578	3.0757	4.85504	3.86701	-0.968605	-1.93788
AT1G22270	Identical to TRM112-like protein At1g22270 [Arabidopsis Thaliana] (GB:Q8LFJ5;GB:Q9LME3); similar to unknown protein [Arabidopsis thaliana] (TAIR:AT1G78190.1); similar to unknown [Picea sitchensis] (GB:ABK23797.1); contains InterPro domain Protein of unknown function DUF343 (InterPro:IPR005651)	0.766383	1.26364	1.80777	1.13816	2.23297	2.70066	2.43323	1.26364	2.17025	1.80777	3.4791	2.56096	1.37907	2.90708	2.00036	1.7229	1.07108	2.13126	1.9895	0.964214	1.3846	2.00396
AT1G22370	ATUGT85A5 | ATUGT85A5 (UDP-GLUCOSYL TRANSFERASE 85A5); transferase, transferring glycosyl groups	4.53612	5.98188	5.05315	4.69494	4.82787	-9.96578	-9.96578	-0.734563	0.486457	1.80777	0.585924	0.379621	-9.96578	0.264236	-2.31473	-0.734563	-9.96578	1.00072	1.48078	1.15769	2.5852	2.10131
AT1G22400	UGT85A1, ATUGT85A1 | ATUGT85A1/UGT85A1 (UDP-GLUCOSYL TRANSFERASE 85A1); UDP-glycosyltransferase/ glucuronosyltransferase/ transferase, transferring glycosyl groups / transferase, transferring hexosyl groups	1.80777	2.6325	1.92638	3.30757	1.67852	2.03598	2.51122	4.24039	4.52362	3.81773	1.80777	3.91657	2.00036	1.43349	1.26364	0.00144197	0.678973	-5.57347	-9.96578	-9.96578	-9.96578	-9.96578
AT1G22410	2-dehydro-3-deoxyphosphoheptonate aldolase, putative / 3-deoxy-D-arabino-heptulosonate 7-phosphate synthase, putative / DAHP synthetase, putative	2.29308	1.20226	1.26364	0.138814	-1.73216	4.14576	4.37858	4.15389	3.05329	5.78139	5.85427	5.41957	5.09597	2.72268	3.18603	3.54856	3.65547	5.13221	4.75441	5.8314	7.02736	7.99526
AT1G22450	ATCOX6B2, COX6B | COX6B (CYTOCHROME C OXIDASE 6B); cytochrome-c oxidase	5.62939	5.62939	5.46927	4.991	4.39924	1.7229	2.32222	2.6783	1.96384	3.08763	3.20961	2.72268	3.39245	3.99105	2.65558	2.80756	3.49838	5.54353	5.17556	3.55716	3.43976	3.86503
AT1G22540	proton-dependent oligopeptide transport (POT) family protein	5.20949	5.15385	4.64391	4.94021	3.63238	1.07108	1.76596	0.678973	-1.31833	2.48568	1.40654	2.72268	-9.96578	2.72268	2.40626	2.23297	2.70066	3.26619	2.52632	1.63738	0.015783	0.215368
AT1G22620	Sac domain-containing Phosphoinositide Phosphatase|	2.8482	2.23297	2.51122	2.37879	2.29308	1.48594	0.264236	2.03598	1.20226	-9.96578	-2.31473	-9.96578	-9.96578	-1.73216	0.138814	0.264236	-0.150401	2.43323	2.17664	1.78283	2.44122	2.74868
AT1G22650	putative N-invertase|putN-INV	-3.30757	-1.31833	-9.96578	-1.31833	-1.31833	0.486457	-1.31833	-0.512514	-9.96578	-9.96578	-9.96578	-9.96578	-9.96578	-9.96578	-0.512514	-9.96578	-0.512514	3.52995	3.20805	0.840765	-1.51046	-0.997117
AT1G22660	tRNA-nucleotidyltransferase, putative / tRNA adenylyltransferase, putative	-0.997117	-0.320126	-0.734563	-2.31473	-1.73216	0.766383	0.585924	0.379621	1.20226	0.486457	1.8484	-0.512514	-0.512514	-1.73216	-0.150401	-2.31473	-2.31473	1.06419	0.926759	1.7229	3.10618	3.18285
AT1G22770	FB, GI | GI (GIGANTEA); binding	6.93429	6.66819	6.64819	6.83417	6.51414	2.90708	1.92638	2.92619	1.20226	0.486457	0.678973	-9.96578	1.00072	3.21739	2.86809	2.98204	3.49838	4.78978	3.2944	2.27232	2.4359	3.37865
AT1G22790	similar to unknown protein [Arabidopsis thaliana] (TAIR:AT1G34010.1); similar to hypothetical protein OsJ_002345 [Oryza sativa (japonica cultivar-group)] (GB:EAZ12520.1)	2.94505	2.20195	2.23297	2.23297	2.60905	1.53655	-1.31833	0.926759	-0.320126	1.07108	0.808179	0.379621	-0.512514	-1.73216	-1.31833	0.848798	1.00072	3.77516	2.5036	2.47534	2.88967	3.33643
AT1G22800	methyltransferase	-1.73216	-0.150401	0.138814	-0.512514	-0.997117	0.264236	-1.31833	-1.73216	-1.31833	3.20179	2.15413	-9.96578	-9.96578	-0.734563	-2.31473	1.00072	-2.31473	2.81578	3.27962	2.74868	2.62082	3.03228
AT1G22850	similar to unknown protein [Arabidopsis thaliana] (TAIR:AT1G03260.1); similar to unnamed protein product [Vitis vinifera] (GB:CAO44594.1); contains InterPro domain SNARE associated Golgi protein (InterPro:IPR015414)	3.27813	2.72268	2.65558	2.94505	2.5852	0.138814	0.678973	-1.73216	1.37907	1.07108	0.202888	-0.512514	1.7229	1.26364	0.926759	0.678973	0.264236	4.84001	3.48941	3.97737	5.45091	6.00767
AT1G22860	TGF beta receptor associated protein-related	1.53655	1.96384	1.48594	1.96384	1.80777	1.76596	1.26364	1.00072	0.678973	-0.512514	0.633199	-9.96578	-0.512514	-0.150401	-0.150401	-2.31473	0.138814	1.8801	1.51147	1.35671	1.91495	2.10467
AT1G22870	protein kinase family protein	2.23297	2.00036	2.48568	2.07073	1.76596	0.766383	-1.31833	-0.734563	-0.997117	-0.512514	0.926759	-9.96578	0.379621	0.264236	-0.150401	0.00144197	-1.31833	3.63238	2.51122	2.55606	4.06186	4.63
AT1G22930	T-complex protein 11	1.43349	0.585924	1.00072	1.63273	1.07108	1.43349	1.63273	-0.320126	2.72268	1.48594	0.766383	-0.512514	1.37907	1.26364	-1.31833	0.486457	-0.734563	3.55471	2.9692	2.99657	4.23886	4.45819
AT1G22940	TH-1, TH1 | TH1 (THIAMINE REQUIRING 1); catalytic/ phosphomethylpyrimidine kinase/ thiamin-phosphate diphosphorylase	2.51122	2.29308	2.20195	2.32222	1.07108	0.926759	0.585924	0.379621	0.379621	1.07108	1.20226	0.379621	1.7229	-1.73216	-0.512514	-2.31473	-0.512514	1.69198	-0.284546	-0.913216	-0.249822	0.732052
AT1G22970	protein binding	-0.320126	0.264236	0.585924	0.00144197	1.20226	2.6783	2.48568	2.70066	2.23297	3.30757	2.15413	1.00072	0.379621	2.07073	1.76596	1.07108	-0.512514	3.29734	2.71172	3.08763	4.1384	4.65369
AT1G23230	similar to hypothetical protein OsJ_007998 [Oryza sativa (japonica cultivar-group)] (GB:EAZ24515.1); similar to hypothetical protein OsI_008648 [Oryza sativa (indica cultivar-group)] (GB:EAY87415.1); similar to unnamed protein product [Vitis vinifera] (GB:CAO42343.1); contains domain SUBFAMILY NOT NAMED (PTHR12691:SF1); contains domain FAMILY NOT NAMED (PTHR12691)	3.81773	3.68941	3.40613	2.90708	3.20179	2.5852	1.43349	-0.512514	-0.512514	2.29308	1.63273	2.00036	2.72268	1.07108	1.07108	1.7229	1.67852	1.45996	1.09153	0.740712	1.40654	1.18967
AT1G23280	MAK16 protein-related	0.585924	0.766383	1.07108	0.926759	1.07108	2.23297	2.29308	0.766383	1.96384	-0.512514	-0.413115	-9.96578	-0.512514	2.78681	-0.512514	1.26364	0.678973	2.51374	1.74028	1.52155	3.45956	3.68941
AT1G23330	Triacylglycerol Lipase (TAGL)|	-9.96578	-9.96578	-9.96578	-3.30757	-9.96578	0.678973	2.07073	1.20226	1.20226	1.07108	-2.31473	-0.512514	-9.96578	-1.73216	-2.31473	-0.734563	-2.31473	3.59825	1.47041	-1.1488	-1.63935	-0.452057
AT1G23750	DNA-binding protein-related	2.94505	2.8482	2.92619	2.5363	2.65558	1.53655	-0.320126	-0.997117	-1.31833	4.6265	3.69499	3.72258	0.379621	4.28548	3.45956	3.49838	4.31477	6.14203	5.74365	4.3758	3.82589	4.27508
AT1G23780	F-box family protein	2.29308	1.92638	1.26364	0.926759	1.76596	1.07108	0.926759	1.07108	-0.512514	2.48568	2.60905	1.96384	2.40626	0.848798	1.26364	0.486457	1.37907	3.84509	2.45444	2.95252	3.9041	4.0558
AT1G23800	ALDH2B, ALDH2B7 | ALDH2B7 (Aldehyde dehydrogenase 2B7); 3-chloroallyl aldehyde dehydrogenase/ aldehyde dehydrogenase (NAD)	6.61767	6.47575	6.43798	6.32555	6.0896	0.138814	-0.320126	-3.30757	0.848798	5.64677	5.7735	4.92129	2.98204	-9.96578	0.264236	-2.31473	-9.96578	6.90678	4.28622	5.18551	6.83606	7.3686
AT1G23820	SPDS1 | SPDS1 (SPERMIDINE SYNTHASE 1)	1.07108	2.92619	3.27813	4.2706	4.83294	4.71705	4.3855	3.77621	3.76564	4.13759	3.6207	2.56096	1.00072	-1.73216	-1.31833	0.486457	1.7229	4.60354	3.8521	2.79098	3.66687	4.08074
AT1G23890	NHL repeat-containing protein	1.26364	1.63273	1.26364	1.37907	2.23297	2.23297	0.264236	0.848798	0.926759	2.82802	1.67852	1.00072	-9.96578	1.43349	0.138814	1.76596	1.7229	5.68429	4.22504	1.97122	1.01507	2.49083
AT1G24050	similar to unknown protein [Arabidopsis thaliana] (TAIR:AT1G70220.1); similar to unknown [Picea sitchensis] (GB:ABK26986.1); similar to Os02g0741900 [Oryza sativa (japonica cultivar-group)] (GB:NP_001048085.1); contains domain PTHR13542 (PTHR13542)	4.78665	4.71705	4.68936	4.43969	3.85808	2.5852	2.40626	1.80777	2.98204	1.80777	1.7229	1.00072	-0.512514	1.8484	-0.150401	1.07108	1.92638	5.42663	4.64334	3.92989	4.53176	4.72689
AT1G24360	Ketoacyl-ACP Reductase|	5.08326	6.54537	7.2696	7.25551	7.51413	5.99098	4.60294	2.98204	2.43323	6.64531	5.68793	4.78665	3.72258	4.48549	4.00009	3.20179	3.00018	3.9865	3.38142	2.70509	3.08593	3.79088
AT1G24450	NFD2 | NFD2 (NUCLEAR FUSION DEFECTIVE 2); RNA binding / ribonuclease III	2.03598	2.45969	2.90708	2.10467	1.92638	0.379621	1.43349	1.00072	0.926759	4.49831	4.22118	4.52988	3.1045	3.12118	2.51122	1.7229	1.26364	5.4226	3.14094	3.32351	2.88577	3.41562
AT1G24510	T-complex protein 1 epsilon subunit, putative / TCP-1-epsilon, putative / chaperonin, putative	3.81773	3.58508	4.16197	3.65547	3.87784	4.51734	3.80746	3.60893	3.70055	5.79963	4.85803	3.39245	2.40626	4.3855	3.66687	3.36471	2.56096	5.20637	4.84253	3.56206	4.04797	4.90067
AT1G24560	similar to protein binding [Arabidopsis thaliana] (TAIR:AT3G49055.1); similar to hypothetical protein [Vitis vinifera] (GB:CAN66327.1)	1.88792	2.51122	2.56096	2.48568	2.6783	0.486457	-1.31833	0.00144197	-0.734563	1.80777	1.8484	1.76596	2.98204	0.848798	-0.512514	1.76596	0.926759	2.93753	2.26933	2.65329	3.77936	3.73238
AT1G24706	similar to putative THO complex 2 [Oryza sativa (japonica cultivar-group)] (GB:BAD87730.1); similar to hypothetical protein OsI_004810 [Oryza sativa (indica cultivar-group)] (GB:EAY76963.1); similar to predicted protein [Physcomitrella patens subsp. patens] (GB:EDQ69221.1); contains domain THO2 PROTEIN (PTHR21597)	3.68941	3.52369	3.27813	3.51109	3.32207	1.67852	-0.320126	1.92638	1.32251	1.07108	0.434028	-0.512514	-9.96578	1.43349	2.17025	-2.31473	0.264236	0.215368	0.112367	0.276199	1.79119	1.37351
AT1G25220	TRP4, ASB1 | ASB1 (ANTHRANILATE SYNTHASE BETA SUBUNIT 1); anthranilate synthase	1.63273	2.32222	2.35078	2.37879	2.17025	0.379621	2.20195	1.07108	1.32251	4.13759	4.2289	3.08763	3.57301	1.58544	-0.997117	0.848798	-0.512514	4.35973	3.30173	2.3251	2.0844	2.87401
AT1G25260	acidic ribosomal protein P0-related	-0.150401	1.67852	0.486457	0.486457	1.43349	2.26333	3.07056	1.96384	3.1045	3.18603	2.79722	-0.512514	-0.512514	1.58544	0.926759	1.48594	-2.31473	6.77888	6.01549	5.37716	7.12909	7.84982
AT1G25280	AtTLP10 | AtTLP10 (TUBBY LIKE PROTEIN 10); phosphoric diester hydrolase/ transcription factor	4.39239	4.24039	4.178	4.01801	3.7867	1.32251	0.264236	0.138814	0.264236	1.48594	-0.413115	-9.96578	-9.96578	2.90708	2.03598	2.65558	2.32222	3.62305	2.63715	2.75724	3.18761	3.50348
AT1G25290	rhomboid family protein	0.678973	-0.320126	-0.734563	0.766383	0.585924	0.138814	0.264236	-0.997117	-3.30757	0.486457	1.51147	-0.512514	1.00072	1.58544	1.53655	-0.734563	-0.150401	1.32826	0.888305	-0.249822	0.824564	1.55631
AT1G25350	OVA9 | OVA9 (OVULE ABORTION 9); glutamine-tRNA ligase	3.43309	3.44639	3.37865	3.54856	3.47262	3.59705	3.18603	3.45956	2.35078	2.65558	2.36485	1.43349	2.40626	2.07073	2.45969	2.17025	1.92638	4.40742	4.22195	3.28703	3.09271	3.11952
AT1G25420	similar to unknown protein [Arabidopsis thaliana] (TAIR:AT1G34220.2); similar to unknown [Populus trichocarpa] (GB:ABK94695.1); similar to unnamed protein product [Vitis vinifera] (GB:CAO42146.1); contains InterPro domain Protein of unknown function DUF292, eukaryotic (InterPro:IPR005061)	1.07108	0.926759	1.20226	0.848798	0.766383	0.138814	-0.320126	-0.512514	3.12118	1.07108	0.926759	-9.96578	-0.512514	1.58544	-0.997117	0.678973	0.926759	2.9581	2.19566	1.87617	3.21583	3.49326
AT1G25510	aspartyl protease family protein	1.00072	1.37907	2.88772	4.00009	4.37163	0.486457	-0.320126	-1.73216	-3.30757	1.80777	0.202888	1.00072	-9.96578	0.264236	-2.31473	-9.96578	-9.96578	-1.93788	0.978928	-0.103147	-1.31833	-1.35476
AT1G25520	similar to unknown protein [Arabidopsis thaliana] (TAIR:AT1G68650.1); similar to unnamed protein product [Vitis vinifera] (GB:CAO42107.1); contains InterPro domain Protein of unknown function UPF0016; (InterPro:IPR001727)	-0.997117	-2.31473	-2.31473	-0.997117	-9.96578	0.379621	-0.320126	-0.150401	1.07108	2.82802	1.45996	0.379621	0.379621	0.264236	-0.512514	-0.734563	1.20226	4.64737	3.68605	1.32251	0.434028	1.91112
AT1G25540	PFT1 | PFT1 (PHYTOCHROME AND FLOWERING TIME 1)	5.15385	5.20559	4.90694	4.39239	4.45292	1.96384	1.43349	0.926759	-0.150401	3.49838	4.11695	1.7229	1.00072	-0.734563	1.37907	0.264236	1.67852	3.47521	2.78889	2.7551	3.32207	3.93178
AT1G25580	ANAC008 | ANAC008 (Arabidopsis NAC domain containing protein 8); transcription factor	0.585924	0.486457	0.848798	0.00144197	-0.150401	0.00144197	-0.320126	-3.30757	-1.73216	1.07108	-0.150401	-0.512514	2.23297	1.07108	1.58544	1.92638	1.48594	1.17696	0.949348	0.556797	0.52707	0.334568
AT1G25682	cell cycle control protein-related	3.73346	3.43309	3.41967	3.51109	3.26318	1.13816	1.20226	1.58544	1.88792	2.96366	3.0358	1.7229	2.56096	1.26364	0.00144197	0.926759	0.766383	4.73124	3.76776	3.95801	5.07771	5.06656
AT1G26110	similar to unknown protein [Arabidopsis thaliana] (TAIR:AT5G45330.1); similar to hypothetical protein [Glycine max] (GB:BAB41197.1); contains domain PTHR13586 (PTHR13586)	5.4162	5.58799	5.39578	5.479	5.4162	3.75499	2.70066	3.08763	1.32251	3.81773	3.89249	1.96384	1.37907	2.35078	1.92638	2.17025	2.92619	4.85205	4.94584	4.12524	4.80844	5.22847
AT1G26170	protein transporter	0.926759	-0.150401	-0.320126	-0.997117	-0.512514	0.379621	-9.96578	-0.512514	-0.997117	1.07108	0.926759	-9.96578	-0.512514	1.26364	0.678973	0.926759	1.37907	1.90728	1.78701	0.783247	1.90342	2.31354
AT1G26355	SP1L1 | SP1L1 (SPIRAL1-LIKE1)	4.18595	4.21731	4.54232	4.41285	4.83294	-0.150401	-1.31833	-0.997117	-9.96578	7.5078	6.93665	6.13752	3.48556	6.00677	5.09174	5.40262	5.58799	8.20511	7.04353	5.59875	4.39787	5.80944
AT1G26460	pentatricopeptide (PPR) repeat-containing protein	1.07108	2.5363	1.92638	1.63273	1.13816	1.00072	1.20226	1.37907	3.51109	2.96366	3.35064	2.20195	1.00072	1.26364	1.13816	-0.734563	-0.512514	2.96551	2.66925	1.77019	1.82008	2.75082
AT1G26520	similar to PRLI-interacting factor L, putative [Arabidopsis thaliana] (TAIR:AT1G15730.1); similar to unnamed protein product [Vitis vinifera] (GB:CAO41893.1); contains InterPro domain Cobalamin (vitamin B12) biosynthesis CobW-like, C-terminal (InterPro:IPR011629); contains InterPro domain Cobalamin (vitamin B12) biosynthesis CobW-like (InterPro:IPR003495)	-0.512514	0.848798	0.138814	-3.30757	0.264236	0.585924	0.678973	0.766383	1.20226	1.48594	1.32251	1.37907	-9.96578	-0.150401	-9.96578	-0.320126	-0.512514	3.04632	2.5852	2.83815	4.28326	4.30531
AT1G26550	peptidyl-prolyl cis-trans isomerase PPIC-type family protein	2.5363	2.86809	2.70066	2.70066	3.20179	2.70066	2.07073	2.8482	2.6783	3.40613	3.6207	3.39245	1.00072	2.17025	1.13816	1.43349	2.00036	5.94746	5.82225	4.81255	5.21727	5.94512
AT1G26640	aspartate/glutamate/uridylate kinase family protein	1.63273	1.7229	1.7229	1.43349	0.585924	-0.150401	0.138814	-9.96578	-1.31833	2.29308	2.27828	0.379621	-0.512514	-9.96578	-0.512514	0.264236	-2.31473	2.78889	2.6255	1.5612	1.82416	2.5213
AT1G26665	similar to RNA polymerase II mediator complex protein-related [Arabidopsis thaliana] (TAIR:AT5G41910.1); similar to unnamed protein product [Vitis vinifera] (GB:CAO62915.1); contains domain PTHR13345:SF2 (PTHR13345:SF2); contains domain PD331788 (PD331788); contains domain PTHR13345 (PTHR13345)	2.32222	2.40626	2.03598	1.58544	2.07073	1.13816	-0.320126	0.926759	1.92638	1.07108	0.808179	1.37907	1.37907	2.78681	1.8484	1.96384	2.23297	4.7693	4.31477	4.73341	5.70047	6.05313
AT1G26690	emp24/gp25L/p24 family protein	1.43349	2.26333	1.53655	1.53655	1.20226	0.264236	0.138814	-1.73216	1.67852	4.49831	4.53922	3.7867	1.7229	3.81773	2.45969	2.78681	2.48568	4.58382	4.52488	4.1756	3.42371	4.02246
AT1G26750	similar to unnamed protein product [Vitis vinifera] (GB:CAO68449.1); similar to hypothetical protein [Vitis vinifera] (GB:CAN72786.1)	1.26364	1.00072	0.926759	0.585924	0.486457	0.486457	-1.31833	-0.512514	1.20226	2.48568	2.29308	1.00072	-9.96578	2.17025	1.53655	1.88792	1.00072	3.91848	3.35769	2.8482	2.51879	3.47521
AT1G26830	CUL3A, ATCUL3A, ATCUL3, CUL3 | ATCUL3/ATCUL3A/CUL3/CUL3A (Cullin 3A); protein binding / ubiquitin-protein ligase	4.20171	3.87784	3.52369	3.08763	3.24808	3.08763	2.20195	3.12118	2.5363	2.29308	1.82823	1.43349	1.07108	2.17025	1.37907	1.88792	2.03598	1.98222	1.18967	0.517024	0.299831	0.0989585
AT1G26850	dehydration-responsive family protein	3.93555	4.39924	4.60887	4.49831	4.63233	2.6783	2.32222	2.6783	2.07073	3.18603	2.92619	0.486457	-0.512514	2.72268	2.5363	3.35064	3.26318	4.53051	2.61847	3.26168	4.10777	4.13348
AT1G26880	60S ribosomal protein L34 (RPL34A)	3.8481	4.06186	3.96357	3.51109	3.85808	-0.997117	0.138814	-2.31473	-1.73216	7.23746	6.30106	5.88755	4.75494	5.04006	4.03571	4.25558	4.66112	9.09888	9.04486	7.49018	7.90341	8.82566
AT1G26940	peptidyl-prolyl cis-trans isomerase cyclophilin-type family protein	1.13816	1.13816	2.03598	1.32251	1.58544	1.32251	-0.320126	-0.734563	0.138814	2.29308	2.36485	1.00072	1.43349	0.264236	-0.997117	0.848798	1.37907	4.68824	3.64743	2.07073	0.112367	0.390668
AT1G27000	bZIP family transcription factor	3.80746	3.89734	3.68941	3.96357	3.70055	0.848798	0.264236	0.678973	0.138814	2.82802	2.39259	1.00072	-9.96578	1.43349	1.63273	0.486457	1.63273	5.94348	5.15425	4.6468	5.74795	6.08664
AT1G27150	binding	1.96384	0.138814	0.138814	0.00144197	0.138814	0.848798	0.264236	-3.30757	0.848798	3.58508	4.06618	2.72268	3.48556	1.26364	-0.320126	-1.31833	0.00144197	3.1045	4.11278	4.80483	4.56627	4.8038
AT1G27340	F-box family protein	2.40626	1.8484	2.40626	1.88792	1.88792	-0.734563	-9.96578	-0.734563	0.00144197	2.96366	3.63819	2.56096	2.72268	-0.734563	-1.31833	-9.96578	-0.512514	3.08593	3.86602	2.27232	2.64639	3.49838
AT1G27450	APT1, ATAPT1, APRT | APT1; adenine phosphoribosyltransferase	3.05329	2.43323	3.07056	3.23281	3.57301	1.8484	1.63273	-0.150401	1.53655	3.66687	3.22512	1.43349	0.379621	3.12118	1.92638	2.51122	3.17009	6.88839	5.97065	3.28407	0.864731	1.76596
AT1G27460	NPGR1 | NPGR1 (NO POLLEN GERMINATION RELATED 1); calmodulin binding	1.07108	0.00144197	0.486457	0.379621	-0.734563	2.17025	1.20226	1.76596	0.379621	-9.96578	-9.96578	-9.96578	-9.96578	1.26364	1.63273	0.264236	0.926759	3.06884	2.41711	1.59503	3.20961	3.14747
AT1G27510	similar to EX1 (EXECUTER1) [Arabidopsis thaliana] (TAIR:AT4G33630.1); similar to EX1 (EXECUTER1) [Arabidopsis thaliana] (TAIR:AT4G33630.2); similar to unnamed protein product [Vitis vinifera] (GB:CAO64344.1)	4.63233	4.51734	3.87784	3.91657	3.59705	0.379621	1.00072	0.264236	2.17025	1.48594	1.20226	1.43349	-9.96578	0.585924	0.264236	-1.31833	-2.31473	4.19227	3.28703	3.45035	4.84303	5.26982
AT1G27530	similar to unknown [Populus trichocarpa] (GB:ABK94233.1); contains InterPro domain Protein of unknown function DUF1782 (InterPro:IPR014806); contains InterPro domain Ubiquitin-conjugating enzyme/RWD-like (InterPro:IPR016135)	-0.150401	2.07073	2.76575	1.92638	2.76575	2.74438	2.07073	2.03598	2.29308	3.40613	3.96818	3.08763	1.7229	-0.734563	-0.512514	-0.734563	0.678973	4.50913	4.06704	2.7551	3.68493	4.29726
AT1G27650	ATU2AF35A | ATU2AF35A; RNA binding	2.86809	2.60905	2.94505	2.8482	3.12118	0.486457	1.26364	0.766383	1.07108	3.20179	3.30757	1.37907	0.486457	3.7867	2.26333	2.78681	0.264236	3.96541	3.04806	3.23435	3.09778	3.44639
AT1G27750	nucleic acid binding	2.29308	2.48568	2.00036	1.80777	0.766383	2.29308	1.63273	0.585924	0.486457	-0.512514	-1.31833	-9.96578	1.43349	-0.150401	-1.31833	-2.31473	-2.31473	1.08474	0.824564	1.69198	3.07912	3.25867
AT1G27760	interferon-related developmental regulator family protein / IFRD protein family	3.26318	2.43323	2.48568	2.07073	1.53655	1.37907	2.40626	1.32251	2.6783	2.07073	2.18618	1.7229	2.00036	1.07108	1.13816	1.13816	2.13783	3.69276	3.63587	2.91476	3.81875	4.13922
AT1G27840	ATCSA-1 | ATCSA-1; nucleotide binding	0.848798	0.138814	1.13816	0.264236	-0.320126	-0.512514	1.43349	0.766383	0.926759	0.486457	1.10501	-0.512514	-0.512514	0.848798	-0.150401	1.43349	1.07108	1.66494	1.10501	0.252173	0.614474	1.13816
AT1G27950	Lipid Transfer Protein|LTPG (LTP type 5)	-9.96578	-9.96578	-9.96578	-9.96578	-9.96578	4.3292	3.72258	5.13344	4.3002	3.66687	3.29293	3.39245	4.09601	2.5852	2.5363	2.40626	2.5852	2.69176	6.48109	5.41721	6.45633	7.06351
AT1G27970	NTF2B | NTF2B (NUCLEAR TRANSPORT FACTOR 2B); Ran GTPase binding / protein transporter	2.43323	2.45969	2.65558	2.6325	2.98204	1.88792	1.80777	1.92638	2.03598	3.58508	2.90708	3.39245	1.37907	3.68941	3.60893	3.20179	3.73346	5.07472	3.96541	3.5718	4.533	4.40129
AT1G27980	Dihydrosphingosine Phosphate Lyase|DPL1	2.00036	1.76596	2.17025	2.20195	2.40626	1.43349	-0.320126	0.138814	-1.73216	2.07073	1.53655	-0.512514	-0.512514	-0.734563	-0.320126	-0.320126	0.138814	3.23281	2.54622	1.66948	2.27232	2.60193
AT1G28060	small nuclear ribonucleoprotein family protein / snRNP family protein	2.80756	2.82802	2.8482	3.07056	2.86809	2.26333	1.92638	1.67852	1.80777	2.48568	1.53655	2.00036	-0.512514	0.848798	0.264236	1.48594	-0.150401	2.6828	1.99313	2.14437	3.74104	3.98832
AT1G28120	Identical to Ubiquitin thioesterase otubain-like [Arabidopsis Thaliana] (GB:Q8LG98;GB:Q9C7E1); similar to otubain-like cysteine protease [Populus trichocarpa] (GB:ABU93349.1); contains InterPro domain Ovarian tumour, otubain (InterPro:IPR003323); contains InterPro domain Ubiquitin thioesterase Otubain (InterPro:IPR016615)	2.5852	2.86809	3.27813	2.51122	2.74438	-0.734563	0.264236	0.00144197	-0.734563	3.08763	3.59705	2.8482	1.00072	1.26364	1.13816	1.26364	0.486457	4.3449	3.6748	3.25111	3.17329	4.28251
AT1G28150	Identical to UPF0426 protein At1g28150, chloroplast precursor [Arabidopsis Thaliana] (GB:Q9FZ89;GB:Q8LET5); similar to unknown [Populus trichocarpa] (GB:ABK94413.1)	-0.320126	-1.31833	0.00144197	-1.31833	-0.320126	2.45969	2.32222	1.26364	2.40626	0.486457	1.80777	1.37907	1.7229	0.264236	0.486457	-2.31473	-1.31833	4.2358	2.84418	2.54868	2.4359	2.48311
AT1G28320	DEG15 | DEG15; endopeptidase	2.37879	2.10467	2.40626	2.40626	2.6783	1.00072	1.20226	-0.997117	1.07108	3.07056	0.678973	-0.512514	-9.96578	-0.150401	0.138814	-0.734563	-9.96578	2.63017	2.31063	1.39561	2.00755	2.90708
AT1G28340	leucine-rich repeat family protein	0.678973	-0.512514	0.00144197	-3.30757	-2.31473	1.48594	1.58544	1.07108	4.10442	1.07108	2.35078	1.00072	-9.96578	0.264236	-1.31833	1.58544	1.88792	2.86017	1.8524	0.714575	-1.1488	-0.432455
AT1G28420	HB-1 | HB-1 (homeobox-1); transcription factor	-0.997117	-0.150401	-1.31833	-1.73216	-0.997117	2.65558	2.35078	1.48594	1.13816	-0.512514	0.678973	-0.512514	-9.96578	1.43349	0.00144197	1.13816	0.926759	2.03245	1.02219	0.687956	2.17025	2.62784
AT1G28490	ATSYP61, OSM1, SYP61 | SYP61 (SYNTAXIN OF PLANTS 61)	0.264236	0.766383	0.486457	1.20226	0.00144197	1.53655	0.926759	0.138814	0.848798	3.20179	2.15413	2.56096	1.00072	-0.150401	0.00144197	0.678973	0.379621	3.34639	3.8847	3.20179	3.44506	3.57543
AT1G28510	similar to unknown protein [Arabidopsis thaliana] (TAIR:AT3G58150.1); similar to unnamed protein product [Vitis vinifera] (GB:CAO66379.1); contains InterPro domain Optic atrophy 3-like (InterPro:IPR010754)	0.486457	0.138814	0.486457	-0.150401	0.926759	0.264236	-1.31833	-3.30757	-0.997117	1.48594	-0.413115	-9.96578	-9.96578	0.585924	-0.997117	1.32251	0.138814	3.31774	2.13126	0.705757	0.660837	1.41738
AT1G28520	similar to unknown protein [Arabidopsis thaliana] (TAIR:AT2G42400.1); similar to unnamed protein product [Vitis vinifera] (GB:CAO66378.1); similar to unnamed protein product [Vitis vinifera] (GB:CAO69825.1); similar to hypothetical protein [Vitis vinifera] (GB:CAN71043.1)	2.56096	2.94505	1.96384	2.82802	2.29308	2.17025	1.20226	1.63273	-0.997117	2.29308	1.32251	1.00072	1.43349	2.17025	1.58544	1.63273	1.48594	4.35057	4.533	2.81373	3.66573	4.20406
AT1G29150	RPN6, ATS9 | ATS9 (19S PROTEOSOME SUBUNIT 9)	2.00036	2.37879	2.74438	2.03598	2.40626	2.86809	2.70066	2.26333	2.40626	4.88757	4.48227	2.72268	2.8482	3.51109	3.29293	2.88772	3.53618	4.10777	3.98741	3.61365	4.34277	4.40742
AT1G29250	nucleic acid binding	1.20226	1.00072	1.63273	0.138814	1.48594	2.8482	2.98204	1.7229	2.40626	3.40613	1.74459	0.379621	1.37907	3.39245	3.30757	2.78681	1.92638	0.816395	0.164786	1.70088	-1.18115	-0.182786
AT1G29320	transducin family protein / WD-40 repeat family protein	0.264236	0.766383	0.585924	0.379621	1.00072	0.848798	0.585924	1.20226	-0.150401	1.80777	0.138814	-9.96578	-9.96578	0.848798	-0.512514	-1.31833	-9.96578	2.29308	2.25126	1.4756	2.26634	2.98386
AT1G29330	ATERD2, AERD2, ERD2 | ERD2 (ER lumen protein retaining receptor 2); receptor	0.138814	0.379621	0.379621	-0.320126	0.138814	2.76575	2.60905	3.0181	3.56084	1.48594	1.10501	-9.96578	1.00072	-9.96578	-0.512514	0.848798	0.678973	1.53655	2.70066	3.54114	3.06368	2.92619
AT1G29400	AML5 | AML5 (ARABIDOPSIS MEI2-LIKE PROTEIN 5); RNA binding	3.54856	2.72268	2.40626	2.96366	2.65558	2.92619	2.43323	1.88792	1.37907	1.48594	-0.0724828	-9.96578	-9.96578	-0.734563	1.20226	0.848798	-0.512514	2.65558	2.16382	2.07073	2.12135	2.18935
AT1G29690	CAD1 | CAD1 (CONSTITUTIVELY ACTIVATED CELL DEATH 1)	1.07108	1.7229	2.6783	2.65558	2.5363	1.32251	-0.320126	-0.320126	-9.96578	0.486457	1.53655	0.486457	1.00072	1.07108	1.00072	1.00072	1.63273	0.856787	1.84036	1.93772	1.84439	2.10131
AT1G29790	similar to (ARABIDOPSIS THALIANA RAS ASSOCIATED WITH DIABETES PROTEIN 3), methyltransferase [Arabidopsis thaliana] (TAIR:AT5G40830.1); similar to (ARABIDOPSIS THALIANA RAS ASSOCIATED WITH DIABETES PROTEIN 3), methyltransferase [Arabidopsis thaliana] (TAIR:AT5G40830.2); similar to hypothetical protein [Vitis vinifera] (GB:CAN63784.1); contains domain S-adenosyl-L-methionine-dependent methyltransfe…	3.89734	4.24039	4.07904	3.74427	3.33643	1.43349	0.678973	0.926759	0.379621	1.80777	1.80777	1.43349	-9.96578	2.5852	2.6783	1.7229	2.23297	3.01632	1.28747	1.09828	0.783247	2.11803
AT1G29810	dehydratase family	0.678973	0.379621	0.585924	0.264236	-0.997117	-0.512514	1.58544	-0.150401	1.37907	3.58508	2.95438	2.20195	2.98204	-0.150401	-9.96578	0.848798	2.00036	5.04225	4.8385	5.06914	6.83354	7.1923
AT1G29850	double-stranded DNA-binding family protein	1.26364	2.10467	2.82802	1.96384	3.6207	2.32222	1.80777	1.92638	1.43349	3.81773	3.8023	2.56096	2.20195	2.78681	2.88772	2.82802	1.7229	4.98918	4.51419	4.13677	4.68712	4.60709
AT1G29880	glycyl-tRNA synthetase / glycine--tRNA ligase	4.37858	4.46604	4.52362	4.59102	4.28548	3.868	4.02689	3.68941	2.96366	5.35406	4.52676	2.98204	-0.512514	3.68941	2.8482	2.60905	1.48594	4.39307	3.8269	2.09457	2.29308	2.74438
AT1G29900	CARB | CARB (CARBAMOYL PHOSPHATE SYNTHETASE B); ATP binding / carbamoyl-phosphate synthase	4.19385	4.33635	3.94495	3.76564	4.06186	3.15397	1.76596	2.74438	2.56096	2.65558	1.86829	0.486457	1.00072	3.47262	2.74438	3.27813	2.00036	1.66948	1.35106	0.52707	0.986229	2.17345
AT1G29940	NRPA2 | NRPA2 (nuclear RNA polymerase A 2); DNA-directed RNA polymerase	2.80756	2.86809	2.10467	1.43349	1.76596	1.76596	1.20226	1.13816	-0.150401	2.07073	1.35106	-9.96578	-9.96578	-1.73216	-0.150401	-0.320126	-0.150401	0.824564	0.334568	1.25761	2.60905	2.98568
AT1G29950	transcription factor/ transcription regulator	2.6325	2.56096	3.00018	2.5363	2.56096	1.26364	0.678973	0.00144197	-9.96578	0.486457	0.202888	-9.96578	-9.96578	-1.73216	-9.96578	0.00144197	0.486457	5.07643	3.61836	2.45444	3.2944	3.92989
AT1G29980	similar to unknown protein [Arabidopsis thaliana] (TAIR:AT2G34510.1); similar to unknown [Populus trichocarpa] (GB:ABK95079.1); contains InterPro domain Protein of unknown function DUF642 (InterPro:IPR006946); contains InterPro domain Galactose-binding like (InterPro:IPR008979)	2.00036	2.32222	2.5852	1.37907	2.23297	2.86809	2.29308	2.40626	0.678973	2.29308	-0.0724828	-9.96578	-9.96578	2.90708	1.8484	2.40626	2.92619	3.71929	3.53866	0.687956	-1.68501	-1.1488
AT1G29990	prefoldin, putative	0.138814	1.37907	0.379621	1.43349	1.26364	1.53655	1.92638	0.926759	-0.150401	2.29308	2.17025	1.7229	-9.96578	1.7229	0.766383	1.13816	0.486457	4.95005	4.45424	3.41562	4.0884	4.45161
AT1G30000	glycoside hydrolase family 47 protein	3.20179	2.94505	2.92619	2.17025	3.08763	1.80777	1.43349	0.138814	0.766383	2.65558	0.888305	1.00072	-9.96578	-0.150401	0.678973	1.00072	2.07073	2.38433	1.90728	1.13159	1.19598	1.48078
AT1G30120	Pyruvate Dehydrogenase &beta; subunit, E1b component of Pyruvate Dehydrogenase Complex|PDH (E1beta: component of Pyruvate Dehydrogenase Complex )	-9.96578	-9.96578	-9.96578	-9.96578	-1.73216	5.87777	4.78665	3.81773	2.86809	-0.512514	-9.96578	-9.96578	-9.96578	-9.96578	-9.96578	-9.96578	-9.96578	3.56328	5.66337	4.21109	0.896078	1.4756
AT1G30240	binding	1.76596	1.13816	1.63273	0.678973	1.07108	0.486457	1.00072	0.585924	0.486457	1.07108	1.43349	-0.512514	-9.96578	2.07073	1.58544	0.264236	-0.150401	2.4117	2.21444	2.26033	3.45562	4.22736
AT1G30330	ARF6 | ARF6 (AUXIN RESPONSE FACTOR 6); transcription factor	5.59099	5.33632	5.67528	5.43966	5.73879	2.10467	0.585924	1.7229	1.26364	1.80777	0.202888	0.379621	-9.96578	1.96384	2.43323	2.37879	2.23297	3.0654	3.1491	0.57628	0.215368	0.926759
AT1G30440	phototropic-responsive NPH3 family protein	2.98204	3.67818	3.36471	3.81773	3.80746	2.96366	2.40626	-0.150401	-0.512514	2.48568	2.07073	-0.512514	0.379621	0.585924	-2.31473	1.58544	-0.150401	2.74438	1.99675	1.37907	1.31092	1.86829
AT1G30470	SIT4 phosphatase-associated family protein	3.57301	3.47262	3.15397	2.98204	2.8482	2.17025	1.20226	1.48594	-0.512514	0.486457	-0.150401	0.486457	-9.96578	-0.734563	0.138814	0.848798	0.486457	4.01801	3.61718	3.36611	5.30746	6.03102
AT1G30500	CCAAT-binding transcription factor (CBF-B/NF-YA) family protein	1.26364	1.13816	0.848798	0.486457	1.07108	0.678973	0.926759	-0.734563	2.70066	1.48594	-0.0724828	-9.96578	1.00072	1.58544	1.37907	0.486457	2.56096	3.67706	3.20649	3.82283	4.41082	4.83547
AT1G30540	ATPase, BadF/BadG/BcrA/BcrD-type family	0.138814	0.379621	1.76596	1.07108	0.848798	-0.150401	0.264236	-3.30757	-3.30757	2.65558	1.51147	1.37907	-0.512514	0.848798	-0.734563	-2.31473	-2.31473	3.62305	2.37601	0.476122	1.39012	1.54646
AT1G30580	GTP binding	2.6783	2.76575	2.96366	2.20195	1.67852	4.07048	3.45956	3.27813	3.41967	5.32916	4.82533	2.20195	1.37907	1.43349	1.37907	0.00144197	1.48594	4.68094	4.49512	3.82283	3.96357	4.4142
AT1G30630	coatomer protein epsilon subunit family protein / COPE family protein	3.73346	3.70055	4.2706	4.3292	4.18595	3.30757	1.58544	2.35078	1.20226	4.81767	4.53922	2.40626	1.00072	3.12118	1.48594	3.00018	3.08763	5.10647	4.44963	3.54609	3.43042	3.65088
AT1G30680	toprim domain-containing protein	2.82802	2.51122	2.37879	2.80756	2.00036	0.138814	0.585924	-0.512514	-1.73216	1.80777	0.808179	0.486457	0.379621	0.848798	-0.997117	1.00072	-9.96578	1.6234	0.949348	0.90381	1.53157	2.48052
AT1G30970	SUF4 | SUF4 (SUPPRESSOR OF FRIGIDA4); DNA binding / protein heterodimerization/ protein homodimerization/ transcription factor	3.43309	3.74427	3.51109	3.44639	3.56084	1.7229	2.20195	0.848798	2.07073	2.65558	2.98204	-9.96578	2.20195	0.264236	1.07108	0.848798	0.678973	3.52995	3.0181	2.15413	3.17648	4.0558
AT1G31070	UDP-N-acetylglucosamine pyrophosphorylase-related	0.264236	-0.512514	0.00144197	-1.31833	-1.73216	2.13783	1.20226	-0.512514	-3.30757	3.18603	2.71172	1.7229	2.72268	3.7867	2.80756	2.80756	3.29293	5.39613	5.13672	4.10526	2.80756	3.65203
AT1G31120	KUP10 | KUP10 (K+ transporter 10); potassium ion transmembrane transporter	1.67852	1.13816	1.92638	1.58544	2.10467	1.13816	1.26364	-0.512514	-1.73216	2.48568	0.926759	-9.96578	1.7229	1.8484	2.00036	1.32251	2.23297	3.30903	3.00018	3.42774	3.62656	4.46408
AT1G31190	inositol monophosphatase family protein	1.20226	2.00036	1.53655	1.48594	2.40626	1.00072	0.585924	-2.31473	-0.512514	2.07073	1.43349	0.379621	-9.96578	-0.150401	-0.512514	-2.31473	-9.96578	3.88078	1.93395	1.22095	1.45996	2.39808
AT1G31230	AK-HSDH I, AK-HSDH | AK-HSDH/AK-HSDH I (ASPARTATE KINASE-HOMOSERINE DEHYDROGENASE I); aspartate kinase/ homoserine dehydrogenase	2.29308	2.48568	2.60905	3.41967	3.53618	1.67852	1.80777	1.00072	1.88792	2.65558	1.17057	-0.512514	-9.96578	3.17009	2.56096	2.60905	2.65558	4.14331	2.56584	1.55631	3.10115	3.26769
AT1G31340	NEDD8, ATRUB1, RUB1 | RUB1 (RELATED TO UBIQUITIN 1)	3.48556	3.51109	3.79712	3.66687	3.92609	2.37879	2.76575	1.67852	1.7229	4.78141	4.47255	3.1045	2.98204	2.43323	1.92638	2.60905	3.30757	6.71618	6.0195	4.65827	4.76824	5.26944
AT1G31420	leucine-rich repeat transmembrane protein kinase, putative	-2.31473	0.138814	-0.150401	-1.73216	-2.31473	0.848798	0.585924	-1.31833	-1.31833	0.486457	-1.31833	1.00072	-0.512514	-0.150401	0.138814	0.264236	2.13783	3.19708	2.99476	2.9581	1.02928	2.04998
AT1G31480	Phospholipase A1|	0.00144197	-0.320126	-0.512514	0.00144197	-0.734563	1.43349	0.678973	1.53655	0.766383	0.486457	-2.31473	0.379621	-0.512514	-9.96578	-2.31473	-9.96578	-1.31833	2.97471	2.83613	3.2282	3.29146	3.39383
AT1G31660	similar to unknown [Populus trichocarpa] (GB:ABK93690.1); contains InterPro domain Bystin (InterPro:IPR007955)	1.88792	2.23297	1.80777	1.43349	1.13816	1.67852	2.40626	1.92638	2.32222	2.29308	2.33657	-0.512514	2.40626	2.17025	1.00072	1.88792	1.07108	2.09795	1.36233	1.45996	2.9013	3.27813
AT1G31730	epsilon-adaptin, putative	2.48568	2.80756	2.82802	2.5852	3.32207	3.18603	3.12118	3.07056	1.80777	2.07073	2.37879	-9.96578	0.486457	3.6207	3.05329	2.60905	2.86809	5.07942	4.69438	3.60538	3.78461	4.45556
AT1G31770	ABC Transporter|WBC14 / ABCG14	3.00018	1.48594	2.29308	0.926759	0.00144197	-1.31833	-1.31833	-9.96578	-9.96578	-0.512514	-9.96578	-9.96578	-9.96578	-9.96578	-9.96578	-9.96578	-9.96578	2.13783	1.05033	3.86503	0.311503	-1.51046
AT1G31780	similar to unknown [Populus trichocarpa] (GB:ABK94646.1); similar to unnamed protein product [Vitis vinifera] (GB:CAO63439.1); similar to Hypothetical protein [Oryza sativa (japonica cultivar-group)] (GB:AAN52749.1); contains InterPro domain Conserved oligomeric complex COG6 (InterPro:IPR010490)	0.848798	1.13816	1.63273	0.848798	1.80777	2.56096	0.585924	1.76596	1.00072	1.48594	0.585924	1.43349	-9.96578	2.96366	2.26333	0.00144197	0.766383	3.0181	2.40898	1.09828	1.26963	1.61871
AT1G31817	NFD3 | NFD3 (NUCLEAR FUSION DEFECTIVE 3); structural constituent of ribosome	-2.31473	-3.30757	0.264236	-1.31833	-0.734563	0.678973	0.138814	1.07108	0.678973	2.07073	1.29337	0.379621	-9.96578	1.58544	-0.512514	1.07108	1.48594	1.59979	1.7995	1.59503	2.09795	2.92998
AT1G31830	amino acid permease family protein	3.98194	3.76564	3.12118	3.32207	2.86809	3.41967	3.12118	2.8482	1.8484	2.65558	3.94495	2.8482	2.23297	1.8484	1.63273	2.13783	2.48568	-0.808437	-0.940645	-9.96578	-3.30757	-9.96578
AT1G31860	HISN2, AT-IE | AT-IE (Arabidopsis thaliana bifunctional HisI-HisE protein)	2.51122	2.37879	1.80777	1.63273	2.13783	1.88792	2.43323	1.63273	1.13816	4.49831	2.78681	2.5852	0.379621	-1.73216	-0.997117	0.486457	-0.150401	2.23297	1.93395	1.62807	1.88792	2.55851
AT1G31910	GHMP kinase family protein	2.80756	2.37879	2.78681	2.51122	2.43323	1.00072	0.138814	1.26364	-1.31833	1.80777	-0.512514	-0.512514	-0.512514	1.8484	0.848798	0.264236	1.92638	3.58027	3.02698	2.20821	2.61141	3.27813
AT1G31930	XLG3 | XLG3 (EXTRA-LARGE GTP-BINDING PROTEIN 3); signal transducer	2.17025	2.43323	2.72268	3.00018	3.1045	0.926759	1.48594	1.37907	-0.150401	1.48594	0.964214	-9.96578	-0.512514	0.585924	0.585924	1.13816	0.379621	3.29293	2.41981	2.64178	2.33085	2.7551
AT1G31970	STRS1 | STRS1 (STRESS RESPONSE SUPPRESSOR 1); ATP-dependent helicase	2.92619	2.51122	2.40626	2.82802	2.90708	2.98204	1.76596	1.92638	1.32251	4.92129	3.0358	2.20195	-0.512514	0.585924	0.379621	1.13816	0.486457	3.62539	3.81568	3.31339	3.78146	4.04623
AT1G32050	secretory carrier membrane protein (SCAMP) family protein	0.766383	1.00072	1.20226	0.678973	1.37907	3.1045	3.56084	3.24808	3.41967	3.58508	3.9865	2.98204	2.56096	-9.96578	-1.31833	-0.734563	1.07108	5.96973	6.39079	6.15949	4.24192	4.77668
AT1G32060	Phosphoribulokinase|PRK	0.379621	-1.31833	-0.512514	-3.30757	-2.31473	5.15385	3.45956	1.37907	1.67852	1.07108	2.76575	1.7229	3.48556	4.26311	3.95429	3.43309	3.29293	-2.38836	0.0717627	-3.04692	-9.96578	0.0854247
AT1G32090	early-responsive to dehydration protein-related / ERD protein-related	-1.73216	-0.734563	-1.73216	-3.30757	-0.512514	2.65558	2.07073	1.63273	-0.320126	-0.512514	0.766383	-0.512514	-9.96578	1.26364	0.926759	1.13816	0.766383	-1.1488	-5.57347	-9.96578	-3.17137	-3.45799
AT1G32130	similar to IWS1 C-terminus family protein [Arabidopsis thaliana] (TAIR:AT4G19000.1); similar to hypothetical protein [Vitis vinifera] (GB:CAN83660.1); contains InterPro domain IWS1, C-terminal (InterPro:IPR008654)	3.18603	3.44639	3.39245	3.43309	3.66687	2.51122	2.17025	2.51122	2.00036	3.07056	2.27828	2.20195	1.7229	1.58544	1.7229	2.65558	2.17025	4.85355	4.468	3.84408	5.28025	5.48803
AT1G32200	Glycerol-3-Phosphate Acyltransferase|ATS1/ACT1	2.6325	1.88792	1.53655	1.88792	1.76596	2.35078	1.37907	0.766383	0.138814	0.486457	-1.51046	-9.96578	-9.96578	0.264236	-0.512514	-0.734563	-2.31473	2.89161	1.47041	0.379621	3.73888	3.93083
AT1G32210	ATDAD1 | ATDAD1 (DEFENDER AGAINST APOPTOTIC DEATH 1)	1.96384	1.8484	2.35078	1.26364	2.56096	3.94495	2.92619	2.10467	2.51122	4.3002	3.84308	3.1045	2.40626	3.43309	1.92638	2.29308	2.78681	5.82505	5.50147	4.51166	4.21576	4.9322
AT1G32220	binding / catalytic/ coenzyme binding	2.74438	3.24808	3.29293	4.20171	3.59705	1.20226	1.80777	-0.150401	0.585924	1.48594	2.15413	-0.512514	-9.96578	-9.96578	-9.96578	-2.31473	-0.512514	5.19617	4.69382	3.56206	3.31774	4.34206
AT1G32230	CEO, ATP8, CEO1, RCD1 | RCD1 (RADICAL-INDUCED CELL DEATH1)	5.57897	5.54229	5.6352	5.40262	5.05749	3.20179	2.70066	1.88792	2.70066	4.54232	4.63233	2.8482	1.7229	3.17009	3.63238	3.96357	4.24039	4.81665	4.28769	4.13595	5.28655	5.4273
AT1G32340	NHL8 | NHL8 (NDR1/HIN1-like 8); protein binding / zinc ion binding	2.07073	1.37907	1.58544	0.678973	0.766383	-0.320126	-0.320126	0.138814	0.00144197	1.80777	-0.0724828	-9.96578	-0.512514	-0.150401	-0.997117	-0.320126	-1.31833	2.5852	2.92429	2.66243	2.69399	3.06712
AT1G32400	TOM2A | TOM2A (TOBAMOVIRUS MULTIPLICATION 2A)	2.60905	3.05329	2.88772	3.05329	3.73346	2.70066	2.92619	3.70055	3.868	3.20179	1.60928	1.7229	1.7229	3.65547	1.92638	2.60905	3.27813	4.69549	4.20093	4.04623	4.75708	4.87189
AT1G32410	vacuolar protein sorting 55 family protein / VPS55 family protein	-0.997117	-0.150401	0.00144197	0.00144197	0.264236	0.486457	-1.31833	0.138814	0.138814	2.07073	1.10501	1.37907	1.00072	0.585924	0.264236	-0.734563	0.486457	4.1764	3.1278	2.89937	2.90516	3.49198
AT1G32440	pyruvate kinase beta subunit|PKp3/PKp-beta2	2.35078	3.1045	3.0358	3.58508	3.1045	1.58544	0.926759	1.26364	-3.30757	-0.512514	0.379621	1.00072	1.43349	1.26364	1.7229	0.848798	1.20226	2.30188	1.63273	1.29924	1.44943	1.78283
AT1G32550	ferredoxin family protein	2.37879	1.92638	1.92638	2.5363	1.63273	0.264236	-9.96578	-9.96578	0.678973	1.07108	0.202888	0.379621	0.379621	-1.73216	0.00144197	1.26364	1.20226	4.05233	2.63715	1.08474	1.13159	2.15088
AT1G32730	electron carrier/ iron-sulfur cluster binding	1.13816	1.07108	0.766383	0.264236	-0.997117	1.37907	0.585924	-0.512514	-1.31833	-0.512514	0.202888	-9.96578	-9.96578	1.26364	1.8484	0.264236	1.07108	1.2756	1.18967	0.888305	0.60502	1.55631
AT1G32750	TAF1, HAF1, HAC13, GTD1, HAF01 | HAF01 (HISTONE ACETYLTRANSFERASE OF THE TAFII250 FAMILY 1); DNA binding	2.45969	3.15397	2.80756	2.26333	2.6783	2.5363	1.80777	2.32222	1.13816	-0.512514	0.264236	-0.512514	-0.512514	2.43323	1.32251	1.37907	1.48594	3.16044	3.10283	2.82191	3.794	4.02157
AT1G32790	CID11 | CID11; RNA binding / protein binding	3.26318	3.00018	3.36471	3.23281	3.73346	3.0358	1.92638	3.60893	4.15389	2.29308	2.48568	2.72268	2.8482	3.72258	3.18603	2.80756	2.94505	4.07391	3.60538	2.88967	2.96366	3.47521
AT1G32900	starch synthase, putative	5.34344	7.2696	8.90208	9.92377	8.85082	6.24984	3.29293	1.43349	2.86809	0.486457	0.808179	-9.96578	-0.512514	2.43323	1.37907	0.848798	1.7229	5.35301	3.90313	1.12499	2.26933	3.15397
AT1G33140	PGY2 | 60S ribosomal protein L9 (RPL90A/C)	3.66687	3.99105	4.03571	3.92609	3.52369	4.91174	4.21731	4.21731	4.56688	8.15887	7.8927	6.10855	4.20171	5.23653	4.0532	3.92609	4.56688	6.36214	6.14366	4.7121	5.52014	6.32878
AT1G33270	Acyl-Hydrolase (Patatin-like)|	1.07108	1.00072	1.00072	2.65558	1.80777	0.678973	0.138814	-0.997117	1.07108	0.486457	-1.51046	0.379621	-0.512514	-9.96578	-2.31473	-9.96578	-9.96578	1.45996	1.35671	1.73162	2.13455	2.909
AT1G33490	similar to unknown protein [Arabidopsis thaliana] (TAIR:AT4G10140.1); similar to unnamed protein product [Vitis vinifera] (GB:CAO44530.1)	2.23297	1.88792	1.32251	1.00072	1.63273	-0.512514	-0.320126	1.43349	2.20195	1.07108	0.434028	1.00072	1.7229	0.585924	0.264236	2.37879	2.86809	4.35692	3.74427	3.3032	3.57906	4.13922
AT1G33520	MOS2 | MOS2 (MODIFIER OF SNC1, 2); RNA binding / nucleic acid binding / protein binding	2.86809	3.35064	3.12118	3.20179	3.12118	0.264236	0.264236	0.138814	1.20226	1.07108	-0.0724828	1.00072	-9.96578	1.8484	1.37907	1.00072	1.20226	2.16382	1.37907	1.20852	2.23603	2.31933
AT1G33780	similar to unknown protein [Arabidopsis thaliana] (TAIR:AT3G29240.2); similar to unknown protein [Arabidopsis thaliana] (TAIR:AT3G29240.1); similar to hypothetical protein [Vitis vinifera] (GB:CAN64828.1); contains InterPro domain Protein of unknown function DUF179 (InterPro:IPR003774)	1.76596	0.678973	1.63273	1.58544	1.80777	1.13816	0.678973	-0.997117	-9.96578	-9.96578	0.633199	-0.512514	0.379621	3.47262	2.40626	3.12118	2.76575	3.68044	2.91284	0.57628	-0.533242	1.36793
AT1G33810	similar to unknown [Populus trichocarpa] (GB:ABK94119.1)	2.10467	1.63273	2.29308	1.00072	2.5852	2.40626	1.76596	1.48594	2.6783	1.07108	1.20226	-0.512514	-9.96578	2.90708	0.766383	-0.320126	0.486457	3.87194	6.27856	4.98691	4.21886	4.59878
AT1G33970	avirulence-responsive protein, putative / avirulence induced gene protein, putative / AIG protein, putative	2.92619	2.78681	2.45969	2.51122	2.35078	-0.320126	0.678973	-3.30757	-1.31833	2.07073	2.26333	2.72268	1.7229	1.8484	1.37907	1.96384	2.56096	5.60024	3.75179	3.48684	4.58141	4.5796
AT1G33980	ATUPF3, UPF3 | ATUPF3/UPF3; nucleotide binding	3.12118	3.18603	3.07056	2.40626	3.51109	2.40626	1.43349	0.00144197	1.20226	3.65547	2.36485	1.00072	0.379621	2.8482	1.88792	0.678973	1.07108	2.87204	2.6255	2.10467	3.00737	3.39657
AT1G33990	hydrolase, alpha/beta fold family protein	1.63273	1.58544	1.37907	2.17025	2.32222	0.585924	0.264236	1.37907	0.766383	4.78141	3.87784	2.40626	0.379621	-0.734563	-9.96578	0.264236	-0.512514	3.26168	2.82395	2.87794	3.12615	3.53618
AT1G34130	STT3B | STT3B (STAUROSPORIN AND TEMPERATURE SENSITIVE 3-LIKE B); oligosaccharyl transferase	3.95429	4.29286	4.51103	4.11278	4.33635	2.86809	2.07073	1.76596	1.07108	5.30382	4.27806	2.86809	1.43349	3.21739	2.20195	3.24808	2.82802	3.83097	4.1756	2.8341	2.14437	3.19708
AT1G34220	similar to unknown protein [Arabidopsis thaliana] (TAIR:AT4G35730.1); similar to hypothetical protein [Carica papaya] (GB:ABS32229.1); contains InterPro domain Protein of unknown function DUF292, eukaryotic (InterPro:IPR005061)	3.60893	3.13767	2.6325	2.65558	2.65558	1.53655	0.926759	1.20226	1.58544	2.65558	1.80777	-0.512514	1.7229	1.43349	1.00072	0.678973	1.8484	3.19393	1.93017	1.26963	2.37323	2.83815
AT1G34300	lectin protein kinase family protein	7.11583	6.28727	6.02461	5.22886	3.63238	0.766383	-1.31833	-3.30757	0.379621	1.48594	0.808179	-9.96578	-9.96578	-0.734563	-2.31473	1.37907	0.138814	0.696884	-0.734563	-1.35476	-1.83136	-1.43051
AT1G34320	similar to unknown protein [Arabidopsis thaliana] (TAIR:AT5G08660.1); similar to Os05g0430300 [Oryza sativa (japonica cultivar-group)] (GB:NP_001055623.1); similar to unknown protein [Oryza sativa (japonica cultivar-group)] (GB:BAD82727.1); contains InterPro domain Protein of unknown function DUF668 (InterPro:IPR007700)	2.6783	2.78681	3.1045	2.88772	3.05329	0.379621	0.264236	-1.73216	0.138814	2.80756	2.48568	-0.512514	0.379621	1.43349	1.20226	1.26364	0.138814	3.12284	2.04299	1.37907	2.44387	3.28407
AT1G34350	similar to unnamed protein product [Vitis vinifera] (GB:CAO46981.1); contains domain PTHR22593 (PTHR22593); contains domain PTHR22593:SF2 (PTHR22593:SF2)	0.264236	1.13816	0.486457	-0.512514	0.585924	-1.31833	0.138814	-0.320126	-0.320126	2.07073	1.88792	0.379621	-0.512514	1.07108	-0.150401	-1.31833	1.76596	2.27828	2.16382	2.33942	3.51109	3.79296
AT1G34370	STOP1 | STOP1 (SENSITIVE TO PROTON RHIZOTOXICITY 1); nucleic acid binding / transcription factor/ zinc ion binding	4.97733	3.70055	3.80746	3.53618	3.60893	1.32251	-0.320126	2.03598	2.13783	-9.96578	1.23327	-9.96578	-9.96578	1.58544	1.37907	1.13816	1.26364	3.90795	2.29013	3.12284	4.57113	4.71979
AT1G34430	Dihydrolipoamide Acetyltransferase, E2 component of Pyruvate Dehydrogenase Complex|EMB3003 (E2 component of Pyruvate Dehydrogenase Complex )	3.66687	4.99553	5.62062	5.56685	5.89968	4.53612	3.68941	2.35078	1.63273	5.66678	5.21339	4.03571	2.72268	3.65547	3.68941	2.23297	3.21739	2.54127	4.63116	3.25716	1.11836	1.88792
AT1G35190	oxidoreductase, 2OG-Fe(II) oxygenase family protein	3.59705	3.21739	3.56084	2.5363	2.35078	2.40626	2.32222	2.37879	3.18603	3.40613	2.90708	1.96384	1.37907	-1.73216	-1.31833	0.00144197	-0.150401	5.31256	4.22966	5.16354	6.49571	6.43481
AT1G35220	similar to hypothetical protein OsI_001520 [Oryza sativa (indica cultivar-group)] (GB:EAY73673.1); similar to unnamed protein product [Vitis vinifera] (GB:CAO61671.1); similar to hypothetical protein OsJ_001411 [Oryza sativa (japonica cultivar-group)] (GB:EAZ11586.1)	-0.734563	0.138814	-0.320126	0.138814	0.926759	0.379621	-0.320126	0.678973	-0.734563	1.48594	0.888305	-9.96578	-9.96578	0.848798	-0.150401	0.264236	-0.734563	2.7205	1.7995	1.02219	0.323082	0.465713
AT1G35470	SPla/RYanodine receptor (SPRY) domain-containing protein	2.78681	3.12118	2.78681	2.74438	3.00018	1.53655	0.264236	0.486457	0.585924	2.29308	2.01828	1.37907	2.20195	1.07108	0.585924	0.678973	1.07108	3.60774	2.81373	2.13783	2.99838	3.18126
AT1G35620	ATPDIL5-2 | ATPDIL5-2 (PDI-LIKE 5-2); thiol-disulfide exchange intermediate	0.926759	1.43349	1.53655	1.20226	1.43349	1.13816	-0.320126	-1.31833	0.00144197	3.57301	1.82823	-0.512514	-0.512514	2.5852	-0.150401	0.264236	0.766383	4.00639	3.37309	2.92809	2.94879	3.0358
AT1G35660	binding	1.76596	0.766383	1.20226	2.17025	2.6325	0.486457	0.585924	-0.320126	-0.997117	-9.96578	0.264236	0.486457	-0.512514	-0.734563	0.766383	-1.31833	0.766383	1.43883	1.3454	0.926759	1.1117	1.53655
AT1G36050	similar to unknown protein [Arabidopsis thaliana] (TAIR:AT1G22200.1); similar to unnamed protein product [Vitis vinifera] (GB:CAO61738.1); contains InterPro domain Protein of unknown function DUF1692 (InterPro:IPR012936)	2.82802	2.48568	2.32222	2.26333	1.96384	1.8484	1.00072	-0.150401	0.138814	4.85305	4.26686	2.20195	3.21739	2.43323	2.48568	2.00036	2.6783	4.05927	4.58502	4.68319	5.21377	5.98393
AT1G36160	Acetyl-CoA Carboxylase (Homomeric)|ACC1	1.63273	1.48594	1.58544	2.17025	1.58544	5.73609	5.55155	4.74959	3.40613	0.486457	-1.31833	-0.512514	-0.512514	-1.73216	-2.31473	0.848798	-0.150401	4.1692	2.6487	1.75745	1.91495	2.081
AT1G36180	Acetyl-CoA Carboxylase (Homomeric)|ACC2 (Homomeric)	-9.96578	-3.30757	-9.96578	-9.96578	-9.96578	-0.734563	-9.96578	-9.96578	-9.96578	-9.96578	-9.96578	-9.96578	-9.96578	-1.73216	-2.31473	-2.31473	-2.31473	2.4117	0.72334	-0.150401	0.0989585	-0.0573917
AT1G36320	similar to unknown protein [Arabidopsis thaliana] (TAIR:AT4G37920.1); similar to unnamed protein product [Vitis vinifera] (GB:CAO61774.1)	1.7229	1.26364	0.848798	1.53655	2.23297	-0.150401	0.264236	-1.31833	0.585924	2.65558	2.15413	-0.512514	-0.512514	-1.73216	-0.512514	-0.734563	-1.31833	2.92809	2.12135	1.23327	1.81599	2.68728
AT1G36370	SHM7 | SHM7 (serine hydroxymethyltransferase 7); glycine hydroxymethyltransferase	1.88792	1.67852	1.96384	2.07073	1.96384	1.96384	1.92638	1.48594	-3.30757	1.07108	-0.0724828	1.00072	0.486457	3.07056	3.1045	3.32207	2.00036	3.90795	4.64045	3.19393	2.87598	3.03404
AT1G36730	eukaryotic translation initiation factor 5, putative / eIF-5, putative	4.36464	4.26311	4.3855	4.64967	4.54232	3.43309	4.02689	3.60893	3.93555	0.486457	0.808179	-0.512514	1.00072	1.58544	0.766383	1.7229	1.7229	4.11195	3.68381	3.84006	4.82533	5.06096
AT1G36980	similar to unnamed protein product [Vitis vinifera] (GB:CAO61796.1); contains InterPro domain Protein of unknown function UPF0220 (InterPro:IPR007919)	0.926759	1.32251	1.67852	0.766383	0.926759	0.678973	0.585924	1.20226	1.07108	2.65558	2.79722	2.40626	-9.96578	3.47262	1.00072	2.51122	2.32222	5.75224	1.19598	1.04334	4.03571	2.52381
AT1G42440	similar to unknown protein [Arabidopsis thaliana] (TAIR:AT1G06720.1); similar to hypothetical protein OsJ_032357 [Oryza sativa (japonica cultivar-group)] (GB:EAZ18148.1); similar to unnamed protein product [Vitis vinifera] (GB:CAO66232.1); similar to hypothetical protein OsI_034649 [Oryza sativa (indica cultivar-group)] (GB:EAY80690.1); contains InterPro domain AARP2CN; (InterPro:IPR012948); cont…	1.58544	2.00036	1.53655	0.486457	0.766383	2.40626	2.17025	1.13816	1.26364	2.80756	2.90708	2.40626	-0.512514	0.848798	0.848798	0.00144197	0.678973	2.21444	1.64201	2.63017	3.9737	4.39032
AT1G42470	patched family protein	0.264236	0.00144197	1.53655	1.76596	1.37907	2.5852	3.18603	3.18603	2.94505	2.94505	3.24047	2.40626	-0.512514	-0.150401	-1.31833	0.00144197	0.138814	4.7132	4.52174	4.68824	5.7517	6.2754
AT1G42960	expressed protein localized to the inner membrane of the chloroplast.	2.72268	3.45956	4.62065	4.67813	5.14572	4.21731	3.40613	3.81773	2.92619	5.64677	5.12932	3.98194	3.20179	3.75499	2.37879	2.23297	2.32222	5.89823	6.45699	5.18947	4.44897	4.76665
AT1G42970	glyceraldehyde-3-phosphate dehydrogenase B Subunit|GapB	1.58544	0.585924	-1.31833	-1.31833	-0.734563	4.35762	3.59705	1.80777	0.264236	-0.512514	-2.31473	-0.512514	-9.96578	-0.150401	-2.31473	-9.96578	-2.31473	-1.5951	-1.11716	-2.05289	-9.96578	-0.356606
AT1G42990	ATBZIP60 | ATBZIP60 (BASIC REGION/LEUCINE ZIPPER MOTIF 60); DNA binding / transcription factor	2.51122	3.8481	3.51109	3.85808	4.33635	1.92638	2.20195	-0.512514	0.264236	2.29308	1.94523	1.00072	1.00072	0.585924	0.486457	0.486457	2.32222	4.5186	3.67818	2.57071	1.64662	3.39931
AT1G43130	LCV2 | LCV2 (LIKE COV 2)	1.88792	1.88792	2.20195	2.26333	2.17025	-1.31833	0.585924	-0.734563	-1.73216	0.486457	0.926759	-0.512514	0.486457	-0.734563	-1.31833	-2.31473	1.37907	2.93941	2.85619	3.00198	3.58988	4.31622
AT1G43170	EMB2207, RPL3A | ARP1 (ARABIDOPSIS RIBOSOMAL PROTEIN 1); structural constituent of ribosome	1.92638	2.13783	2.20195	2.07073	2.10467	6.47575	6.278	6.06826	6.07897	8.3637	7.3979	5.46274	4.25558	5.88267	4.64967	4.67248	4.41285	6.41415	7.02891	5.89217	6.79586	7.74994
AT1G43190	polypyrimidine tract-binding protein, putative / heterogeneous nuclear ribonucleoprotein, putative	2.92619	3.39245	3.23281	2.94505	2.78681	1.32251	1.58544	2.00036	0.264236	3.29293	2.70066	-0.512514	-9.96578	2.51122	2.43323	0.486457	2.72268	4.02512	4.25406	3.59108	3.38419	3.97187
AT1G43670	fructose-1,6-bisphosphatase, putative / D-fructose-1,6-bisphosphate 1-phosphohydrolase, putative / FBPase, putative	0.848798	0.766383	0.766383	-1.31833	0.766383	2.72268	1.63273	2.86809	4.17001	2.80756	-0.150401	1.43349	-0.512514	-0.734563	0.486457	-0.320126	2.29308	4.58021	3.00917	0.227741	3.18285	3.89443
AT1G43690	ubiquitin interaction motif-containing protein	2.29308	2.86809	1.92638	2.29308	2.00036	0.138814	1.43349	-0.734563	-0.997117	0.486457	-0.0724828	-0.512514	-9.96578	0.848798	0.848798	0.848798	1.00072	2.78262	2.34795	1.74028	2.44917	2.83815
AT1G43710	EMB1075 | EMB1075 (EMBRYO DEFECTIVE 1075); carboxy-lyase	2.03598	2.20195	2.37879	2.23297	2.5852	2.10467	1.13816	1.67852	2.23297	2.65558	2.27828	-0.512514	1.00072	2.07073	2.45969	2.80756	2.5852	4.48485	3.15882	0.614474	-0.687335	0.60502
AT1G43850	SEU | SEU (SEUSS); transcription cofactor	5.16997	5.12932	5.07043	5.04006	5.04444	3.00018	2.98204	2.23297	1.92638	3.29293	2.66698	1.07108	-0.512514	2.51122	2.60905	2.32222	1.8484	4.50532	3.50729	3.12118	3.97003	4.81204
AT1G43860	transcription factor	0.926759	-0.150401	-0.150401	0.766383	0.585924	0.486457	1.20226	-1.31833	0.585924	3.08763	3.30027	1.37907	1.7229	-0.734563	-0.997117	0.264236	1.07108	2.01114	0.97159	-1.63935	-4.29336	-2.82623
AT1G43890	AtRABC1, AtRab18, ATRAB18 | ATRAB18 (Arabidopsis Rab GTPase homolog C1); GTP binding	1.92638	2.6783	2.35078	1.48594	2.00036	1.8484	2.29308	1.88792	2.32222	2.65558	3.27068	3.20179	2.56096	2.43323	1.63273	2.8482	2.86809	4.20406	4.14576	5.14572	5.97799	5.71455
AT1G44170	ALDH4, ALDH3H1 | ALDH3H1 (ALDEHYDE DEHYDROGENASE 4); 3-chloroallyl aldehyde dehydrogenase/ aldehyde dehydrogenase (NAD)	1.88792	2.26333	2.86809	3.05329	3.15397	0.486457	-1.31833	0.926759	2.80756	-0.512514	0.633199	-9.96578	2.00036	-0.734563	-0.997117	0.486457	1.20226	4.16277	2.43323	1.42814	2.47794	2.43055
AT1G44750	ATPUP11 | ATPUP11 (Arabidopsis thaliana purine permease 11); purine transmembrane transporter	0.848798	1.63273	0.379621	0.138814	0.00144197	0.379621	-1.31833	0.926759	0.926759	-0.512514	1.20226	-9.96578	-9.96578	-1.73216	-2.31473	-0.320126	-0.150401	2.04299	1.57095	3.30757	4.44168	4.35198
AT1G44770	similar to unknown protein [Arabidopsis thaliana] (TAIR:AT5G49710.3); similar to unknown protein [Arabidopsis thaliana] (TAIR:AT5G49710.1); similar to unnamed protein product [Vitis vinifera] (GB:CAO61851.1)	3.51109	3.13767	2.74438	3.51109	3.24808	1.80777	1.76596	1.26364	1.67852	0.486457	1.63273	1.00072	1.7229	0.848798	-0.512514	1.00072	1.7229	3.19235	2.04998	2.02892	3.56694	3.70277
AT1G44820	aminoacylase, putative / N-acyl-L-amino-acid amidohydrolase, putative	3.29293	3.15397	3.74427	3.77621	3.77621	1.13816	-0.320126	0.00144197	0.264236	2.80756	1.07108	1.00072	-9.96578	1.07108	0.264236	0.486457	-0.150401	3.17329	2.3048	1.97856	2.46493	2.61612
AT1G44835	YbaK/prolyl-tRNA synthetase family protein	1.07108	1.07108	1.43349	0.379621	1.37907	1.58544	1.92638	1.13816	0.848798	1.80777	0.888305	1.00072	-0.512514	0.585924	-0.512514	0.848798	1.13816	3.75286	2.94317	1.36793	1.67852	2.59717
AT1G44910	protein binding	4.36464	4.59102	4.41961	4.5485	4.2706	1.92638	1.20226	0.138814	0.766383	0.486457	2.33657	1.43349	3.0181	2.5852	3.12118	2.20195	2.23297	3.37309	2.78471	3.29587	4.22813	4.37093
AT1G44920	similar to unnamed protein product [Vitis vinifera] (GB:CAO61509.1)	2.13783	2.6783	2.76575	2.86809	2.96366	1.00072	1.20226	0.585924	-1.73216	3.40613	3.0358	1.7229	-0.512514	-0.734563	-9.96578	0.486457	0.678973	3.25565	2.63946	1.48078	1.1117	1.84036
AT1G44960	similar to unknown protein [Arabidopsis thaliana] (TAIR:AT1G03260.1); similar to unnamed protein product [Vitis vinifera] (GB:CAO68725.1); contains InterPro domain SNARE associated Golgi protein (InterPro:IPR015414)	0.379621	0.264236	-0.734563	0.379621	1.13816	-1.31833	-0.320126	0.926759	-0.512514	3.29293	2.03598	1.7229	-0.512514	1.07108	-0.150401	1.00072	0.264236	3.01988	1.81599	1.13816	1.10501	1.39012
AT1G45150	similar to predicted protein [Physcomitrella patens subsp. patens] (GB:EDQ61431.1); similar to unnamed protein product [Vitis vinifera] (GB:CAO61185.1); similar to hypothetical protein OsJ_023917 [Oryza sativa (japonica cultivar-group)] (GB:EAZ40434.1)	2.17025	2.6325	1.58544	2.74438	2.00036	0.678973	1.20226	0.00144197	0.264236	1.07108	-0.413115	1.00072	-9.96578	0.848798	0.486457	-1.31833	0.678973	2.56828	1.9749	2.25429	3.67706	3.64051
AT1G45207	remorin family protein	-0.997117	0.585924	0.926759	1.76596	0.585924	0.678973	-0.320126	-1.73216	-9.96578	3.20179	2.7551	1.7229	-0.512514	0.264236	1.53655	-0.734563	1.26364	2.46493	1.85639	0.00144197	-3.17137	-2.82623
AT1G45688	similar to unknown protein [Arabidopsis thaliana] (TAIR:AT5G42860.1); similar to H0814G11.12 [Oryza sativa (indica cultivar-group)] (GB:CAJ86345.1); similar to CAA30379.1 protein [Oryza sativa] (GB:CAB53482.1)	4.00908	3.97278	4.66681	3.96357	3.67818	2.74438	1.80777	0.848798	1.20226	2.07073	1.07108	1.7229	0.486457	3.7867	3.44639	3.15397	3.27813	2.48052	0.546956	-2.17788	-9.96578	-5.57347
AT1G47128	RD21A, RD21 | RD21 (RESPONSIVE TO DEHYDRATION 21); cysteine-type peptidase	4.72797	4.83294	5.24035	6.70737	6.58648	-1.31833	-1.31833	-9.96578	-0.150401	3.58508	2.24823	0.486457	-9.96578	2.51122	0.926759	0.486457	2.10467	6.56713	5.37159	3.24199	0.556797	0.696884
AT1G47310	similar to hypothetical protein [Oryza sativa (japonica cultivar-group)] (GB:AAP50957.1)	-0.512514	0.00144197	-0.150401	-1.31833	-0.150401	-1.31833	-1.31833	0.00144197	0.379621	2.07073	1.70088	1.43349	-0.512514	1.43349	-0.997117	0.00144197	1.37907	2.52632	1.39561	2.29308	2.77421	2.95996
AT1G47330	similar to CBS domain-containing protein [Arabidopsis thaliana] (TAIR:AT2G14520.1); similar to unnamed protein product [Vitis vinifera] (GB:CAO61159.1); contains InterPro domain Cystathionine beta-synthase, core (InterPro:IPR000644); contains InterPro domain Protein of unknown function DUF21 (InterPro:IPR002550)	1.92638	2.26333	2.10467	1.92638	1.43349	-1.31833	0.264236	-0.512514	-0.997117	1.48594	-0.0724828	1.00072	-9.96578	-0.150401	-0.734563	-2.31473	2.03598	3.45956	2.11803	3.47781	4.62299	4.75654
AT1G47380	protein phosphatase 2C-related / PP2C-related	-0.512514	0.138814	-0.997117	-0.320126	0.926759	0.766383	0.678973	0.486457	-0.512514	-0.512514	1.13816	-9.96578	0.379621	2.43323	2.03598	1.48594	1.58544	3.09102	3.07399	1.20852	-0.432455	-1.21424
AT1G47420	Identical to Uncharacterized protein At1g47420, mitochondrial precursor [Arabidopsis Thaliana] (GB:Q9SX77); similar to APFI, carbonate dehydratase [Arabidopsis thaliana] (TAIR:AT1G47260.1); similar to unknown [Populus trichocarpa] (GB:ABK92861.1)	3.1045	3.45956	3.71161	4.02689	3.52369	2.90708	2.70066	3.08763	3.12118	3.40613	3.60893	2.8482	3.20179	2.5852	1.13816	1.07108	0.264236	5.33953	5.66109	4.23657	3.18761	3.9041
AT1G47550	similar to unknown protein [Arabidopsis thaliana] (TAIR:AT1G47560.1); similar to unnamed protein product [Vitis vinifera] (GB:CAO61239.1); similar to roothairless 1 [Zea mays] (GB:AAQ81632.1); similar to roothairless 1, putative, expressed [Oryza sativa (japonica cultivar-group)] (GB:ABF97707.1); contains domain PTHR16092 (PTHR16092); contains domain PTHR16092:SF1 (PTHR16092:SF1)	3.0181	2.72268	2.5363	2.65558	2.5363	3.00018	1.76596	2.32222	0.264236	1.80777	2.43323	1.7229	1.00072	0.264236	0.678973	0.264236	0.138814	3.30612	3.44771	3.2811	3.24047	3.3307
AT1G47640	similar to unknown [Populus trichocarpa] (GB:ABK93176.1); contains domain PTHR12869 (PTHR12869)	1.88792	1.76596	1.92638	2.43323	2.20195	1.7229	1.20226	1.26364	0.678973	3.40613	3.0181	1.7229	2.00036	2.17025	1.53655	2.10467	2.10467	4.31187	3.45562	2.98568	2.96551	3.87096
AT1G47670	amino acid transporter family protein	1.26364	1.20226	0.848798	1.07108	0.138814	1.00072	-1.31833	-9.96578	0.264236	1.80777	0.138814	1.00072	-0.512514	1.7229	0.678973	-1.31833	-1.31833	-9.96578	-9.96578	-9.96578	-9.96578	-9.96578
AT1G47710	(ATSERPIN1); cysteine protease inhibitor/ serine-type endopeptidase inhibitor	3.18603	2.88772	3.05329	2.40626	2.5852	3.56084	3.59705	4.87288	4.41961	2.07073	1.29337	-0.512514	-0.512514	2.07073	1.7229	2.56096	3.51109	5.27206	5.14041	6.08366	7.15928	6.8305
AT1G47740	similar to unknown protein [Arabidopsis thaliana] (TAIR:AT5G25170.1); similar to unnamed protein product [Vitis vinifera] (GB:CAO61202.1); contains InterPro domain Protein of unknown function DUF862, eukaryotic (InterPro:IPR008580)	-2.31473	-1.73216	-0.512514	-0.512514	-0.320126	1.58544	1.00072	-1.31833	0.848798	0.486457	2.0878	-0.512514	-9.96578	1.43349	0.138814	1.96384	0.138814	4.13101	4.17081	2.31063	2.23909	3.03931
AT1G47750	PEX11A | PEX11A	1.37907	1.20226	1.07108	1.37907	1.43349	-2.31473	-0.320126	-2.31473	-0.512514	1.07108	1.90728	1.43349	-0.512514	-1.73216	-2.31473	0.264236	-2.31473	1.43883	0.856787	0.732052	2.28125	2.20195
AT1G47830	clathrin coat assembly protein, putative	-0.512514	1.92638	1.48594	1.13816	1.37907	1.32251	1.48594	0.00144197	-0.512514	2.29308	2.52381	1.37907	0.379621	1.43349	0.486457	0.848798	1.63273	3.58988	3.08083	2.38984	3.19708	3.15882
AT1G47840	Hexokinase|HXK3	-0.734563	-2.31473	-0.320126	-0.734563	0.585924	3.27813	1.76596	0.00144197	-0.734563	1.48594	2.13783	0.379621	-0.512514	-1.73216	-9.96578	-9.96578	-9.96578	2.6783	2.47015	-0.75877	-3.45799	-2.82623
AT1G47970	unknown protein	4.73341	4.62065	4.97274	4.3075	4.42633	0.585924	1.92638	1.32251	3.30757	3.49838	2.93565	2.56096	0.379621	3.12118	2.07073	2.72268	2.56096	3.80126	3.27068	3.52243	3.62539	4.41149
AT1G48030	Mitochondrial Dihydrolipoamide Dehydrogenase, branched chain alpha-ketoacid dehydrogenase complex|	4.21731	3.79712	4.79187	4.79706	4.74959	2.82802	2.07073	3.07056	2.74438	4.49831	3.603	2.70066	2.00036	3.54856	2.48568	2.51122	2.32222	4.49384	3.65775	2.60668	3.1162	3.4791
AT1G48050	KU80, ATKU80 | ATKU80/KU80 (Arabidopsis thaliana Ku80 homolog); double-stranded DNA binding / protein binding	-2.31473	-2.31473	-1.73216	-3.30757	-0.997117	0.926759	0.585924	0.766383	1.00072	2.80756	1.23327	-0.512514	-9.96578	-1.73216	-2.31473	-0.734563	-9.96578	2.17664	0.669934	0.138814	0.72334	1.73596
AT1G48110	ECT7 | ECT7 (evolutionarily conserved C-terminal region 7)	2.00036	1.53655	1.96384	1.32251	1.00072	1.13816	0.264236	0.00144197	-1.31833	2.48568	0.138814	-0.512514	-0.512514	-1.73216	0.264236	0.848798	0.138814	2.58039	2.48311	2.13126	3.22666	3.32207
AT1G48160	signal recognition particle 19 kDa protein, putative / SRP19, putative	0.379621	-0.320126	1.20226	0.00144197	0.766383	1.43349	0.264236	0.00144197	-2.31473	2.48568	2.82802	2.98204	1.00072	2.43323	1.26364	0.848798	0.926759	3.32639	2.79306	1.40654	2.01471	2.77421
AT1G48300	Acyl-CoA : Diacylglycerol Acyltransferase|DGAT3	2.82802	3.53618	1.76596	1.00072	1.43349	2.03598	2.29308	2.26333	2.00036	-9.96578	-9.96578	-0.512514	-9.96578	3.43309	1.53655	2.6783	1.92638	4.80224	2.5924	2.35643	2.70509	3.6207
AT1G48310	SNF2 domain-containing protein / helicase domain-containing protein	-1.73216	-3.30757	-0.734563	-1.73216	-1.31833	0.379621	-1.31833	-1.31833	-2.31473	2.07073	1.00072	1.43349	-0.512514	-9.96578	-1.31833	0.00144197	-0.997117	1.8524	1.21475	1.59503	2.09457	2.33085
AT1G48350	ribosomal protein L18 family protein	0.678973	0.138814	0.678973	0.00144197	-1.73216	2.03598	0.926759	-0.320126	0.766383	4.01801	3.47262	2.20195	-0.512514	0.848798	-0.512514	0.00144197	1.26364	3.94682	3.45825	2.91476	2.46231	3.11287
AT1G48380	HYP7, RHL1 | RHL1 (ROOT HAIRLESS 1)	1.43349	1.53655	1.53655	1.32251	1.43349	0.379621	0.585924	-3.30757	-1.31833	1.80777	1.63273	-9.96578	-9.96578	0.264236	1.13816	-0.320126	-0.997117	1.83633	1.62807	1.49621	1.47041	1.5612
AT1G48410	AGO1 | AGO1 (ARGONAUTE 1)	3.82792	4.06186	4.79706	5.16193	5.32557	4.01801	3.68941	3.00018	2.8482	3.80746	2.15413	2.03598	1.00072	2.96366	2.6783	2.45969	2.92619	3.14258	2.31644	1.54151	2.26933	2.74222
AT1G48420	D-CDES | D-CDES (D-CYSTEINE DESULFHYDRASE); 1-aminocyclopropane-1-carboxylate deaminase/ D-cysteine desulfhydrase/ catalytic	2.56096	2.45969	3.00018	3.0181	2.70066	2.03598	1.58544	0.00144197	1.00072	3.66687	3.49838	2.40626	1.7229	1.58544	1.20226	1.32251	1.07108	5.35406	4.39582	2.82191	4.30969	4.87189
AT1G48430	dihydroxyacetone kinase family protein	-9.96578	-3.30757	-2.31473	-0.150401	0.138814	1.00072	1.43349	0.138814	-0.997117	1.48594	1.07108	1.37907	-0.512514	0.585924	0.00144197	0.926759	1.37907	3.47392	3.15721	1.57095	1.74028	2.34227
AT1G48480	RKL1 | RKL1 (Receptor-like kinase 1); ATP binding / kinase/ protein serine/threonine kinase	0.585924	1.88792	1.7229	3.26318	1.43349	2.03598	0.585924	-0.320126	0.486457	3.95429	2.91667	2.40626	0.379621	3.99105	4.09601	4.34348	3.47262	4.35621	4.35903	1.53157	-5.57347	-2.31473
AT1G48520	GATB | GATB (GLU-ADT SUBUNIT B); glutaminyl-tRNA synthase (glutamine-hydrolyzing)	1.67852	1.43349	1.53655	1.00072	0.486457	1.13816	-0.320126	0.00144197	0.138814	2.48568	0.486457	-9.96578	-9.96578	-0.150401	-2.31473	0.486457	-0.150401	2.72268	1.81599	0.888305	0.311503	1.25761
AT1G48600	Phosphoethanolamine N-Methyltransferase|CPUORF31	2.26333	0.848798	1.58544	-1.73216	-0.997117	0.00144197	-1.31833	-1.73216	-9.96578	5.32916	4.4693	1.00072	-9.96578	2.26333	-9.96578	0.00144197	0.138814	5.94979	-0.215915	0.0579701	3.42371	3.90217
AT1G48760	DELTA-ADR | DELTA-ADR (DELTA-ADAPTIN); clathrin binding	2.5363	2.29308	2.03598	2.20195	2.32222	1.37907	-1.31833	0.00144197	-0.150401	0.486457	0.633199	-9.96578	-9.96578	-0.734563	-0.150401	-9.96578	-9.96578	1.4756	0.566572	0.832688	1.68302	1.69198
AT1G48850	EMB1144 | EMB1144 (EMBRYO DEFECTIVE 1144); chorismate synthase	4.28548	4.59102	4.41961	4.68375	4.3855	3.33643	3.76564	2.72268	3.0181	1.80777	1.78701	-9.96578	0.486457	2.51122	1.7229	2.32222	1.8484	4.52174	5.0488	2.46493	2.44917	3.20805
AT1G48900	signal recognition particle 54 kDa protein 3 / SRP54 (SRP-54C)	3.1045	2.82802	3.20179	3.94495	2.8482	2.80756	2.51122	2.13783	2.5363	3.66687	1.8484	2.00036	-0.512514	1.8484	0.678973	1.37907	1.26364	3.46741	3.6589	3.13274	3.67367	4.15955
AT1G48920	ATNUC-L1, PARL1 | ATNUC-L1/PARL1 (PARALLEL 1); nucleic acid binding	-2.31473	-9.96578	-2.31473	-3.30757	-0.150401	5.06613	5.20949	5.01797	5.4162	2.29308	2.73357	3.1045	1.00072	3.12118	2.40626	2.17025	1.96384	5.22307	5.2052	4.93786	6.49283	7.07811
AT1G48950	zinc ion binding	1.58544	0.766383	1.00072	1.13816	2.17025	0.486457	0.264236	0.678973	-0.734563	1.48594	1.10501	0.379621	-0.512514	1.58544	1.20226	1.48594	-0.150401	0.934328	0.740712	0.0579701	1.29924	2.17664
AT1G49040	SCD1 | SCD1 (STOMATAL CYTOKINESIS-DEFECTIVE 1)	2.35078	2.88772	2.8482	2.03598	2.76575	1.7229	1.76596	0.486457	-0.512514	2.07073	1.88792	-9.96578	-0.512514	1.07108	0.678973	1.00072	1.96384	3.52745	2.8482	2.40626	2.81373	3.26918
AT1G49340	Phosphatidylinositol-4-Kinase &&alpha;;|	2.03598	2.10467	2.32222	2.5363	2.90708	3.45956	3.64397	1.92638	1.32251	1.07108	0.486457	-9.96578	-0.512514	-1.73216	0.766383	0.264236	-0.512514	1.66038	1.65122	1.334	0.757877	0.926759
AT1G49430	Long-Chain Acyl-CoA Synthetase|LACS2	-9.96578	-3.30757	-9.96578	-3.30757	-9.96578	0.486457	-1.31833	-1.73216	-9.96578	-9.96578	-9.96578	-9.96578	-9.96578	0.848798	1.00072	1.37907	2.32222	4.95285	3.42908	2.26333	2.78052	3.47651
AT1G49510	EMB1273 | EMB1273 (EMBRYO DEFECTIVE 1273)	1.43349	1.00072	1.63273	1.67852	0.926759	0.00144197	0.678973	-3.30757	1.26364	2.07073	-1.31833	-9.96578	-9.96578	1.43349	-2.31473	-9.96578	-9.96578	2.23603	1.76171	1.73162	1.72727	2.44387
AT1G49540	nucleotide binding	2.51122	2.07073	2.13783	0.926759	2.03598	0.585924	-9.96578	-0.320126	-0.997117	1.48594	1.07108	-9.96578	-9.96578	-0.734563	-2.31473	-0.734563	0.848798	1.89181	0.517024	0.705757	2.43055	3.36611
AT1G49590	formin-binding protein-related	2.13783	2.23297	1.96384	1.80777	1.00072	-0.150401	-0.320126	-0.150401	0.678973	0.486457	0.434028	-0.512514	0.486457	-0.734563	0.678973	-2.31473	-2.31473	1.90728	1.33971	1.35106	2.38984	2.93753
AT1G49630	ATPREP2 | ATPREP2; metalloendopeptidase	3.20179	2.74438	2.80756	3.36471	2.90708	0.585924	-1.31833	1.20226	-0.512514	2.48568	-0.413115	-9.96578	0.379621	0.585924	-2.31473	-2.31473	0.00144197	2.86017	2.31354	1.79535	3.48039	3.9012
AT1G49670	ARP protein (REF)	3.85808	3.77621	3.82792	3.57301	3.43309	3.88762	3.18603	2.48568	1.20226	2.80756	2.30772	0.486457	1.00072	2.07073	1.20226	0.00144197	1.80777	3.78461	5.91411	6.59217	7.10885	6.50146
AT1G49760	PAB8 | PAB8 (POLY(A) BINDING PROTEIN 8); RNA binding / translation initiation factor	5.70877	5.52673	5.77086	5.66678	5.45946	6.94838	6.28542	6.29831	6.0896	5.19775	4.533	4.20171	3.40613	7.39576	6.92957	7.11479	7.05204	6.06611	6.20615	6.11772	6.61325	7.40991
AT1G49820	ATMTK | ATMTK; S-methyl-5-thioribose kinase	3.57301	3.60893	3.21739	2.17025	2.78681	0.926759	-0.320126	2.00036	2.60905	0.486457	1.03633	-0.512514	1.00072	-0.150401	0.486457	2.00036	1.00072	4.83951	4.0884	1.43883	2.03598	2.58761
AT1G49850	zinc finger (C3HC4-type RING finger) family protein	1.7229	1.32251	2.56096	2.17025	2.45969	-1.31833	-0.320126	0.678973	0.00144197	1.07108	-0.413115	-0.512514	-0.512514	0.585924	0.926759	1.26364	1.20226	2.76575	1.77442	1.20852	2.09457	2.73574
AT1G49950	ATTRB1, TRB1 | ATTRB1/TRB1 (TELOMERE REPEAT BINDING FACTOR 1); DNA binding / transcription factor	3.41967	3.26318	3.20179	2.90708	3.23281	2.10467	1.00072	1.43349	0.926759	-0.512514	0.964214	-9.96578	0.379621	2.72268	0.138814	1.58544	2.76575	3.18603	3.25414	4.20328	4.17401	4.54911
AT1G49970	NCLPP5, CLPR1 | CLPR1 (Clp protease proteolytic subunit 5); endopeptidase Clp	4.20171	4.12937	3.98194	4.54232	4.41285	2.6325	2.03598	1.80777	1.53655	2.29308	1.96384	2.20195	-0.512514	-1.73216	-2.31473	-1.31833	0.138814	3.96079	3.55348	3.1162	5.17437	5.42395
AT1G50010	TUA2 | TUA2 (tubulin alpha-2 chain)	0.00144197	2.45969	3.8481	4.87288	4.03571	4.54232	2.8482	1.37907	1.26364	9.39275	8.45697	7.13032	4.39924	5.62647	4.93078	5.17796	5.10018	9.02639	8.6817	6.93559	6.12642	7.30096
AT1G50120	similar to unnamed protein product [Vitis vinifera] (GB:CAO42021.1); contains InterPro domain Rgp1 (InterPro:IPR014848); contains InterPro domain Immunoglobulin E-set (InterPro:IPR014756)	1.32251	0.848798	1.53655	0.678973	0.585924	2.23297	1.76596	0.138814	0.00144197	2.96366	2.37879	2.20195	0.379621	1.26364	1.7229	1.26364	1.00072	2.70066	1.99675	2.1606	2.25731	2.72705
AT1G50200	ACD, ALATS | ALATS (ALANYL-TRNA SYNTHETASE); ATP binding / alanine-tRNA ligase/ ligase, forming aminoacyl-tRNA and related compounds / nucleic acid binding	3.60893	3.64397	3.53618	3.35064	3.57301	3.56084	3.41967	2.88772	3.23281	2.80756	2.52381	1.43349	0.486457	2.43323	1.92638	1.13816	2.07073	4.03747	3.35488	3.04632	4.22504	4.6577
AT1G50250	FTSH1 | FTSH1 (FtsH protease 1); ATP-dependent peptidase/ ATPase/ metallopeptidase	4.56078	3.45956	4.11278	4.73882	4.67248	4.07048	3.56084	2.6783	2.13783	3.95429	3.26318	1.00072	1.37907	-1.73216	-9.96578	-2.31473	-9.96578	-2.63487	-2.93236	-3.45799	-9.96578	-1.78091
AT1G50380	prolyl oligopeptidase family protein	2.51122	1.20226	0.848798	1.92638	1.37907	0.585924	0.926759	-2.31473	0.585924	4.07048	4.03571	2.56096	2.03598	3.72258	3.54856	2.6325	3.05329	3.70388	3.15559	1.18967	3.07741	3.08593
AT1G50430	PA, LE, ST7R, 7RED, DWF5 | DWF5 (DWARF 5); sterol delta7 reductase	3.56084	2.6783	4.02689	3.65547	3.60893	3.41967	2.6783	2.23297	0.585924	6.00452	6.25929	5.1252	4.09601	3.26318	2.74438	2.17025	2.78681	5.09597	4.04972	3.45299	3.26769	3.40477
AT1G50460	Hexokinase-like|hxk-like	0.678973	-0.997117	0.00144197	0.486457	1.07108	1.48594	-1.31833	-0.512514	0.264236	-9.96578	-0.320126	-9.96578	-9.96578	-0.734563	-0.150401	-2.31473	-2.31473	4.03835	1.58063	1.44414	3.15721	3.0358
AT1G50480	THFS | THFS (10-FORMYLTETRAHYDROFOLATE SYNTHETASE); ATP binding / formate-tetrahydrofolate ligase	3.60893	3.27813	3.51109	2.90708	2.96366	2.07073	0.264236	-1.31833	-1.31833	1.80777	1.96384	2.20195	1.7229	4.20953	3.87784	3.20179	2.45969	4.01176	5.25554	4.69716	2.33657	2.60905
AT1G50490	UBC20 | UBC20 (UBIQUITIN-CONJUGATING ENZYME 20); ubiquitin-protein ligase	2.32222	0.678973	1.37907	2.45969	2.20195	2.23297	0.264236	-9.96578	-1.73216	4.40606	2.83815	-9.96578	-9.96578	-0.150401	-1.31833	-1.31833	-9.96578	1.36793	-0.859876	-4.60823	-9.96578	-9.96578
AT1G50500	HIT1 | HIT1 (HEAT-INTOLERANT 1); transporter	2.00036	2.45969	2.17025	2.20195	2.48568	2.56096	1.80777	1.58544	3.52369	2.29308	1.51147	0.379621	1.43349	1.7229	1.32251	1.58544	1.58544	3.42237	3.18919	2.56828	3.0654	3.3307
AT1G50660	similar to unknown protein [Arabidopsis thaliana] (TAIR:AT3G20350.1); similar to unnamed protein product [Vitis vinifera] (GB:CAO38960.1)	-1.31833	0.264236	0.138814	0.00144197	-0.734563	3.18603	2.17025	1.58544	1.43349	1.07108	0.264236	0.486457	-0.512514	1.96384	1.76596	2.29308	2.37879	2.82599	3.37448	2.29602	1.2756	1.12499
AT1G50670	OTU-like cysteine protease family protein	0.264236	0.00144197	-0.320126	3.26318	-0.734563	0.848798	-1.31833	0.379621	1.07108	2.65558	0.964214	-0.512514	0.379621	2.35078	-1.31833	3.17009	3.40613	4.77668	4.00997	3.72148	4.8968	5.24188
AT1G50900	similar to hypothetical protein [Vitis vinifera] (GB:CAN65357.1); similar to unnamed protein product [Vitis vinifera] (GB:CAO38995.1); contains InterPro domain Ankyrin (InterPro:IPR002110)	0.678973	0.138814	0.379621	-0.150401	0.486457	2.72268	1.92638	-1.31833	-0.512514	2.07073	1.35106	-0.512514	-9.96578	-1.73216	-2.31473	-1.31833	0.486457	0.0299829	0.9568	2.41981	3.86007	3.32495
AT1G50920	GTP-binding protein-related	2.94505	3.35064	2.78681	2.10467	2.6325	3.70055	3.51109	3.54856	3.70055	3.39245	3.09609	2.40626	0.486457	3.65547	2.88772	2.76575	3.0181	3.82894	3.75499	3.8954	5.08496	5.47739
AT1G51060	HTA10 | HTA10; DNA binding	-2.31473	-0.150401	1.20226	0.379621	1.58544	1.53655	-0.320126	0.138814	0.585924	2.07073	0.434028	1.96384	-0.512514	3.7867	3.87784	4.34348	4.03571	3.91083	3.20179	4.20484	5.16515	4.78926
AT1G51160	synbindin, putative	-0.320126	0.585924	1.07108	0.848798	1.20226	0.486457	1.00072	-0.512514	0.486457	1.07108	1.07108	0.379621	-9.96578	-0.150401	-2.31473	-0.320126	1.32251	4.44566	3.42506	3.01453	3.29587	4.10944
AT1G51200	zinc finger (AN1-like) family protein	4.89729	5.34344	4.69494	4.47904	4.44632	2.5363	2.8482	2.32222	3.51109	4.78665	4.25179	3.48556	4.25558	4.43303	3.18603	5.10438	4.69494	6.79651	6.00115	5.45684	5.88828	6.35968
AT1G51340	MATE efflux family protein	3.71161	2.8482	2.92619	1.53655	1.63273	1.92638	0.926759	0.264236	0.766383	-9.96578	-9.96578	-9.96578	-9.96578	1.26364	0.678973	-2.31473	-0.997117	3.3897	2.78889	0.808179	0.434028	1.36233
AT1G51500	ABC Transporter|WBC12 /ABCG12/CER5	-9.96578	-9.96578	-9.96578	-9.96578	-9.96578	-1.31833	-9.96578	-1.73216	-0.320126	-9.96578	-2.31473	-9.96578	-9.96578	-9.96578	-9.96578	-2.31473	-9.96578	2.1606	0.0854247	0.623867	0.840765	1.42814
AT1G51510	Y14 | Y14; RNA binding / protein binding	4.93078	4.88269	4.03571	3.73346	3.0181	2.13783	2.07073	2.45969	2.29308	4.07904	2.73357	1.37907	-0.512514	2.96366	1.76596	3.0358	3.17009	3.67593	2.92239	2.95066	3.90699	4.11195
AT1G51540	similar to kelch repeat-containing protein [Arabidopsis thaliana] (TAIR:AT3G27220.1); similar to unnamed protein product [Vitis vinifera] (GB:CAO41666.1); contains InterPro domain Kelch repeat type 1 (InterPro:IPR006652); contains InterPro domain Kelch-type beta propeller (InterPro:IPR015915); contains InterPro domain Kelch repeat type 2 (InterPro:IPR011498); contains InterPro domain Kelch relate…	-0.320126	0.264236	1.20226	0.379621	1.00072	1.07108	-0.320126	0.138814	-3.30757	2.29308	1.80777	1.00072	-0.512514	2.8482	1.8484	1.7229	2.29308	1.73596	-0.78339	-0.118727	-0.013043	0.964214
AT1G51580	KH domain-containing protein	3.47262	3.54856	3.26318	3.36471	2.8482	0.00144197	-1.31833	0.585924	-0.997117	2.07073	2.82802	1.37907	-0.512514	0.848798	-0.512514	-2.31473	-0.150401	2.16704	1.76596	1.60928	1.72727	2.31063
AT1G51590	mannosyl-oligosaccharide 1,2-alpha-mannosidase, putative	3.6207	3.88762	3.58508	3.72258	3.54856	0.848798	0.678973	0.585924	-0.997117	1.48594	1.7229	-9.96578	-0.512514	0.848798	0.486457	1.7229	2.37879	3.17967	2.41441	1.48594	2.32797	2.78262
AT1G51600	TIFY2A, ZML2 | ZML2 (ZIM-LIKE 2); transcription factor	3.65547	3.35064	4.13759	4.56078	4.22504	0.486457	-0.320126	-1.31833	0.678973	0.486457	0.766383	-9.96578	-9.96578	0.848798	0.678973	-9.96578	-0.997117	3.60774	2.95252	2.54622	3.01988	3.53742
AT1G51610	cation efflux family protein / metal tolerance protein, putative (MTPc4)	1.67852	1.00072	1.43349	0.848798	1.43349	1.48594	0.585924	0.379621	0.379621	2.07073	1.78701	0.486457	-0.512514	-0.734563	0.00144197	-0.734563	-2.31473	3.45694	2.91284	1.42277	0.919149	2.14763
AT1G51630	similar to unknown protein [Arabidopsis thaliana] (TAIR:AT3G21190.1); similar to unknown [Populus trichocarpa] (GB:ABK93128.1); contains InterPro domain Protein of unknown function DUF246, plant (InterPro:IPR004348)	1.37907	0.926759	2.6325	2.43323	2.96366	2.48568	1.20226	1.76596	0.379621	3.81773	3.67818	2.72268	2.56096	4.25558	4.11278	3.98194	4.22504	4.73178	4.66055	4.6514	4.35127	4.87534
AT1G51680	4-Coumarate-CoA Ligase|At-4CL1	1.92638	1.26364	2.56096	1.7229	1.13816	4.09601	4.42633	4.248	3.08763	0.486457	-1.31833	-9.96578	-9.96578	-9.96578	-9.96578	-9.96578	-2.31473	3.77621	0.816395	-1.68501	-9.96578	-3.04692
AT1G51720	glutamate dehydrogenase, putative	1.67852	1.8484	2.29308	2.40626	1.96384	1.48594	-0.320126	-0.997117	-0.150401	0.486457	0.486457	-0.512514	-9.96578	0.585924	0.678973	0.678973	0.138814	3.868	3.1311	2.4359	4.53612	4.11195
AT1G51730	RWD domain-containing protein	2.5852	2.70066	1.58544	1.37907	2.07073	2.60905	1.58544	1.76596	1.43349	3.58508	3.72258	2.8482	-9.96578	1.43349	1.07108	1.00072	0.848798	3.93555	3.45562	3.32351	4.00099	4.64967
AT1G51740	ATUFE1, ATSYP81, SYP81 | SYP81 (SYNTAXIN 81); protein binding	0.766383	1.20226	0.678973	0.264236	0.585924	-0.150401	-0.320126	0.379621	-1.31833	0.486457	0.434028	0.379621	-9.96578	-0.734563	-9.96578	-1.31833	-0.512514	1.60928	1.73596	0.941858	1.86037	2.13455
AT1G51760	JR3, IAR3 | IAR3 (IAA-ALANINE RESISTANT 3); metallopeptidase	3.44639	2.6783	1.92638	2.90708	2.72268	0.585924	-0.320126	0.926759	0.138814	0.486457	0.964214	-0.512514	-9.96578	1.7229	2.70066	1.8484	2.17025	5.44264	5.30929	3.89249	2.56584	3.21272
AT1G51940	protein kinase family protein / peptidoglycan-binding LysM domain-containing protein	1.53655	1.8484	2.65558	3.36471	2.70066	1.8484	-1.31833	-3.30757	-9.96578	1.07108	1.40654	1.7229	-9.96578	0.585924	0.138814	1.58544	1.13816	3.3952	1.9895	1.4756	0.832688	2.12796
AT1G52150	ATHB15, CNA, ICU4, ATHB-15 | ATHB-15 (INCURVATA 4); DNA binding / transcription factor	1.48594	1.26364	2.03598	1.43349	1.76596	1.00072	0.264236	-0.734563	-1.31833	0.486457	1.7229	-9.96578	-9.96578	-1.73216	-0.150401	-0.734563	-0.320126	2.20508	0.783247	-1.43051	-2.17788	-2.31473
AT1G52310	protein kinase family protein / C-type lectin domain-containing protein	1.13816	1.26364	0.379621	0.264236	1.13816	2.10467	1.00072	0.766383	-3.30757	1.80777	0.585924	0.486457	-9.96578	1.07108	0.766383	0.00144197	2.56096	2.89937	2.71172	2.71392	2.51374	3.19708
AT1G52340	SIS4, GIN1, SDR1, ISI4, SRE1, ATABA2, ABA2 | ABA2 (ABA DEFICIENT 2); oxidoreductase	5.18986	5.34344	6.09595	5.65538	5.30746	1.13816	-0.320126	-0.512514	-2.31473	4.54232	4.178	1.00072	-9.96578	1.07108	1.20226	0.00144197	0.486457	1.90342	1.01507	-0.997117	-1.02621	-0.134477
AT1G52360	coatomer protein complex, subunit beta 2 (beta prime), putative	4.14576	3.74427	3.65547	3.67818	3.75499	3.1045	2.76575	2.35078	1.80777	3.58508	2.6783	1.00072	1.00072	2.72268	2.98204	2.86809	2.72268	-5.01159	3.43709	-5.01159	-9.96578	-9.96578
AT1G52380	Ran-binding protein 1 domain-containing protein / RanBP1 domain-containing protein	-0.512514	-0.734563	-2.31473	-3.30757	-9.96578	2.17025	3.12118	2.35078	1.96384	1.48594	-1.51046	0.379621	-0.512514	1.07108	0.486457	0.848798	1.58544	3.68605	2.88967	3.04632	3.68156	3.87686
AT1G52500	FPG-2, ATFPG-2, ATMMH-2, FPG-1, ATFPG-1, ATMMH-1 | ATFPG-1/ATFPG-2/ATMMH-1/ATMMH-2/FPG-1/FPG-2 (FORMAMIDOPYRIMIDINE-DNA GLYCOSYLASE 1, FORMAMIDOPYRIMIDINE-DNA GLYCOSYLASE 2); DNA N-glycosylase	0.00144197	0.00144197	0.264236	0.848798	0.379621	0.585924	-9.96578	-0.512514	-2.31473	1.48594	1.35106	1.96384	1.00072	2.07073	-0.997117	-0.734563	-2.31473	3.32783	4.06962	3.3703	3.97829	4.46473
AT1G52600	signal peptidase, putative	2.86809	2.78681	3.07056	2.70066	3.08763	2.8482	2.51122	1.80777	1.76596	5.81765	6.64603	5.56685	3.64397	3.51109	2.26333	1.53655	2.17025	3.28259	3.07399	4.52488	4.55955	4.2289
AT1G52760	Monoacylglycerol Lipase (MAGL)|	0.138814	-9.96578	-0.150401	-1.73216	0.264236	3.0358	2.6783	2.32222	0.264236	3.40613	1.51147	-0.512514	-9.96578	-0.734563	-2.31473	-2.31473	2.56096	3.4971	2.21444	-0.215915	-0.968605	-1.11716
AT1G52870	peroxisomal membrane protein-related	3.08763	2.5363	2.82802	2.88772	3.32207	0.848798	0.926759	0.848798	1.00072	1.48594	2.78681	0.379621	2.40626	2.5852	2.45969	1.43349	1.37907	5.09301	2.88967	2.09457	4.51671	5.0807
AT1G52980	GTP-binding family protein	2.00036	4.59102	1.43349	4.51734	5.80995	2.98204	3.24808	2.6783	3.12118	3.07056	2.79722	2.56096	2.98204	3.96357	3.39245	3.08763	2.98204	5.11441	4.80018	5.19302	6.1847	6.86098
AT1G53000	cytidylyltransferase family	3.21739	2.43323	3.13767	2.86809	2.78681	1.32251	-0.320126	-9.96578	1.00072	-0.512514	0.926759	-9.96578	-0.512514	0.585924	-0.997117	-1.31833	-0.150401	4.24952	3.34781	3.35346	4.57537	5.0383
AT1G53050	protein kinase family protein	2.60905	2.65558	2.56096	2.10467	2.40626	1.07108	1.43349	1.37907	0.264236	0.486457	0.633199	1.00072	1.00072	2.07073	1.37907	2.40626	2.35078	2.86809	2.48052	2.17983	1.79119	2.33085
AT1G53210	sodium/calcium exchanger family protein / calcium-binding EF hand family protein	3.58508	4.16197	4.54232	4.322	4.5485	0.264236	1.26364	0.848798	2.56096	-0.512514	-0.320126	-0.512514	-0.512514	1.8484	2.92619	2.60905	3.36471	5.18986	3.17648	2.8341	4.56688	4.6065
AT1G53240	NAD/P-dependent malate dehydrogenase|MDH	3.6207	4.13759	4.59102	4.81255	4.60887	5.32196	4.46604	4.23274	3.32207	6.51729	5.78139	4.39924	2.72268	2.8482	0.766383	1.20226	2.32222	5.61061	5.95515	4.28843	4.34277	5.0032
AT1G53280	DJ-1 family protein	4.87288	4.60887	4.89729	4.87779	4.52988	3.12118	2.90708	3.29293	3.20179	1.07108	0.633199	0.486457	-0.512514	4.44632	4.36464	4.41285	3.96357	5.3618	5.54631	7.03739	7.57993	8.27459
AT1G53290	galactosyltransferase family protein	0.138814	-0.320126	0.264236	0.00144197	-0.150401	0.00144197	-0.320126	-1.31833	-9.96578	2.48568	3.00917	1.37907	-0.512514	1.26364	0.00144197	1.07108	1.48594	2.68504	1.84036	-0.134477	0.88049	1.75745
AT1G53310	phosphoenolpyruvate carboxylase|PECP1	5.64677	5.60588	5.86545	5.59696	5.79184	3.47262	3.08763	3.21739	2.29308	0.486457	-0.859876	-9.96578	-9.96578	3.17009	2.96366	2.45969	3.70055	4.94537	5.36005	3.78461	4.21653	4.67531
AT1G53390	ABC Transporter|WBC25 / ABCG24	-9.96578	-9.96578	-9.96578	-9.96578	-9.96578	1.00072	-9.96578	-1.31833	-9.96578	-9.96578	-9.96578	-9.96578	-9.96578	-1.73216	-2.31473	-9.96578	-9.96578	0.138814	-0.215915	-0.808437	-2.24469	-0.833927
AT1G53400	similar to unknown protein [Arabidopsis thaliana] (TAIR:AT5G45740.1); similar to unknown [Brassica rapa] (GB:ABL97984.1); contains domain PTHR13609 (PTHR13609)	1.26364	1.00072	1.63273	0.926759	1.20226	-1.31833	-0.320126	-3.30757	0.264236	0.486457	1.5612	0.379621	1.37907	0.585924	-1.31833	-0.734563	2.07073	3.93744	2.78262	1.91112	2.24215	2.88577
AT1G53570	MAPKKK3, MAP3KA | MAP3KA (Mitogen-activated protein kinase kinase kinase 3); kinase	2.51122	1.96384	1.76596	2.10467	2.43323	0.848798	0.926759	0.678973	1.48594	1.07108	1.96384	0.379621	-0.512514	1.58544	2.17025	1.92638	2.43323	3.92514	3.0654	2.8341	4.27508	4.13595
AT1G53580	GLX2-3, ETHE1, GLY3 | ETHE1/GLX2-3/GLY3 (GLYOXALASE 2-3); hydroxyacylglutathione hydrolase	2.03598	2.37879	3.0358	4.42633	4.39924	2.51122	0.926759	1.80777	2.17025	2.29308	2.37879	1.37907	2.20195	0.264236	0.486457	-0.320126	-0.997117	5.61061	4.46539	1.75318	-2.05289	-0.575615
AT1G53720	ATCYP59, CYP59 | ATCYP59/CYP59 (CYCLOPHILIN 59); RNA binding / nucleic acid binding / peptidyl-prolyl cis-trans isomerase	1.67852	2.10467	1.92638	2.29308	1.92638	-0.512514	-0.320126	0.138814	-0.150401	1.07108	-9.96578	0.379621	-0.512514	1.8484	0.486457	2.03598	-0.150401	2.26333	2.00755	1.94148	3.10786	3.55716
AT1G53730	SRF6 | SRF6 (STRUBBELIG-RECEPTOR FAMILY 6); ATP binding / protein serine/threonine kinase	2.23297	2.5363	3.29293	2.78681	3.13767	2.8482	1.96384	0.848798	-2.31473	3.39245	2.24823	1.37907	0.379621	2.90708	3.12118	3.64397	3.67818	5.00948	4.50532	4.79343	3.39383	4.10944
AT1G53750	RPT1A | RPT1A (regulatory particle triple-A 1A); ATPase	5.21727	5.19775	4.96814	4.99553	4.80224	4.37163	3.65547	3.72258	3.64397	5.05315	4.54232	2.8482	1.37907	3.87784	3.47262	3.21739	3.49838	5.51794	4.79551	4.085	4.79187	5.0909
AT1G53840	ATPME1 | ATPME1 (Arabidopsis thaliana pectin methylesterase 1); pectinesterase	-1.31833	1.67852	1.67852	1.00072	0.585924	2.60905	1.80777	-0.150401	-0.320126	2.80756	1.76596	1.00072	0.379621	2.78681	1.92638	1.32251	1.48594	2.98204	2.71831	1.9749	2.77842	2.5634
AT1G53910	RAP2.12 | RAP2.12; DNA binding / transcription factor	5.7735	5.55462	5.70877	5.93076	6.28542	2.98204	2.8482	3.23281	2.45969	4.70603	4.26686	3.64397	2.00036	1.26364	0.264236	1.32251	0.264236	6.80078	6.7017	6.28209	6.86135	7.1827
AT1G54050	17.4 kDa class III heat shock protein (HSP17.4-CIII)	1.63273	2.00036	2.56096	3.08763	2.32222	-2.31473	-9.96578	-1.31833	0.379621	-9.96578	0.434028	-0.512514	2.8482	4.34348	2.8482	3.33643	3.08763	3.69611	3.3307	4.5784	3.9041	4.53549
AT1G54100	NAD+ Oxidoreductase (involved in fatty acid &&alpha;;-oxidation)|	2.98204	4.20953	3.60893	3.54856	3.71161	5.11274	4.84805	5.01797	4.84303	4.3002	3.4791	2.37879	2.86809	1.07108	0.264236	1.43349	0.486457	5.45881	5.21494	3.9691	5.79366	5.23001
AT1G54115	cation exchanger, putative	1.8484	1.53655	1.63273	1.7229	1.43349	1.26364	-0.320126	0.379621	-0.150401	-0.512514	1.35106	-0.512514	-0.512514	2.8482	1.13816	1.53655	1.7229	2.81783	1.7229	1.73596	2.61377	2.7314
AT1G54130	AT-RSH3, RSH3 | RSH3 (RELA/SPOT HOMOLOG 3); catalytic	1.43349	1.76596	1.58544	1.48594	1.20226	1.63273	0.678973	1.00072	2.17025	2.29308	2.35078	1.48594	1.37907	-0.734563	0.00144197	-1.31833	-2.31473	3.48556	2.79306	2.82802	4.54541	5.0657
AT1G54170	CID3 | CID3 (CTC-Interacting Domain 3)	0.00144197	-0.150401	0.379621	-0.150401	-0.150401	0.264236	-1.31833	-3.30757	-1.73216	1.07108	0.202888	0.379621	-0.512514	1.26364	1.26364	1.96384	2.03598	4.0471	3.56694	3.57301	5.55339	6.10142
AT1G54320	LEM3 (ligand-effect modulator 3) family protein / CDC50 family protein	-0.320126	0.766383	0.138814	0.379621	1.26364	2.37879	1.43349	2.13783	0.379621	2.07073	1.80777	-0.512514	-9.96578	3.0181	1.07108	1.32251	2.65558	4.52111	3.45431	3.54238	3.93083	4.64852
AT1G54340	ICDH | ICDH; isocitrate dehydrogenase (NADP+)	-1.73216	-2.31473	-0.997117	-2.31473	-1.73216	-0.512514	-0.320126	-0.150401	0.766383	0.486457	2.43323	0.379621	0.379621	-1.73216	-2.31473	0.00144197	0.264236	6.75824	6.08323	3.84509	2.47534	2.98021
AT1G54350	ABC Acyl Transporter|	-0.320126	0.138814	1.13816	-0.997117	-0.997117	-0.150401	-0.320126	-3.30757	-3.30757	-9.96578	-0.320126	-0.512514	-0.512514	-9.96578	-0.997117	-1.31833	-9.96578	1.2756	0.0717627	-0.432455	0.345964	1.63738
AT1G54520	similar to unknown [Populus trichocarpa x Populus deltoides] (GB:ABK96363.1); contains InterPro domain Protein of unknown function DUF1517 (InterPro:IPR010903)	2.32222	1.88792	2.37879	2.13783	1.80777	0.379621	-1.31833	-0.512514	0.138814	-0.512514	1.23327	-9.96578	-9.96578	-0.150401	-2.31473	-0.734563	-9.96578	3.28407	1.74459	-0.150401	-0.619271	-0.33825
AT1G54610	protein kinase family protein	3.23281	2.45969	2.80756	2.92619	3.0181	2.03598	1.76596	1.88792	1.37907	2.07073	1.07108	1.43349	1.43349	1.43349	0.766383	1.37907	1.26364	2.45444	1.58063	0.687956	0.390668	0.791606
AT1G54920	similar to hypothetical protein [Vitis vinifera] (GB:CAN77027.1)	-0.512514	0.00144197	0.00144197	-1.31833	-1.73216	0.678973	1.20226	-1.31833	-0.512514	2.48568	2.18618	0.379621	1.00072	1.07108	1.26364	0.486457	0.678973	3.46349	3.82385	3.18761	3.59228	4.34277
AT1G54990	RGR, RGR1, AXR4 | AXR4 (AUXIN RESISTANT 4)	1.63273	1.07108	1.00072	0.486457	1.53655	1.88792	2.03598	1.63273	1.63273	3.40613	3.59108	2.98204	1.00072	0.264236	0.00144197	0.264236	0.264236	3.11453	2.14763	1.87617	1.41738	2.69399
AT1G55090	carbon-nitrogen hydrolase family protein	2.94505	2.70066	2.51122	2.76575	3.1045	1.07108	1.76596	0.848798	2.03598	1.07108	1.00072	-0.512514	0.379621	-0.734563	-1.31833	-0.734563	-0.512514	1.44414	1.97122	0.732052	0.288063	0.705757
AT1G55110	ATIDD7 | ATIDD7 (ARABIDOPSIS THALIANA INDETERMINATE(ID)-DOMAIN 7); nucleic acid binding / transcription factor/ zinc ion binding	1.92638	1.88792	1.53655	1.37907	-0.734563	0.585924	1.37907	1.7229	1.48594	-9.96578	1.32251	-0.512514	-0.512514	0.848798	0.926759	0.678973	0.848798	-1.28279	-3.17137	-9.96578	-9.96578	-4.60823
AT1G55150	DEAD box RNA helicase, putative (RH20)	2.32222	2.72268	2.80756	2.98204	2.07073	-0.512514	-1.31833	-0.150401	-0.512514	3.30757	2.64409	1.76596	1.43349	-0.150401	-0.512514	-1.31833	0.486457	2.74868	2.92809	2.7615	1.59024	2.49595
AT1G55270	kelch repeat-containing F-box family protein	-0.734563	-1.73216	1.58544	-0.150401	1.20226	1.7229	0.585924	1.20226	0.00144197	0.486457	0.00144197	-9.96578	-9.96578	2.90708	2.51122	2.45969	-0.150401	2.50868	1.44943	0.919149	0.783247	1.51147
AT1G55340	similar to unknown protein [Arabidopsis thaliana] (TAIR:AT3G03880.1); similar to unknown [Populus trichocarpa] (GB:ABK93768.1); contains InterPro domain Protein of unknown function DUF1639 (InterPro:IPR012438)	0.848798	1.67852	0.678973	0.264236	0.926759	0.926759	-1.31833	-3.30757	-0.997117	2.29308	0.678973	0.486457	-9.96578	2.07073	2.17025	1.13816	0.766383	3.51992	2.72487	2.03949	3.04632	3.37448
AT1G55460	Kin17 DNA-binding protein-related	4.13759	3.98194	3.52369	3.30757	2.6325	1.63273	1.63273	1.37907	1.80777	3.08763	1.94523	0.379621	1.7229	0.264236	0.264236	1.88792	0.766383	2.29308	1.8801	1.48594	1.90342	2.11137
AT1G55510	BCDH BETA1 | BCDH BETA1 (BRANCHED-CHAIN ALPHA-KETO ACID DECARBOXYLASE E1 BETA SUBUNIT); 3-methyl-2-oxobutanoate dehydrogenase (2-methylpropanoyl-transferring)	2.17025	1.00072	1.13816	1.37907	0.926759	1.80777	1.63273	0.486457	1.37907	2.07073	1.53655	-9.96578	-9.96578	0.848798	1.26364	-0.734563	0.264236	3.60656	1.36233	0.177599	1.92258	2.37601
AT1G55620	ATCLC-F, CLC-F | CLC-F (CHLORIDE CHANNEL F); voltage-gated chloride channel	1.67852	1.7229	2.29308	2.00036	2.03598	2.32222	2.6325	2.13783	0.138814	0.486457	0.633199	0.379621	-9.96578	-0.734563	-0.320126	-2.31473	-1.31833	2.92809	1.77863	0.993493	1.43883	1.8801
AT1G55690	SEC14 cytosolic factor family protein / phosphoglyceride transfer family protein	0.379621	1.43349	1.26364	1.26364	1.32251	2.78681	2.51122	1.32251	0.00144197	1.80777	0.766383	-9.96578	-0.512514	2.5852	1.48594	2.23297	2.10467	2.47015	3.20336	3.13931	4.00549	4.30823
AT1G55750	transcription factor-related	1.96384	1.48594	1.48594	0.848798	1.07108	0.264236	0.264236	-0.734563	0.138814	1.07108	0.585924	-9.96578	0.379621	-0.734563	1.26364	-0.734563	-1.31833	2.1147	1.68751	0.651683	1.08474	1.58063
AT1G55810	uracil phosphoribosyltransferase, putative / UMP pyrophosphorylase, putative / UPRTase, putative	-3.30757	-0.320126	-1.31833	-1.31833	-9.96578	2.26333	0.585924	0.486457	0.138814	1.48594	-0.0724828	-0.512514	-9.96578	-9.96578	-2.31473	0.486457	0.138814	3.91848	1.75745	2.50868	4.71045	4.50659
AT1G55840	Sec14-like Protein|	-0.734563	-1.31833	-0.734563	-1.31833	0.138814	1.13816	1.76596	1.00072	0.264236	-0.512514	-0.859876	1.00072	-9.96578	-9.96578	-9.96578	-9.96578	-2.31473	4.49576	2.89743	0.651683	3.88176	3.63006
AT1G55860	UPL1 | UPL1 (UBIQUITIN-PROTEIN LIGASE 1); ubiquitin-protein ligase	4.24039	4.51734	4.33635	4.15389	4.71155	4.7005	4.67248	3.77621	3.68941	0.486457	0.486457	1.07108	0.379621	2.78681	2.74438	2.17025	2.90708	3.46871	2.99295	2.40626	3.16527	3.15882
AT1G55900	EMB1860, TIM50 | TIM50 (EMBRYO DEFECTIVE 1860)	0.926759	1.37907	1.07108	0.585924	1.32251	2.03598	1.80777	0.848798	2.00036	2.07073	1.60928	1.00072	-9.96578	0.848798	-0.512514	0.00144197	-0.512514	2.95624	2.52381	2.20821	2.76998	3.49454
AT1G56050	GTP-binding protein-related	-0.320126	-0.997117	0.264236	-0.320126	-0.150401	0.264236	-0.320126	-1.73216	0.926759	1.48594	0.264236	-9.96578	-9.96578	-9.96578	-2.31473	-2.31473	-9.96578	2.36765	0.390668	-0.78339	1.21475	1.64662
AT1G56070	AT1G56075.1, LOS1 | LOS1 (Low expression of osmotically responsive genes 1); translation elongation factor/ translation factor, nucleic acid binding	7.34697	7.21433	7.40089	6.98983	7.29738	7.54227	7.14058	7.18191	6.82147	7.79507	7.04986	5.30382	5.44298	6.29831	5.35406	5.17397	5.02241	7.0216	6.95897	6.19773	7.58895	8.17688
AT1G56090	tetratricopeptide repeat (TPR)-containing protein	-3.30757	-0.320126	-1.31833	-0.997117	-0.997117	-1.31833	-0.320126	-0.512514	2.8482	-0.512514	0.434028	-9.96578	-9.96578	-0.150401	-2.31473	0.00144197	-0.997117	2.95996	2.1147	1.68751	2.28718	3.1112
AT1G56110	NOP56 | NOP56 (ARABIDOPSIS HOMOLOG OF NUCLEOLAR PROTEIN NOP56)	4.94491	5.16193	5.09597	4.67813	4.72797	3.43309	3.00018	3.33643	3.40613	4.07904	3.63819	2.40626	1.00072	3.8481	2.90708	2.94505	2.32222	3.53866	3.75393	3.34781	3.58388	4.34632
AT1G56190	phosphoglycerate kinase|PGK	-0.997117	-3.30757	-9.96578	-2.31473	-1.73216	-2.31473	-9.96578	-9.96578	-9.96578	1.48594	1.65581	-0.512514	-9.96578	1.8484	-0.997117	0.486457	-2.31473	4.73069	2.86612	1.1447	0.964214	0.864731
AT1G56290	CwfJ-like family protein	1.88792	1.80777	1.58544	2.45969	1.43349	0.585924	1.00072	1.53655	1.37907	1.07108	0.264236	-0.512514	1.7229	3.17009	0.486457	0.486457	0.926759	2.26933	1.85639	1.04334	1.86037	2.16382
AT1G56300	DNAJ heat shock N-terminal domain-containing protein	4.991	4.92605	4.71705	4.97733	4.81767	-1.31833	0.678973	0.379621	0.264236	3.65547	2.76575	2.8482	3.20179	4.51103	2.78681	2.5363	1.67852	4.47125	0.934328	1.95643	2.59717	3.44771
AT1G56340	CRT1 | CRT1 (CALRETICULIN 1); calcium ion binding	4.29286	4.95424	4.98646	5.34699	5.03567	4.35057	3.56084	2.5852	2.72268	6.11063	5.39749	4.35057	2.72268	5.41957	3.30757	3.56084	2.5852	7.54551	7.05073	3.78983	3.7171	4.89632
AT1G56440	serine/threonine protein phosphatase-related	0.585924	1.07108	1.26364	0.848798	1.07108	0.379621	0.678973	0.678973	0.264236	1.07108	-0.734563	-0.512514	-0.512514	0.585924	-1.31833	0.264236	-0.512514	2.73357	2.55851	2.13126	2.52882	3.07228
AT1G56450	PBG1 | PBG1 (20S proteasome beta subunit G1); peptidase	3.64397	3.58508	3.65547	3.13767	3.40613	2.94505	2.51122	1.96384	2.8482	3.95429	3.8023	1.96384	2.20195	3.96357	2.6325	3.36471	3.32207	6.08089	5.92056	5.00275	5.24188	5.83367
AT1G56560	putative N-invertase|putN-INV	0.766383	0.766383	1.00072	1.80777	1.32251	0.138814	-0.320126	0.138814	-0.150401	-0.512514	0.264236	1.43349	-0.512514	-1.73216	-2.31473	-1.31833	-0.150401	0.164786	-0.641604	0.783247	2.17345	2.5036
AT1G56590	clathrin adaptor complexes medium subunit family protein	0.585924	0.138814	0.486457	0.00144197	0.766383	-0.512514	-1.31833	0.486457	-0.997117	2.07073	2.76575	1.43349	1.7229	1.07108	-0.150401	0.264236	0.678973	2.35924	1.37907	1.5758	1.73596	2.02184
AT1G57600	membrane bound O-acyl transferase (MBOAT) family protein	0.264236	-0.997117	-3.30757	-3.30757	-2.31473	-0.734563	0.264236	-3.30757	-1.31833	0.486457	-0.0724828	-9.96578	-0.512514	0.264236	-0.512514	0.486457	0.379621	1.90728	1.01507	0.423309	0.465713	1.39561
AT1G57680	similar to unnamed protein product [Vitis vinifera] (GB:CAO46875.1); contains InterPro domain Uncharacterised conserved protein UCP031277 (InterPro:IPR016971)	1.37907	1.92638	1.20226	1.26364	1.88792	2.51122	1.20226	0.585924	0.486457	2.07073	2.05346	-0.512514	-9.96578	-0.150401	0.585924	1.43349	1.37907	4.16519	3.17329	2.92048	3.0654	3.39383
AT1G57720	elongation factor 1B-gamma, putative / eEF-1B gamma, putative	3.05329	3.47262	3.40613	2.6783	4.03571	3.37865	3.20179	2.37879	2.6783	5.70601	4.61477	3.64397	1.7229	5.02684	4.56078	4.57295	4.79187	7.40719	8.06873	7.06049	7.45895	8.30894
AT1G57820	VIM1, ORTH2 | ORTH2/VIM1 (VARIANT IN METHYLATION 1); DNA binding / chromatin binding / double-stranded methylated DNA binding / histone binding / methyl-CpG binding / methyl-CpNpG binding / methyl-CpNpN binding	2.23297	1.00072	3.26318	1.88792	1.96384	3.23281	1.43349	-3.30757	0.138814	1.48594	0.00144197	1.07108	-9.96578	0.264236	-0.997117	0.264236	-9.96578	-1.55216	0.138814	-0.78339	-4.03505	-5.57347
AT1G58030	CAT2 | CAT2 (CATIONIC AMINO ACID TRANSPORTER 2); amino acid transmembrane transporter	5.05749	5.29649	4.45292	4.5485	4.56078	0.678973	-9.96578	-0.320126	1.00072	-0.512514	-0.0724828	-0.512514	1.00072	1.43349	0.00144197	0.848798	0.264236	5.90932	3.60182	3.15882	4.78717	5.45979
AT1G58110	bZIP family transcription factor	3.17009	3.79712	3.35064	2.6325	3.1045	1.48594	-0.320126	0.264236	-0.997117	1.48594	0.808179	-9.96578	-9.96578	1.7229	1.13816	1.20226	1.20226	2.68055	1.41738	0.696884	1.20852	1.2394
AT1G58120	similar to unnamed protein product [Vitis vinifera] (GB:CAO61619.1); similar to hypothetical protein [Vitis vinifera] (GB:CAN74009.1)	-0.734563	0.486457	1.07108	1.53655	1.00072	-0.997117	-0.320126	-2.31473	0.138814	1.48594	1.23327	-9.96578	-9.96578	0.585924	0.678973	1.26364	-0.512514	2.3251	1.334	0.379621	0.808179	0.537048
AT1G58350	ZW18 | ZW18	1.37907	1.8484	1.88792	1.26364	1.00072	0.766383	0.264236	-0.734563	1.20226	1.80777	0.926759	-9.96578	-9.96578	0.585924	-1.31833	0.264236	-2.31473	3.16205	3.06884	2.09457	2.37601	2.49595
AT1G58440	SQE1, XF1 | XF1 (SQUALENE EPOXIDASE 1); oxidoreductase	-1.31833	0.678973	1.8484	2.23297	1.88792	1.67852	1.80777	1.13816	-1.31833	4.13759	4.16599	3.30757	1.7229	1.96384	1.96384	1.20226	1.7229	2.02538	4.4549	5.02374	-0.575615	-1.35476
AT1G59520	CW7 | CW7	1.63273	1.13816	1.00072	0.678973	1.00072	0.848798	0.585924	0.678973	0.848798	2.48568	2.32222	1.37907	2.20195	1.7229	1.13816	2.29308	2.56096	2.77631	3.32351	2.2299	2.73574	2.92429
AT1G59600	ZCW7 | ZCW7	0.379621	-0.150401	0.379621	0.379621	-0.150401	-0.320126	0.585924	0.138814	-0.150401	2.80756	2.66698	2.00036	-9.96578	2.90708	2.6325	2.92619	1.37907	1.42814	1.614	0.35727	1.40654	2.0844
AT1G59750	ARF1 | ARF1 (AUXIN RESPONSE FACTOR 1); transcription factor	4.98646	4.69494	4.79187	4.10442	4.27806	1.7229	0.926759	1.43349	2.98204	3.08763	3.55471	3.08763	2.00036	0.585924	0.379621	0.678973	0.486457	2.91092	2.62316	3.12615	4.29138	3.93367
AT1G59820	Translocase|	1.20226	1.8484	1.8484	1.58544	1.76596	2.76575	-0.320126	0.926759	-1.31833	-0.512514	0.202888	-9.96578	0.486457	-0.150401	0.138814	0.486457	0.138814	2.52882	1.97122	2.01114	2.30772	2.50868
AT1G60080	3' exoribonuclease family domain 1-containing protein	-0.320126	0.264236	0.678973	0.766383	-0.150401	0.138814	-0.320126	0.00144197	0.00144197	3.20179	1.88792	1.7229	-9.96578	0.585924	-0.997117	1.07108	-0.150401	2.51627	2.25429	1.7995	1.63273	2.19566
AT1G60170	EMB1220 | EMB1220 (EMBRYO DEFECTIVE 1220)	3.64397	3.6207	3.41967	3.45956	3.59705	2.43323	0.926759	1.88792	2.5852	3.81773	3.00917	2.40626	1.37907	2.35078	1.76596	1.96384	2.00036	4.38066	3.61129	3.11287	4.0584	4.51923
AT1G60200	splicing factor PWI domain-containing protein / RNA recognition motif (RRM)-containing protein	4.24039	4.60294	4.31477	4.39239	4.06186	2.10467	1.96384	1.32251	1.32251	1.48594	1.70088	-0.512514	0.486457	2.78681	2.03598	1.92638	1.92638	4.55219	4.27135	3.58749	4.13348	4.40129
AT1G60220	cysteine-type peptidase	0.379621	0.766383	0.264236	0.138814	0.678973	1.58544	0.585924	0.138814	-1.73216	0.486457	1.53655	-9.96578	0.486457	2.26333	0.486457	-0.734563	0.138814	1.74459	1.94523	1.10501	1.77019	2.50614
AT1G60420	DC1 domain-containing protein	5.98188	6.15787	6.13957	7.01236	6.07684	1.76596	1.20226	1.76596	1.7229	0.486457	1.10501	1.48594	-0.512514	6.3038	2.82802	3.48556	3.60893	3.75071	3.96449	5.28507	5.92151	5.91793
AT1G60490	Phosphatidylinositol-3-Kinase|	2.32222	1.8484	2.26333	2.07073	1.88792	1.13816	1.26364	-0.512514	-0.512514	1.07108	-1.31833	-9.96578	0.379621	-0.150401	0.00144197	0.678973	0.138814	3.66004	2.57071	2.20508	2.59	3.15235
AT1G60620	ATRPAC43 | ATRPAC43 (Arabidopsis thaliana RNA polymerase I subunit 43); DNA binding / DNA-directed RNA polymerase	0.926759	0.926759	1.00072	0.00144197	0.766383	1.00072	0.678973	-0.734563	0.585924	1.07108	-0.0724828	-9.96578	-9.96578	-0.734563	-0.997117	-0.734563	-0.150401	0.832688	0.72334	0.934328	1.9749	2.8055
AT1G60710	ATB2 | ATB2; oxidoreductase	3.13767	3.0181	3.97278	3.39245	3.05329	2.6325	2.40626	1.58544	1.63273	4.58502	4.46277	3.30757	2.40626	4.5485	3.47262	3.20179	4.51734	3.33928	2.98932	1.39012	-1.46993	-0.33825
AT1G60770	pentatricopeptide (PPR) repeat-containing protein	3.05329	2.86809	2.51122	2.10467	2.43323	2.45969	1.80777	1.13816	2.65558	2.80756	2.43323	1.43349	-0.512514	0.848798	0.926759	0.486457	-0.512514	2.71611	2.13783	1.77863	1.94148	2.54374
AT1G60780	clathrin adaptor complexes medium subunit family protein	2.74438	3.18603	3.41967	3.33643	3.15397	2.74438	1.43349	0.486457	0.926759	4.12937	3.52995	2.56096	2.56096	3.58508	2.74438	2.82802	2.32222	4.35269	3.8847	3.99919	4.48549	4.73666
AT1G60890	Phosphatidylinositol-Phosphate Kinase type IB|	1.26364	0.766383	0.766383	-0.320126	0.138814	1.32251	0.138814	0.585924	-1.73216	-9.96578	-0.734563	0.486457	1.00072	-0.150401	-1.31833	-0.734563	-9.96578	2.66243	1.83633	2.03949	2.54127	3.00018
AT1G60970	clathrin adaptor complex small chain family protein	-1.73216	-0.997117	-0.997117	-0.734563	-0.320126	2.60905	2.29308	1.67852	2.86809	3.58508	3.45299	3.30757	0.379621	1.26364	0.264236	1.13816	1.80777	3.53742	3.51488	2.44917	2.64639	2.78889
AT1G60995	similar to S3 self-incompatibility locus-linked pollen 3.15 protein [Petunia integrifolia subsp. inflata] (GB:AAQ09996.1); similar to unnamed protein product [Vitis vinifera] (GB:CAO24675.1); similar to hypothetical protein [Vitis vinifera] (GB:CAN83928.1); contains domain PTHR21650:SF4 (PTHR21650:SF4); contains domain PTHR21650 (PTHR21650)	2.20195	2.72268	3.63238	3.72258	3.66687	1.00072	-1.31833	-0.997117	0.379621	0.486457	0.633199	0.486457	-9.96578	1.43349	-0.512514	1.37907	0.138814	3.3591	2.82599	3.20805	3.77621	4.2025
AT1G61010	CPSF73-I | CPSF73-I; protein binding	2.60905	2.26333	2.29308	2.10467	2.00036	2.26333	1.58544	1.48594	0.585924	4.19385	3.97737	2.00036	2.23297	-0.150401	-0.734563	0.678973	0.585924	3.40749	3.11453	2.4518	3.04806	3.26018
AT1G61040	VIP5 | VIP5 (VERNALIZATION INDEPENDENCE 5)	3.80746	3.47262	3.47262	3.26318	2.82802	1.32251	1.63273	2.23297	1.37907	1.07108	1.80777	0.379621	2.40626	2.35078	2.03598	0.678973	1.07108	4.12772	3.16688	3.55839	4.97228	5.34876
AT1G61150	similar to unknown protein [Arabidopsis thaliana] (TAIR:AT1G11110.1); similar to unknown [Picea sitchensis] (GB:ABK23060.1); contains InterPro domain CT11-RanBPM (InterPro:IPR013144); contains InterPro domain LisH dimerisation motif, subgroup (InterPro:IPR013720); contains InterPro domain LisH dimerisation motif (InterPro:IPR006594); contains InterPro domain CTLH, C-terminal to LisH motif (InterP…	2.74438	2.45969	2.56096	2.80756	2.60905	0.926759	0.585924	0.379621	0.264236	4.13759	3.23281	1.00072	2.00036	1.58544	-2.31473	1.13816	0.486457	4.74314	4.25935	3.36751	4.80844	5.4118
AT1G61210	WD-40 repeat family protein / katanin p80 subunit, putative	3.6207	3.17009	4.18595	3.64397	3.39245	1.67852	1.80777	1.53655	1.80777	0.486457	0.964214	-9.96578	-9.96578	0.585924	0.138814	-9.96578	-2.31473	2.43856	2.32222	1.75318	2.04649	2.29895
AT1G61240	similar to unknown protein [Arabidopsis thaliana] (TAIR:AT1G11170.1); similar to unknown [Picea sitchensis] (GB:ABK25584.1); contains InterPro domain Protein of unknown function DUF707 (InterPro:IPR007877)	1.20226	0.264236	0.138814	0.585924	1.07108	1.53655	0.926759	1.8484	1.63273	0.486457	1.51147	2.72268	0.486457	1.96384	0.264236	1.53655	2.17025	3.67254	3.11952	3.63355	1.57095	1.96384
AT1G61250	SC3 | SC3 (SECRETORY CARRIER 3); transmembrane transporter	2.90708	2.6325	3.17009	2.6325	2.96366	2.48568	1.92638	2.26333	1.37907	1.80777	1.86829	1.37907	0.379621	1.7229	0.926759	2.10467	2.96366	5.2743	4.27732	4.13348	5.02552	5.64013
AT1G61520	LHCA3 | LHCA3 (Photosystem I light harvesting complex gene 3); chlorophyll binding	2.96366	1.67852	0.379621	-0.997117	-2.31473	5.53297	3.95429	4.19385	1.48594	-9.96578	-9.96578	-9.96578	-9.96578	-0.150401	-0.150401	0.848798	-0.150401	-1.99424	-1.39214	-2.54793	-9.96578	-1.1488
AT1G61580	RPL3B, ARP2 | ARP2/RPL3B (ARABIDOPSIS RIBOSOMAL PROTEIN 2); structural constituent of ribosome	4.78141	4.88269	4.93078	4.54232	4.7005	0.00144197	1.00072	-3.30757	0.264236	2.65558	2.65558	2.5852	0.379621	4.00908	3.79712	2.6783	2.96366	2.09119	2.30772	0.444667	1.3454	2.36485
AT1G61620	protein binding / zinc ion binding	3.40613	3.58508	3.29293	3.0181	3.23281	1.07108	2.07073	0.678973	2.03598	3.08763	2.00036	-0.512514	1.96384	1.7229	1.63273	1.26364	1.07108	4.36114	3.08933	3.52619	4.59401	4.83041
AT1G61670	similar to unknown protein [Arabidopsis thaliana] (TAIR:AT1G10980.1); similar to hypothetical protein [Vitis vinifera] (GB:CAN66485.1); similar to unnamed protein product [Vitis vinifera] (GB:CAO41520.1); similar to unnamed protein product [Vitis vinifera] (GB:CAO48876.1); contains InterPro domain Transmembrane receptor, eukaryota; (InterPro:IPR009637)	3.868	3.68941	3.6207	3.54856	3.45956	2.48568	1.43349	0.00144197	0.678973	3.66687	3.66687	1.7229	-0.512514	1.8484	2.5363	1.67852	0.486457	3.60063	2.7073	2.29895	2.7073	3.38557
AT1G61690	zinc ion binding	3.85808	3.7867	3.15397	3.45956	2.8482	1.76596	-0.320126	0.00144197	-0.512514	1.48594	0.766383	1.07108	0.379621	-0.734563	-9.96578	0.00144197	-2.31473	2.69399	1.80364	1.67852	2.62082	2.68952
AT1G61770	DNAJ heat shock N-terminal domain-containing protein	-3.30757	-0.734563	-3.30757	-2.31473	-1.73216	1.67852	1.76596	2.17025	2.03598	2.29308	1.13816	-9.96578	-0.512514	0.264236	0.848798	0.00144197	0.766383	3.01275	2.51374	1.31092	2.33657	2.92998
AT1G61780	postsynaptic protein-related	3.00018	3.53618	3.51109	2.78681	2.70066	2.26333	2.17025	1.7229	2.51122	0.486457	-9.96578	0.379621	0.379621	0.585924	-2.31473	0.00144197	0.138814	-2.46594	-9.96578	-3.62593	-9.96578	-3.45799
AT1G61790	OST3/OST6 family protein	3.88762	3.63238	4.23274	4.56078	4.39924	2.86809	2.90708	2.6325	1.67852	3.20179	3.19393	0.379621	-0.512514	1.8484	0.486457	1.32251	1.63273	3.26168	2.34227	0.465713	-0.575615	0.537048
AT1G61800	glucose6-Phosphate/phosphate transporter 2|GPT2	3.90699	5.4263	6.52827	7.79312	7.91349	3.37865	2.23297	2.03598	-0.734563	4.81767	4.98873	3.64397	2.37879	2.72268	3.12118	2.70066	3.91657	4.32344	4.43169	2.52381	2.66471	3.17489
AT1G61850	patatin family protein	0.138814	1.00072	1.20226	1.7229	1.67852	1.07108	1.20226	-2.31473	-9.96578	2.80756	1.67852	0.379621	2.00036	-9.96578	1.00072	1.00072	0.585924	2.59956	2.97104	1.6234	0.379621	-0.232769
AT1G61870	PPR336 | PPR336 (PENTATRICOPEPTIDE REPEAT 336)	3.18603	2.98204	3.0358	2.74438	2.03598	1.32251	1.80777	0.486457	1.7229	2.29308	1.90728	-0.512514	-0.512514	0.264236	-1.31833	-0.320126	-2.31473	2.33371	1.98586	2.29602	3.37448	3.92894
AT1G62020	coatomer protein complex, subunit alpha, putative	4.89729	5.15385	5.34344	5.25554	5.49828	2.94505	2.70066	3.30757	2.23297	2.48568	2.82802	2.56096	0.379621	3.99105	3.45956	3.20179	3.45956	1.87617	1.07793	1.07108	0.993493	1.00072
AT1G62040	ATG8C | ATG8C (AUTOPHAGY 8C); microtubule binding	3.7867	4.23274	4.31477	4.02689	4.81255	-0.320126	0.585924	-0.997117	-0.512514	3.87784	3.88274	3.47262	3.00018	1.43349	1.26364	1.32251	2.23297	5.58349	5.08538	4.35621	5.0488	5.69686
AT1G62310	transcription factor jumonji (jmjC) domain-containing protein	0.766383	1.48594	1.26364	1.37907	1.20226	1.37907	-1.31833	-0.320126	-0.150401	2.07073	-0.859876	-9.96578	0.486457	-0.150401	-9.96578	0.00144197	-0.512514	0.379621	1.49108	1.02219	1.35106	1.7229
AT1G62430	CDP-DAG Synthase|CDS1	1.76596	1.80777	1.58544	1.43349	1.43349	2.5852	1.80777	0.766383	-0.997117	-9.96578	0.808179	-9.96578	-9.96578	-9.96578	-9.96578	-9.96578	-9.96578	3.21428	1.75745	1.89569	2.84217	2.87401
AT1G62510	protease inhibitor/seed storage/lipid transfer protein (LTP) family protein	3.44639	3.97278	5.97959	6.12518	5.79184	0.678973	1.92638	3.40613	4.3002	2.07073	0.264236	1.7229	5.17796	-0.150401	-9.96578	-9.96578	-2.31473	-3.62593	-2.72738	-5.01159	-9.96578	-1.55216
AT1G62640	Ketoacyl-ACP Synthase III|KASIII	2.5363	4.11278	4.63233	5.21339	5.77613	2.92619	2.60905	1.8484	0.848798	3.74427	3.66687	2.56096	0.379621	3.35064	1.96384	1.43349	1.48594	2.34795	4.29286	3.05849	2.03598	2.57555
AT1G62730	similar to hypothetical protein [Vitis vinifera] (GB:CAN63693.1); contains InterPro domain Terpenoid synthase (InterPro:IPR008949)	-1.31833	0.379621	0.138814	-0.512514	-2.31473	0.138814	-1.31833	-0.512514	-9.96578	-0.512514	0.434028	-9.96578	-9.96578	0.848798	-0.512514	-2.31473	-0.512514	1.71853	-0.356606	-0.150401	0.276199	0.848798
AT1G62750	ATSCO1, ATSCO1/CPEF-G, SCO1 | ATSCO1/ATSCO1/CPEF-G/SCO1 (SNOWY COTYLEDON1); translation elongation factor/ translation factor, nucleic acid binding	2.72268	3.08763	2.94505	3.07056	2.74438	3.51109	1.76596	0.585924	2.80756	2.80756	3.00018	1.7229	-0.512514	0.264236	1.32251	0.00144197	0.264236	5.21183	4.76027	3.8269	3.23741	3.8126
AT1G62850	translation release factor	1.13816	0.848798	1.07108	1.00072	1.7229	0.486457	-0.320126	-0.150401	-9.96578	2.48568	2.57313	2.20195	1.7229	-9.96578	-2.31473	-2.31473	0.264236	2.44652	1.35106	0.896078	1.70973	2.3251
AT1G63020	POL IVA, SDE4, NRPD1, SMD2, NRPD1a | NRPD1a (NUCLEAR RNA POLYMERASE D 1A); DNA binding / DNA-directed RNA polymerase	-3.30757	-0.734563	-1.31833	-0.734563	-1.73216	1.80777	1.00072	-0.734563	-9.96578	2.07073	-2.31473	-9.96578	-9.96578	-0.734563	-0.320126	-2.31473	-0.734563	0.496718	0.276199	-1.5951	-1.88364	-0.859876
AT1G63160	replication factor C 40 kDa, putative	-0.320126	0.678973	0.00144197	0.379621	1.00072	1.80777	0.585924	0.678973	1.43349	3.20179	2.23297	1.37907	0.379621	1.07108	-0.512514	0.264236	0.138814	3.12945	2.44122	2.081	1.74459	2.33942
AT1G63300	similar to unknown protein [Arabidopsis thaliana] (TAIR:AT5G41140.1); similar to unnamed protein product [Vitis vinifera] (GB:CAO17243.1); contains domain PTHR23160 (PTHR23160)	0.766383	0.766383	-0.997117	-0.512514	0.766383	2.48568	0.926759	2.5852	2.17025	0.486457	0.486457	-0.512514	-0.512514	1.58544	0.678973	-0.734563	0.678973	2.03598	0.299831	-0.968605	-6.50635	-4.60823
AT1G63660	GMP synthase (glutamine-hydrolyzing), putative / glutamine amidotransferase, putative	2.8482	3.00018	2.70066	1.53655	2.29308	1.53655	1.58544	1.20226	2.17025	1.07108	-0.859876	-9.96578	-9.96578	1.43349	0.486457	0.00144197	-0.734563	3.50602	2.05346	2.65558	4.40606	5.19026
AT1G63690	protease-associated (PA) domain-containing protein	4.89244	4.97274	4.36464	4.4595	4.40606	1.58544	2.07073	0.926759	-1.73216	3.18603	2.48568	-0.512514	-0.512514	-0.150401	0.848798	1.67852	1.07108	5.10689	4.90598	4.41826	3.97095	4.53984
AT1G63770	peptidase M1 family protein	5.79444	5.74419	5.01351	4.88269	5.09597	3.08763	3.30757	2.37879	2.74438	4.01801	3.04457	1.7229	-0.512514	3.43309	3.45956	3.58508	3.52369	5.16515	4.82939	3.7171	3.98741	4.53612
AT1G63780	IMP4 | IMP4	0.00144197	0.926759	0.138814	-0.734563	0.138814	1.43349	2.07073	0.585924	-0.512514	2.48568	2.01828	1.7229	0.379621	-0.734563	-9.96578	-2.31473	-9.96578	3.61718	3.14421	3.57058	4.47255	5.12354
AT1G63810	similar to unnamed protein product [Vitis vinifera] (GB:CAO22840.1); similar to Nrap protein, expressed [Oryza sativa (japonica cultivar-group)] (GB:ABA95898.2); similar to hypothetical protein [Vitis vinifera] (GB:CAN72980.1); contains InterPro domain Nrap protein (InterPro:IPR005554)	1.58544	2.43323	1.26364	1.26364	1.53655	1.20226	-0.320126	-3.30757	0.766383	1.80777	0.264236	-9.96578	-9.96578	-0.734563	-0.150401	-0.320126	-2.31473	0.434028	0.177599	0.444667	1.25761	1.5612
AT1G63850	PRLI-interacting factor-related	3.60893	3.56084	3.65547	3.76564	4.07904	0.848798	0.585924	0.00144197	-1.31833	-0.512514	1.48594	-0.512514	-9.96578	-0.734563	0.766383	0.678973	0.138814	2.23297	-0.808437	-1.46993	0.264236	0.546956
AT1G63970	MECPS, ISPF | ISPF (Homolog of E. coli ispF (isoprenoids F)); 2-C-methyl-D-erythritol 2,4-cyclodiphosphate synthase	2.20195	1.92638	2.29308	2.37879	2.32222	0.379621	-1.31833	-1.73216	0.138814	1.07108	2.59717	1.37907	-0.512514	0.848798	0.00144197	1.00072	0.678973	3.14258	2.01828	1.51652	2.15088	3.20805
AT1G64080	similar to unnamed protein product [Vitis vinifera] (GB:CAO65893.1)	1.32251	2.37879	1.26364	-0.997117	0.00144197	1.00072	-1.31833	0.138814	-0.734563	0.486457	-0.734563	-0.512514	-9.96578	1.43349	0.264236	1.00072	-2.31473	2.31354	2.38433	-1.93788	-9.96578	-2.63487
AT1G64190	6-phosphogluconate dehydrogenase|6PGDH	4.53612	4.4595	4.57295	4.45292	3.79712	3.07056	2.20195	2.32222	2.03598	4.70603	3.49198	2.20195	0.379621	3.92609	3.49838	3.17009	2.88772	3.69276	4.06618	3.55471	3.26769	2.96735
AT1G64230	UBC28 | UBC28; ubiquitin-protein ligase	7.04441	7.03343	6.63664	5.85302	6.09383	2.35078	1.43349	1.53655	2.00036	6.11272	5.49828	5.32916	5.04444	5.78401	4.81255	5.64677	5.82276	7.00844	5.57897	6.62353	8.35161	9.27107
AT1G64260	zinc finger protein-related	3.99105	4.15389	3.66687	3.74427	3.73346	2.94505	2.60905	3.08763	2.35078	1.80777	-2.31473	-9.96578	-0.512514	2.78681	1.48594	1.88792	2.29308	0.00144197	-0.808437	-0.0724828	0.687956	0.732052
AT1G64350	SEH1H | SEH1H; nucleotide binding	2.51122	2.45969	2.45969	2.37879	2.60905	0.486457	0.678973	-0.512514	-0.320126	3.81773	2.36485	1.7229	0.379621	1.7229	-9.96578	-0.734563	-2.31473	3.69053	3.19865	3.03931	3.87784	5.17477
AT1G64385	similar to unnamed protein product [Vitis vinifera] (GB:CAO69552.1)	-3.30757	-0.320126	-1.31833	0.848798	-0.320126	1.96384	0.138814	1.37907	0.379621	3.07056	2.00036	1.96384	2.00036	0.264236	-1.31833	-0.734563	-2.31473	1.05728	0.240009	-0.118727	1.29337	1.5758
AT1G64460	Phosphatidylinositol-4-Kinase &gamma;|	-3.30757	-9.96578	-9.96578	-9.96578	-9.96578	-2.31473	-9.96578	-3.30757	-3.30757	-9.96578	-9.96578	-9.96578	-9.96578	-0.734563	-9.96578	-9.96578	-9.96578	1.2394	0.808179	-1.55216	-5.01159	-2.46594
AT1G64520	RPN12A | RPN12A (REGULATORY PARTICLE NON-ATPASE 12A); peptidase	1.63273	1.63273	1.88792	2.37879	1.32251	2.76575	2.40626	2.76575	2.6325	5.52045	4.80224	4.15389	3.39245	1.43349	-0.512514	1.80777	2.17025	4.66283	4.20328	2.75296	3.76988	3.66801
AT1G64550	ATGCN3 | ATGCN3 (Arabidopsis thaliana general control non-repressible 3)	3.15397	3.66687	3.20179	3.30757	3.24808	2.6783	2.29308	1.37907	1.67852	2.48568	1.26364	0.486457	-9.96578	1.8484	1.37907	2.10467	2.07073	3.50729	3.23281	2.4117	2.81373	3.5174
AT1G64660	ATMGL | ATMGL; catalytic/ methionine gamma-lyase	1.8484	1.00072	2.32222	2.6783	2.65558	2.56096	1.92638	2.32222	2.13783	3.20179	2.98204	2.72268	2.98204	3.868	3.64397	4.11278	4.15389	3.24047	6.76926	4.02334	-1.78091	-0.710756
AT1G64720	CP5 | CP5	2.72268	3.32207	3.24808	3.52369	4.3855	0.678973	0.926759	1.43349	2.23297	1.80777	2.15413	1.37907	1.37907	1.7229	2.26333	2.94505	2.70066	4.7903	2.88382	4.22813	8.08343	9.11017
AT1G64790	binding	3.41967	3.23281	3.29293	3.24808	3.36471	3.6207	3.93555	2.40626	1.92638	0.486457	0.678973	0.486457	-9.96578	2.8482	2.5363	1.58544	1.32251	3.9792	3.7582	3.25111	3.97554	4.26836
AT1G64850	calcium-binding EF hand family protein	1.58544	2.03598	2.40626	2.03598	2.5363	1.13816	-1.31833	1.63273	2.5363	1.48594	1.35106	2.20195	0.379621	-0.150401	-0.150401	1.13816	1.8484	4.82533	4.2442	2.75724	2.93187	3.76352
AT1G64880	ribosomal protein S5 family protein	1.00072	0.848798	1.63273	0.766383	0.848798	1.43349	0.926759	1.20226	2.00036	2.48568	0.585924	-0.512514	-9.96578	1.26364	0.486457	-1.31833	1.80777	3.69611	2.76998	2.75937	3.53119	4.02689
AT1G64890	integral membrane transporter family protein	2.03598	0.486457	0.585924	0.848798	0.678973	-0.512514	1.76596	1.26364	0.766383	1.48594	0.202888	-9.96578	-0.512514	0.848798	-2.31473	-1.31833	-0.150401	2.46231	2.13126	2.6783	3.48556	3.8481
AT1G64980	similar to unnamed protein product [Vitis vinifera] (GB:CAO62125.1); contains domain SSF53448 (SSF53448)	1.07108	-0.150401	1.43349	3.54856	5.13344	-0.734563	0.138814	-0.320126	-2.31473	-9.96578	-2.31473	-0.512514	-0.512514	1.26364	1.63273	2.10467	2.48568	2.77631	1.29924	0.72334	0.0989585	0.00144197
AT1G65020	similar to unnamed protein product [Vitis vinifera] (GB:CAO62149.1); contains InterPro domain NERD (InterPro:IPR011528)	2.03598	1.7229	1.8484	1.67852	2.60905	1.76596	1.43349	0.848798	2.00036	2.29308	1.96384	1.43349	-0.512514	0.585924	0.00144197	0.264236	-0.150401	4.35057	3.54238	2.02538	3.48427	3.53493
AT1G65260	Vesicle-Inducing Protein in Plastids|VIPP1	2.78681	2.78681	2.70066	2.90708	2.86809	2.74438	1.37907	1.13816	0.585924	2.07073	1.86829	-9.96578	0.379621	0.585924	-1.31833	0.00144197	1.20226	3.77726	2.54127	2.41981	3.23894	3.52118
AT1G65270	similar to hypothetical protein [Vitis vinifera] (GB:CAN71035.1)	3.39245	3.08763	3.56084	3.1045	3.0358	2.00036	1.63273	0.848798	1.53655	3.30757	2.56096	0.379621	0.379621	2.72268	2.45969	2.8482	3.33643	3.68829	3.96079	3.43976	3.31918	3.86106
AT1G65280	heat shock protein binding	1.43349	1.20226	0.678973	0.766383	0.848798	0.486457	1.20226	1.32251	1.00072	1.07108	1.78701	-0.512514	-0.512514	2.17025	1.37907	0.848798	0.264236	2.93565	2.26933	3.1278	4.19069	3.88176
AT1G65320	CBS domain-containing protein	3.08763	3.33643	3.81773	3.93555	4.15389	0.678973	1.58544	-1.31833	0.379621	0.486457	0.926759	-0.512514	-9.96578	-0.150401	-1.31833	-0.734563	-2.31473	3.48427	2.90516	2.89161	2.60905	2.97288
AT1G65410	ATPase|TGD3	-0.997117	-0.320126	-0.512514	-0.320126	0.486457	0.766383	-0.320126	-0.512514	0.678973	1.48594	0.585924	-0.512514	-0.512514	1.58544	-9.96578	-0.734563	-2.31473	2.28422	1.08474	1.73596	2.37323	2.63017
AT1G65430	zinc finger protein-related	4.23274	4.62065	4.39924	4.5485	4.39924	1.63273	0.138814	1.26364	1.96384	-9.96578	0.808179	0.486457	-0.512514	0.848798	1.63273	2.13783	1.20226	4.61771	4.53425	4.11111	4.51671	4.61771
AT1G65440	GTB1 | GTB1 (GLOBAL TRANSCRIPTION FACTOR GROUP B1); RNA binding / hydrolase, acting on ester bonds / transcription elongation regulator	3.68941	3.35064	3.57301	3.18603	3.27813	3.0181	2.10467	2.13783	0.766383	1.48594	1.92638	1.7229	2.5852	3.26318	1.07108	1.88792	-0.150401	2.95624	1.54151	1.4756	3.43309	3.4034
AT1G65470	NFB2, FAS1 | FAS1 (FASCIATA 1)	0.00144197	0.848798	0.678973	0.379621	1.63273	0.486457	-1.31833	-0.512514	0.926759	1.48594	1.10501	1.07108	0.486457	1.26364	-0.150401	1.26364	-0.512514	1.88792	2.56828	3.25565	2.85818	3.76352
AT1G65540	calcium-binding EF hand family protein	2.5852	2.13783	2.72268	2.26333	2.32222	1.13816	0.264236	0.379621	-3.30757	2.94505	1.94523	-0.512514	-0.512514	0.585924	0.379621	1.63273	0.264236	3.48298	3.06368	2.35924	2.67378	2.79098
AT1G65580	Phosphoinositide 5-Phosphatase Type II|	0.138814	0.486457	-0.512514	-3.30757	-1.73216	-1.31833	0.264236	-0.512514	-0.997117	-0.512514	0.434028	0.379621	-0.512514	-0.734563	-2.31473	0.486457	-2.31473	2.52882	1.86037	1.79119	2.98021	3.08083
AT1G65650	UCH2 | UCH2; ubiquitin thiolesterase	3.71161	3.53618	3.30757	3.20179	2.88772	2.20195	1.43349	0.926759	2.26333	2.94505	3.603	1.00072	1.7229	1.26364	1.96384	2.43323	2.29308	4.25255	3.716	4.00189	4.95052	5.14775
AT1G65660	SMP1 | SMP1 (swellmap 1); nucleic acid binding	3.17009	3.41967	3.20179	3.21739	3.97278	3.12118	0.926759	2.65558	3.21739	3.66687	3.63819	3.30757	2.56096	2.8482	1.48594	2.51122	2.07073	3.80746	3.51235	4.25255	5.72931	5.81586
AT1G65820	microsomal glutathione s-transferase, putative	2.5363	2.37879	3.57301	3.41967	3.87784	3.0358	3.35064	4.18595	4.81767	3.95429	2.82802	3.48556	2.20195	-0.734563	-2.31473	-0.734563	-2.31473	3.51235	1.65122	5.36426	7.50041	7.75523
AT1G65840	ATPAO4 | ATPAO4 (POLYAMINE OXIDASE 4); amine oxidase	0.585924	0.848798	0.00144197	0.264236	1.00072	2.03598	1.80777	-0.997117	-1.31833	0.486457	1.88792	0.486457	-9.96578	2.26333	1.37907	2.17025	2.72268	1.32251	1.74028	-0.512514	-1.18115	-1.02621
AT1G65930	isocitrate dehydrogenase, putative / NADP+ isocitrate dehydrogenase, putative	5.3681	5.30382	5.44959	4.78141	5.37159	5.89968	5.31473	4.3075	3.13767	3.58508	4.09601	2.8482	1.00072	4.78141	2.94505	2.80756	3.94495	6.49075	5.84652	3.63238	2.18301	2.70288
AT1G65980	TPX1 | TPX1 (THIOREDOXIN-DEPENDENT PEROXIDASE 1); antioxidant	4.37163	4.29286	5.24035	6.03565	6.85301	4.56688	4.1211	4.3292	4.91174	6.49667	7.07094	7.04659	5.10018	5.50783	5.03567	5.62355	5.25554	7.90413	8.33557	7.88424	7.37192	8.07206
AT1G66150	TMK1 | TMK1 (TRANSMEMBRANE KINASE 1)	3.36471	3.17009	4.0532	3.67818	3.92609	1.58544	-0.320126	0.138814	-0.997117	2.65558	1.94523	1.00072	-9.96578	1.7229	1.48594	2.13783	1.76596	3.00917	-0.284546	-2.17788	-1.93788	-0.913216
AT1G66250	glycosyl hydrolase family 17 protein	-1.73216	-0.320126	0.00144197	-0.997117	0.00144197	2.23297	0.926759	0.486457	0.138814	3.81773	1.07108	-9.96578	-9.96578	-0.734563	-9.96578	-0.320126	-0.150401	2.23909	0.00144197	-0.0724828	-0.413115	0.334568
AT1G66340	EIN1, ETR, ETR1 | ETR1 (ETHYLENE RESPONSE 1); two-component response regulator	4.08755	3.80746	3.29293	3.40613	3.63238	1.13816	1.20226	1.07108	-0.734563	1.48594	-2.31473	-9.96578	1.7229	1.26364	2.03598	1.67852	2.60905	4.64507	3.40204	2.74653	3.07056	3.31339
AT1G66430	pfkB-type carbohydrate kinase family protein|pfkB-type	2.43323	3.05329	3.33643	3.13767	3.75499	4.44632	1.76596	0.766383	1.76596	2.65558	0.848798	1.7229	-0.512514	-0.734563	1.13816	0.486457	-0.997117	4.6468	3.30757	1.28747	-0.75877	-0.597278
AT1G66670	NCLPP4, CLPP3 | CLPP3 (Clp protease proteolytic subunit 3); endopeptidase Clp	3.27813	2.92619	2.37879	3.12118	2.6783	0.379621	1.58544	0.00144197	0.379621	3.20179	1.29337	-0.512514	3.85808	1.43349	1.53655	1.63273	0.926759	4.30677	2.95438	2.67152	3.68605	3.88176
AT1G67090	RIBULOSE BISPHOSPHATE CARBOXYLASE SMALL CHAIN 1A|RBCS-1A	2.29308	2.43323	-2.31473	0.678973	-1.31833	0.926759	-1.31833	-3.30757	-1.31833	4.07904	4.72797	3.98194	2.8482	-1.73216	-2.31473	-9.96578	-9.96578	1.5758	2.70288	1.89181	-9.96578	3.09102
AT1G67170	similar to unknown protein [Arabidopsis thaliana] (TAIR:AT3G14750.1); similar to unnamed protein product [Vitis vinifera] (GB:CAO49261.1); similar to hypothetical protein [Vitis vinifera] (GB:CAN65241.1); contains InterPro domain Prefoldin (InterPro:IPR009053)	3.20179	2.8482	2.74438	3.17009	3.66687	1.00072	1.00072	-0.320126	0.678973	1.48594	0.766383	-0.512514	1.00072	1.43349	1.48594	1.32251	2.37879	3.51488	2.83208	2.3048	2.52882	3.20961
AT1G67280	lactoylglutathione lyase, putative / glyoxalase I, putative	3.73346	4.27806	4.76027	5.03126	4.56078	2.26333	0.926759	2.07073	3.29293	2.29308	2.32222	-0.512514	-9.96578	0.264236	-0.512514	0.486457	2.29308	0.623867	1.21475	0.368489	1.8801	2.87007
AT1G67300	hexose transporter, putative	3.07056	2.5852	2.07073	1.8484	2.56096	1.58544	0.926759	1.26364	0.678973	2.48568	0.678973	0.486457	3.21739	0.264236	-2.31473	0.848798	1.26364	4.2025	3.55839	3.72367	4.09685	4.65941
AT1G67325	binding	4.78665	5.07899	4.69494	4.39239	4.46604	0.848798	1.43349	2.10467	2.5363	3.66687	2.39259	1.00072	1.00072	0.848798	1.76596	2.45969	2.10467	3.19393	1.95271	2.61612	2.89356	3.24656
AT1G67430	60S ribosomal protein L17 (RPL17B)	5.1252	4.59699	4.24039	3.66687	3.67818	5.58198	5.07472	4.71705	4.84303	8.35447	8.22159	7.06718	5.48546	5.30746	4.56688	4.68375	4.77088	7.25135	7.59508	5.62325	6.48946	7.51302
AT1G67490	KNF, GCS1 | GCS1 (GLUCOSIDASE 1); alpha-glucosidase	1.76596	1.8484	1.43349	1.48594	1.58544	0.926759	0.926759	-0.320126	-1.31833	2.07073	1.10501	0.486457	0.379621	1.43349	-0.734563	1.92638	0.848798	3.64858	2.70066	2.19881	2.909	3.61483
AT1G67560	Lipoxygenase|	2.43323	1.8484	1.92638	2.5363	2.32222	-2.31473	-1.31833	-9.96578	-0.512514	2.07073	1.48594	0.486457	-9.96578	2.5852	1.76596	1.67852	2.07073	4.1772	1.9749	-0.512514	-2.54793	-1.51046
AT1G67580	protein kinase family protein	3.29293	2.82802	2.86809	3.35064	3.0358	1.7229	0.264236	1.7229	-0.150401	-0.512514	0.00144197	-0.512514	-9.96578	3.90699	3.21739	3.44639	3.13767	3.03051	2.72923	2.78052	3.20961	3.47262
AT1G67680	7S RNA binding	2.10467	2.13783	1.88792	2.51122	1.67852	1.88792	1.00072	-1.31833	-0.734563	3.30757	2.91667	2.37879	2.20195	3.26318	2.51122	2.65558	2.29308	3.50475	3.99738	2.99295	4.10693	4.44765
AT1G67700	similar to unknown [Populus trichocarpa] (GB:ABK95743.1); contains domain PTHR11804:SF2 (PTHR11804:SF2); contains domain PTHR11804 (PTHR11804)	2.40626	3.07056	2.60905	2.29308	2.10467	0.848798	-9.96578	-0.997117	0.138814	2.65558	3.45299	1.96384	-0.512514	-9.96578	-0.512514	-1.31833	-0.997117	0.919149	0.651683	2.62082	4.59222	4.2721
AT1G67730	Ketoacyl-CoA Reductase|KCR1	1.37907	2.13783	2.29308	2.56096	2.5363	5.17397	4.59699	4.35762	2.65558	3.74427	2.36485	1.7229	1.7229	1.96384	1.80777	2.29308	1.07108	4.77088	3.41832	2.20195	2.04649	3.07056
AT1G67930	Golgi transport complex protein-related	2.07073	2.70066	2.88772	2.82802	2.86809	1.63273	0.585924	0.766383	0.766383	2.48568	2.17025	-0.512514	1.76596	0.264236	-0.512514	1.00072	-0.150401	2.36765	1.3846	0.00144197	0.125651	1.15769
AT1G68000	Phosphatidylinositol Synthase|PIS1	1.07108	1.48594	1.58544	1.20226	1.88792	1.32251	1.00072	0.486457	0.00144197	4.01801	3.50475	3.56084	1.00072	0.848798	1.37907	1.37907	1.37907	3.60893	3.62889	3.14584	3.21894	3.28259
AT1G68020	TPS6, ATTPS6 | ATTPS6 (Arabidopsis thaliana trehalose phosphatase/synthase 6); transferase, transferring glycosyl groups / trehalose-phosphatase	3.30757	3.96357	3.20179	3.60893	4.59699	2.13783	0.926759	1.26364	1.92638	2.65558	2.99114	1.43349	1.43349	3.81773	3.67818	3.68941	3.44639	3.62539	4.08415	4.84504	5.92032	6.12476
AT1G68060	ATMAP70-1 | ATMAP70-1 (MICROTUBULE-ASSOCIATED PROTEINS 70-1); microtubule binding	2.26333	2.23297	2.72268	2.37879	2.43323	2.5363	1.43349	0.138814	1.37907	3.95429	3.27813	3.64397	2.20195	1.8484	0.678973	0.264236	0.926759	4.38204	3.17648	1.79119	-0.641604	-0.0724828
AT1G68070	zinc finger (C3HC4-type RING finger) family protein	2.48568	2.72268	3.32207	2.35078	2.26333	1.63273	1.48594	2.51122	0.678973	1.48594	-1.31833	-9.96578	-9.96578	0.848798	0.926759	1.76596	2.13783	3.45167	2.66015	3.28703	4.32416	4.56688
AT1G68100	IAR1 | IAR1 (IAA-ALANINE RESISTANT 1); metal ion transmembrane transporter	2.56096	2.45969	2.74438	2.32222	3.17009	1.43349	0.138814	0.138814	-1.73216	3.07056	1.29337	0.486457	0.486457	2.5852	2.10467	1.8484	2.6325	3.87293	3.21739	2.47015	2.61847	3.19708
AT1G68140	similar to protein binding / zinc ion binding [Arabidopsis thaliana] (TAIR:AT4G08460.1); similar to protein binding / zinc ion binding [Arabidopsis thaliana] (TAIR:AT4G08460.2); similar to Pm27 [Prunus mume] (GB:BAE48661.1); contains InterPro domain Protein of unknown function DUF1644 (InterPro:IPR012866)	3.82792	3.47262	3.15397	3.76564	3.66687	1.00072	0.926759	1.00072	1.48594	2.80756	2.47275	2.20195	2.56096	2.96366	1.43349	1.96384	2.5363	3.25263	3.38004	2.83208	2.9013	2.84418
AT1G68220	similar to unknown protein [Arabidopsis thaliana] (TAIR:AT1G13380.1); similar to hypothetical protein [Vitis vinifera] (GB:CAN76984.1); contains InterPro domain Protein of unknown function DUF1218 (InterPro:IPR009606)	2.56096	2.94505	3.15397	2.48568	2.40626	1.13816	1.43349	0.926759	0.264236	2.29308	2.01828	1.37907	2.72268	3.868	2.51122	2.45969	3.08763	2.3251	2.82599	2.82802	2.14437	3.40885
AT1G68370	ARG1 | ARG1 (ALTERED RESPONSE TO GRAVITY 1)	2.96366	2.72268	2.65558	2.56096	2.56096	1.48594	1.58544	2.35078	0.848798	3.29293	2.13783	-9.96578	-0.512514	1.58544	-0.150401	1.00072	0.264236	3.52494	3.23588	2.74868	4.11028	4.47255
AT1G68400	leucine-rich repeat transmembrane protein kinase, putative	1.7229	1.20226	1.43349	-0.512514	1.00072	0.585924	0.264236	-3.30757	-9.96578	-9.96578	-0.320126	-9.96578	-9.96578	1.43349	0.264236	1.37907	0.926759	0.651683	1.26963	-0.413115	0.276199	0.919149
AT1G68410	protein phosphatase 2C-related / PP2C-related	1.20226	1.58544	1.26364	1.67852	1.37907	0.264236	0.264236	0.379621	-0.997117	2.48568	1.07108	-9.96578	-9.96578	-0.150401	0.766383	0.00144197	1.26364	3.46349	4.00997	3.41562	3.48684	4.14494
AT1G68490	similar to unknown protein [Arabidopsis thaliana] (TAIR:AT1G13390.2); similar to unknown protein [Arabidopsis thaliana] (TAIR:AT1G13390.1); similar to unknown [Paeonia suffruticosa] (GB:ABW74476.1)	2.6325	2.70066	2.20195	2.45969	2.98204	2.6783	1.96384	2.29308	2.51122	-0.512514	-1.51046	1.00072	-9.96578	3.8481	3.30757	4.56078	3.35064	4.24952	3.67931	4.11778	4.94911	4.63349
AT1G68570	proton-dependent oligopeptide transport (POT) family protein	3.41967	2.6783	1.67852	0.678973	0.00144197	-2.31473	-9.96578	-3.30757	1.76596	-0.512514	1.29337	1.37907	-9.96578	-0.150401	0.264236	-0.320126	1.63273	5.88682	-0.215915	-0.027675	6.97569	7.29178
AT1G68660	similar to unknown [Populus trichocarpa] (GB:ABK92624.1); contains InterPro domain Ribosomal protein L7/L12, C-terminal/adaptor protein ClpS-like (InterPro:IPR014719); contains InterPro domain Adaptor protein ClpS, core (InterPro:IPR003769)	1.13816	2.03598	1.96384	1.88792	2.10467	2.29308	2.60905	1.20226	0.585924	1.80777	1.10501	-9.96578	0.379621	0.848798	-0.512514	0.486457	-0.150401	4.22813	3.11453	0.705757	0.215368	1.70088
AT1G68720	cytidine/deoxycytidylate deaminase family protein	0.848798	1.76596	1.80777	2.74438	1.58544	2.10467	1.48594	1.48594	0.486457	1.07108	1.65581	-9.96578	-9.96578	-0.734563	-2.31473	-9.96578	-0.150401	2.64409	2.51627	1.8484	2.0878	3.09102
AT1G68750	phosphoenolpyruvate carboxylase|PECP4	3.7867	3.35064	4.04448	3.43309	3.13767	-9.96578	-9.96578	-9.96578	-1.73216	6.58347	5.47089	4.15389	2.40626	2.8482	3.21739	2.88772	2.00036	2.18935	-0.166503	-3.62593	-6.50635	-6.50635
AT1G69010	BIM2 | BIM2 (BES1-INTERACTING MYC-LIKE PROTEIN 2); DNA binding / transcription factor	2.35078	2.78681	2.6783	3.43309	2.96366	1.88792	0.264236	-0.150401	-0.150401	2.65558	2.60905	2.72268	1.37907	1.07108	-1.31833	-0.320126	-0.150401	2.61847	1.70088	1.89956	2.22373	2.37601
AT1G69030	similar to BSD domain-containing protein [Arabidopsis thaliana] (TAIR:AT1G26300.1); similar to hypothetical protein [Vitis vinifera] (GB:CAN73547.1); contains InterPro domain BSD (InterPro:IPR005607)	1.20226	1.20226	1.32251	1.76596	2.37879	1.96384	0.585924	0.766383	-0.997117	1.07108	1.70088	0.486457	0.486457	2.65558	3.07056	2.40626	2.37879	4.4595	3.31918	2.17664	2.93941	3.20805
AT1G69220	SIK1 | SIK1 (ERINE/THREONINE KINASE 1); kinase	2.07073	2.03598	2.56096	1.20226	1.32251	1.32251	0.264236	0.678973	-1.31833	-0.512514	0.888305	-9.96578	-9.96578	1.07108	-2.31473	-0.734563	-2.31473	2.91092	3.40477	1.91495	1.99313	2.52381
AT1G69340	appr-1-p processing enzyme family protein	2.45969	2.76575	2.35078	2.20195	2.43323	2.23297	2.72268	1.8484	0.848798	1.48594	1.20226	0.486457	0.379621	0.848798	0.848798	0.678973	0.926759	4.06013	3.43709	3.21894	3.95615	3.99829
AT1G69390	ATMINE1 | ATMINE1 (ARABIDOPSIS HOMOLOGUE OF BACTERIAL MINE 1); protein binding	1.26364	-0.320126	0.379621	-0.320126	0.00144197	0.678973	1.00072	1.43349	1.7229	1.07108	2.90708	1.96384	1.00072	1.7229	0.264236	0.486457	1.7229	4.38274	3.07912	2.88186	2.34511	3.01275
AT1G69530	EXP1, AT-EXP1, ATEXP1, ATHEXP ALPHA 1.2, ATEXPA1 | ATEXPA1 (ARABIDOPSIS THALIANA EXPANSIN A1)	-3.30757	-0.997117	0.138814	3.89734	3.65547	0.926759	0.678973	1.48594	-1.31833	-0.512514	-2.31473	-9.96578	-0.512514	3.43309	5.04006	5.84049	6.51572	0.88049	-9.96578	-9.96578	-9.96578	-3.81604
AT1G69640	Sphingobase C4-Hydroxylase|SBH1	2.03598	1.80777	1.96384	1.58544	1.76596	1.00072	0.678973	0.926759	1.96384	2.65558	1.03633	0.379621	-0.512514	3.17009	2.80756	3.0358	3.35064	2.48052	2.20195	2.28422	0.57628	1.18333
AT1G69680	similar to unknown [Populus trichocarpa] (GB:ABK93471.1); contains InterPro domain Mog1/PsbP/DUF1795, alpha/beta/alpha sandwich (InterPro:IPR016124); contains InterPro domain Mog1/PsbP, alpha/beta/alpha sandwich (InterPro:IPR016123); contains InterPro domain Ran-interacting Mog1 protein (InterPro:IPR007681)	1.13816	1.88792	1.20226	0.678973	-0.512514	-0.150401	-1.31833	-1.73216	0.138814	0.486457	1.45996	1.7229	0.379621	0.848798	-0.512514	1.32251	1.37907	3.55594	2.8055	3.02875	3.22666	3.30027
AT1G69740	HEMB1 | HEMB1; porphobilinogen synthase	3.68941	2.45969	3.24808	3.20179	2.6783	2.48568	2.07073	1.26364	1.00072	3.08763	2.5852	1.00072	-9.96578	1.26364	1.26364	2.35078	0.926759	4.39239	3.09102	2.03949	2.44652	2.50106
AT1G69830	ATAMY3, AMY3 | AMY3/ATAMY3 (ALPHA-AMYLASE-LIKE 3); alpha-amylase	2.86809	2.96366	2.37879	2.29308	2.88772	1.67852	1.43349	0.585924	-0.734563	1.48594	2.57313	-9.96578	0.379621	0.264236	-0.150401	1.00072	1.48594	4.66283	3.58749	2.12796	2.47015	3.35628
AT1G69980	similar to unnamed protein product [Vitis vinifera] (GB:CAO40983.1)	0.678973	1.07108	1.32251	1.67852	2.00036	-0.512514	0.678973	-1.73216	-2.31473	2.65558	2.52381	2.20195	2.72268	1.58544	0.766383	0.848798	0.766383	3.86503	3.02521	2.90516	3.78775	3.91466
AT1G70150	zinc finger (MYND type) family protein	0.766383	0.00144197	0.00144197	-0.320126	-0.512514	0.585924	0.138814	-3.30757	-0.997117	0.486457	2.10467	-0.512514	-9.96578	-0.734563	-0.997117	-1.31833	-2.31473	1.00791	0.941858	0.642471	3.38419	3.96449
AT1G70280	NHL repeat-containing protein	1.7229	1.32251	3.1045	3.53618	2.74438	1.7229	-1.31833	-3.30757	-3.30757	1.80777	-1.51046	-9.96578	-9.96578	3.51109	2.8482	2.48568	0.926759	3.62772	1.8801	-1.24811	-4.60823	-3.04692
AT1G70300	KUP6 | KUP6 (K+ uptake permease 6); potassium ion transmembrane transporter	1.00072	-0.734563	0.926759	1.63273	1.00072	1.43349	2.10467	0.678973	-2.31473	-0.512514	1.26364	-9.96578	-9.96578	0.264236	0.138814	-0.320126	1.58544	-0.512514	2.47534	2.15413	-0.320126	0.240009
AT1G70320	UPL2 | UPL2 (UBIQUITIN-PROTEIN LIGASE 2); ubiquitin-protein ligase	3.17009	3.18603	3.41967	3.29293	3.56084	3.47262	3.20179	1.67852	-1.73216	-9.96578	-0.320126	-0.512514	0.379621	3.0181	3.59705	3.05329	2.86809	3.97554	3.52619	3.32639	4.3385	4.55833
AT1G70330	ENT1,AT | ENT1,AT (EQUILIBRATIVE NUCLEOTIDE TRANSPORTER 1); nucleoside transmembrane transporter	3.52369	3.56084	3.83804	3.53618	3.41967	-0.512514	-0.320126	0.486457	-1.73216	2.80756	1.48594	1.07108	-9.96578	2.35078	2.00036	2.6783	1.80777	3.67254	2.05693	1.00072	1.59024	1.98586
AT1G70580	GGT2, AOAT2 | AOAT2 (GLUTAMATE:GLYOXYLATE AMINOTRANSFERASE 2); alanine transaminase	3.33643	3.65547	2.88772	3.15397	3.6207	2.72268	3.00018	3.08763	1.96384	1.48594	2.00036	1.00072	0.379621	-9.96578	-0.997117	-0.320126	-0.150401	4.85704	2.28125	1.18333	-0.013043	0.190299
AT1G70600	60S ribosomal protein L27A (RPL27aC)	4.67813	4.18595	4.84805	3.81773	5.03126	5.6323	4.89729	4.23274	4.96814	5.35759	3.92134	2.98204	2.86809	4.60294	3.60893	3.96357	4.61477	6.41871	6.11626	5.35477	6.10058	6.823
AT1G70670	Caleosin|	-9.96578	-1.73216	-2.31473	-0.512514	-1.73216	-0.512514	-1.31833	-1.73216	-0.997117	-9.96578	-9.96578	-9.96578	0.379621	2.51122	0.486457	2.65558	3.40613	1.63273	3.17967	2.54374	2.65558	2.12796
AT1G70770	similar to unknown protein [Arabidopsis thaliana] (TAIR:AT1G23170.1); similar to hypothetical protein [Vitis vinifera] (GB:CAN67931.1); contains domain PTHR13448 (PTHR13448)	2.10467	2.6325	2.26333	0.848798	2.10467	4.76559	4.26311	4.03571	3.29293	2.29308	2.13783	0.379621	0.379621	4.01801	3.37865	3.83804	3.18603	3.55225	3.78566	2.5213	3.12615	3.3407
AT1G70980	SYNC3 | SYNC3; ATP binding / aminoacyl-tRNA ligase/ asparagine-tRNA ligase/ aspartate-tRNA ligase/ nucleic acid binding / nucleotide binding	3.71161	3.81773	3.75499	3.27813	3.12118	1.53655	0.926759	1.13816	1.07108	2.29308	1.63273	0.379621	-9.96578	2.51122	0.926759	2.35078	1.80777	4.39924	3.4971	2.15088	3.14747	4.00279
AT1G71010	Phosphatidylinositol-Phosphate Kinase type III|	2.92619	2.29308	2.32222	2.23297	2.13783	0.138814	1.00072	-0.734563	-0.734563	-9.96578	-2.31473	-9.96578	-9.96578	-1.73216	-1.31833	-2.31473	0.486457	2.7314	2.54622	2.23909	3.10283	3.25565
AT1G71080	similar to unknown protein [Arabidopsis thaliana] (TAIR:AT5G38050.1); similar to unknown [Populus trichocarpa] (GB:ABK95382.1); contains domain PTHR15970:SF2 (PTHR15970:SF2); contains domain PTHR15970 (PTHR15970)	1.53655	2.00036	2.20195	2.20195	1.53655	0.486457	0.138814	0.486457	-0.997117	2.94505	3.0358	2.37879	1.37907	-0.150401	-0.997117	-0.320126	-0.150401	3.81977	3.84308	3.89734	4.98964	5.58108
AT1G71090	auxin efflux carrier family protein	2.6783	2.5363	2.23297	1.92638	2.26333	-1.31833	1.43349	1.20226	1.07108	2.80756	2.00036	-0.512514	-0.512514	2.07073	1.63273	0.264236	2.23297	3.28998	2.17345	1.56608	0.252173	1.52657
AT1G71190	SAG18 | SAG18 (SENESCENCE ASSOCIATED GENE 18)	1.53655	0.264236	0.486457	0.00144197	0.486457	0.138814	-1.31833	-0.997117	-3.30757	1.48594	0.202888	0.379621	-0.512514	0.264236	-0.512514	0.486457	2.17025	1.94897	1.74889	1.39561	1.81599	2.28422
AT1G71220	EBS1 | EBS1 (EMS-MUTAGENIZED BRI1 SUPPRESSOR 1); UDP-glucose:glycoprotein glucosyltransferase/ transferase, transferring glycosyl groups / transferase, transferring hexosyl groups	2.23297	2.20195	2.86809	2.65558	2.70066	3.00018	1.20226	1.58544	-0.734563	2.07073	-0.0724828	1.07108	-9.96578	0.585924	-0.150401	1.92638	0.585924	2.96735	2.77631	1.54151	0.757877	1.74889
AT1G71270	TTD8, POK | POK (POKY POLLEN TUBE)	2.78681	2.07073	2.90708	2.94505	2.37879	1.48594	0.926759	1.26364	0.264236	2.48568	0.633199	1.37907	1.00072	1.58544	-0.512514	-9.96578	0.264236	3.0654	2.79306	2.54622	2.96735	2.99476
AT1G71350	eukaryotic translation initiation factor SUI1 family protein	2.5363	3.0358	2.94505	3.27813	2.90708	0.848798	1.20226	1.13816	2.65558	1.48594	1.48594	-0.512514	0.486457	1.07108	-1.31833	0.486457	1.07108	3.02698	2.60193	3.4264	3.93838	3.98559
AT1G71695	peroxidase 12 (PER12) (P12) (PRXR6)	2.23297	1.88792	3.20179	1.07108	2.29308	6.56835	7.1012	8.21141	8.94954	-0.512514	-2.31473	-0.512514	-9.96578	0.585924	1.37907	3.24808	3.67818	1.63273	-0.808437	-1.5951	1.41197	1.07793
AT1G71696	SOL1 | SOL1 (suppressor of LLP1 1); carboxypeptidase A	0.138814	0.585924	0.585924	0.486457	-0.997117	-0.150401	-1.31833	-1.73216	-1.31833	-0.512514	1.70088	-0.512514	1.00072	-0.150401	0.264236	0.678973	0.486457	3.17009	1.02928	-0.0877334	0.660837	1.64662
AT1G71697	Choline Kinase|CK1	-9.96578	-9.96578	-3.30757	-9.96578	-9.96578	-1.31833	-9.96578	-3.30757	-9.96578	-0.512514	-9.96578	-9.96578	-9.96578	-9.96578	-9.96578	-9.96578	-2.31473	2.59956	0.872632	-0.575615	-0.859876	-0.375197
AT1G71720	S1 RNA-binding domain-containing protein	-2.31473	-2.31473	-0.512514	-0.512514	-1.73216	0.379621	-9.96578	-3.30757	0.138814	0.486457	0.00144197	-9.96578	-9.96578	-9.96578	-9.96578	-0.734563	0.138814	1.05033	0.651683	0.926759	2.58761	2.8502
AT1G71820	similar to hypothetical protein OsI_008770 [Oryza sativa (indica cultivar-group)] (GB:EAY87537.1); similar to exocyst complex subunit SEC6 [Carica papaya] (GB:ABS32232.1); similar to unnamed protein product [Vitis vinifera] (GB:CAO67837.1); contains InterPro domain Exocyst complex component Sec6 (InterPro:IPR010326)	2.40626	2.65558	2.51122	2.5852	3.1045	2.20195	2.40626	1.53655	2.43323	2.65558	2.44652	2.74438	1.00072	1.96384	0.486457	1.37907	1.53655	2.37044	2.26634	1.84036	2.44652	2.7314
AT1G71840	transducin family protein / WD-40 repeat family protein	1.48594	1.48594	1.00072	0.678973	0.486457	1.7229	1.58544	-0.512514	1.37907	2.65558	1.43349	-9.96578	-9.96578	2.35078	2.10467	2.03598	2.6783	3.20492	2.7205	3.10786	4.79395	5.54353
AT1G71860	ATPTP1, PTP1 | PTP1 (PROTEIN TYROSINE PHOSPHATASE 1)	1.07108	0.379621	0.379621	-2.31473	-0.320126	1.00072	0.138814	-0.320126	-0.734563	0.486457	1.23327	1.00072	0.379621	0.264236	-2.31473	0.264236	0.678973	0.465713	0.669934	-0.302226	0.177599	0.476122
AT1G71960	ABC Transporter|WBC26 / ABCG25	0.138814	-0.320126	-0.512514	0.678973	1.26364	-1.31833	0.585924	0.486457	1.26364	-9.96578	-0.734563	-9.96578	-9.96578	-0.734563	-2.31473	-0.734563	0.00144197	-4.60823	-2.17788	-0.619271	1.73596	2.70066
AT1G71980	protease-associated zinc finger (C3HC4-type RING finger) family protein	4.00009	4.51103	4.00009	3.65547	4.19385	0.678973	-0.320126	0.264236	0.379621	3.18603	1.70088	1.00072	1.7229	1.43349	1.80777	2.6783	2.65558	3.80023	2.55851	2.77631	3.98741	3.82283
AT1G71990	ATFUT13, FUCTC, FT4-M, FUT13 | FUT13 (fucosyltransferase 13); fucosyltransferase/ transferase, transferring glycosyl groups	0.766383	1.13816	0.585924	1.76596	1.32251	-0.512514	-9.96578	-3.30757	-0.734563	1.48594	0.486457	-9.96578	0.379621	1.07108	-0.997117	0.486457	0.486457	4.55342	3.47392	2.75082	2.25731	2.59479
AT1G72160	SEC14 cytosolic factor family protein / phosphoglyceride transfer family protein	1.43349	2.6325	2.35078	2.6325	2.72268	3.47262	3.56084	2.07073	2.29308	4.78141	3.88762	2.98204	1.00072	4.63233	3.94495	3.88762	3.67818	5.66877	3.50475	3.27665	3.16044	4.07391
AT1G72180	leucine-rich repeat transmembrane protein kinase, putative	6.40601	5.27057	5.62647	4.91174	4.51734	0.00144197	0.585924	1.76596	0.486457	1.48594	-1.51046	1.43349	-9.96578	1.07108	1.07108	1.37907	1.32251	3.78251	1.45996	0.368489	0.705757	1.94148
AT1G72190	oxidoreductase family protein	1.96384	1.88792	2.40626	1.67852	1.53655	1.63273	0.678973	-2.31473	-9.96578	2.07073	-0.0724828	1.00072	2.5852	2.43323	1.43349	0.678973	0.678973	3.49838	3.45035	2.86414	2.93753	3.1045
AT1G72280	AERO1 | AERO1 (ARABIDOPSIS ENDOPLASMIC RETICULUM OXIDOREDUCTINS 1); FAD binding / electron carrier/ oxidoreductase, acting on sulfur group of donors, disulfide as acceptor / protein binding	0.926759	0.486457	1.26364	1.67852	1.63273	0.138814	0.678973	-2.31473	-9.96578	0.486457	0.379621	-0.512514	-0.512514	2.35078	2.03598	1.88792	2.32222	2.10467	2.00755	0.832688	-2.72738	-1.68501
AT1G72330	ALAAT2 | ALAAT2 (ALANINE AMINOTRANSFERASE 2); alanine transaminase	3.95429	4.27806	4.25558	4.2706	4.07904	0.585924	-9.96578	-0.320126	-0.997117	8.17942	7.87959	5.97959	6.34165	4.48549	4.02689	3.66687	3.8481	4.15955	4.03307	4.78874	5.36356	5.02994
AT1G72370	AP40, RP40, RPSAA, P40 | P40 (40S ribosomal protein SA); structural constituent of ribosome	4.96814	4.83294	5.11691	4.82787	5.19381	6.36634	5.93548	5.32557	5.71702	7.80929	6.81764	5.66394	4.39924	3.8481	4.15389	4.06186	3.87784	5.99211	6.21628	4.67813	5.0233	5.83671
AT1G72440	EDA25 | EDA25 (embryo sac development arrest 25); binding	1.8484	1.96384	2.03598	2.43323	1.37907	2.20195	2.32222	2.35078	2.07073	2.48568	0.00144197	-9.96578	-9.96578	-1.73216	0.379621	0.848798	1.07108	1.73596	1.36233	1.42277	1.97856	2.47794
AT1G72480	similar to unknown protein [Arabidopsis thaliana] (TAIR:AT2G01070.1); similar to hypothetical protein [Vitis vinifera] (GB:CAN62240.1); similar to unnamed protein product [Vitis vinifera] (GB:CAO45597.1); contains InterPro domain Transmembrane receptor, eukaryota; (InterPro:IPR009637)	-1.31833	0.848798	0.585924	-0.997117	0.766383	3.00018	3.64397	2.74438	1.00072	2.48568	2.41981	0.379621	0.379621	2.72268	2.6325	2.94505	4.20171	4.02334	2.8341	3.22974	2.32222	2.61377
AT1G72520	Lipoxygenase|	0.00144197	-0.997117	-0.734563	-3.30757	-1.73216	-0.734563	-9.96578	-9.96578	-3.30757	1.07108	0.434028	-0.512514	-0.512514	-0.734563	-1.31833	-2.31473	-1.31833	-1.46993	-5.01159	-9.96578	-9.96578	-3.62593
AT1G72550	tRNA synthetase beta subunit family protein	2.17025	1.76596	1.53655	1.43349	2.03598	2.26333	2.20195	1.37907	0.678973	4.14576	2.98204	1.7229	-0.512514	2.43323	0.766383	0.848798	2.29308	4.35621	3.93932	2.59	3.16848	3.64513
AT1G72650	TRFL6 | TRFL6 (TRF-LIKE 6); DNA binding / transcription factor	2.29308	1.88792	2.26333	2.43323	2.20195	2.17025	1.00072	1.00072	-1.31833	1.80777	1.80777	1.7229	0.379621	1.58544	-0.150401	1.00072	1.37907	3.8269	3.36331	2.31933	1.76596	2.87401
AT1G72660	developmentally regulated GTP-binding protein, putative	4.36464	4.19385	4.07048	3.81773	3.97278	-2.31473	-0.320126	-0.512514	-1.31833	2.29308	0.585924	0.379621	0.379621	1.26364	0.264236	2.23297	2.00036	2.93565	2.13455	2.28718	2.7073	3.02521
AT1G72710	CKL2 | CKL2; casein kinase I/ kinase	4.39239	4.50468	4.40606	4.3292	4.56688	2.51122	3.35064	3.0181	3.30757	1.07108	0.926759	0.486457	1.43349	2.96366	2.07073	2.8482	2.82802	4.74206	3.86997	3.27217	4.23886	4.42432
AT1G72880	acid phosphatase survival protein SurE, putative	1.20226	0.264236	1.07108	0.926759	1.26364	1.80777	1.80777	0.00144197	0.766383	-9.96578	0.585924	-0.512514	-9.96578	-1.73216	-0.150401	0.264236	-0.150401	3.23281	2.50614	2.23909	2.5828	2.7721
AT1G72970	omega-Hydroxy Fatty Acyl Dehydrogenase|HTD	-9.96578	-9.96578	-9.96578	-9.96578	-9.96578	-1.31833	-1.31833	0.138814	-0.734563	-9.96578	-9.96578	-9.96578	-9.96578	-1.73216	-0.512514	-2.31473	-2.31473	5.54198	1.75745	2.11137	-0.554273	-2.54793
AT1G73030	VPS46.2 | VPS46.2	4.36464	4.72252	4.52362	4.64967	4.52988	2.29308	2.20195	2.60905	3.0181	2.82802	2.72268	1.7229	1.00072	4.01801	2.60905	2.8482	3.20179	4.82787	3.59586	3.16044	3.48684	3.73346
AT1G73180	eukaryotic translation initiation factor-related	2.07073	1.76596	1.63273	1.00072	1.26364	1.32251	1.37907	-0.320126	1.37907	1.48594	-1.31833	-9.96578	-9.96578	-0.150401	-2.31473	0.678973	0.486457	2.76362	2.99657	2.01114	2.13126	3.4648
AT1G73230	nascent polypeptide-associated complex (NAC) domain-containing protein	3.12118	3.21739	3.54856	3.0358	2.72268	3.868	3.24808	3.44639	3.90699	6.85426	6.57518	5.52359	4.3075	5.39921	4.41961	4.178	4.17001	6.86271	6.75664	5.89071	6.78281	7.35809
AT1G73430	sec34-like family protein	1.00072	1.80777	1.37907	1.7229	1.96384	2.00036	1.58544	1.07108	0.766383	2.48568	-0.734563	-0.512514	-9.96578	1.07108	2.00036	2.65558	2.51122	3.04632	3.3703	2.53132	2.66015	2.79929
AT1G73460	protein kinase family protein	2.51122	2.26333	3.0358	1.67852	2.37879	2.6783	2.70066	1.43349	2.23297	2.48568	2.26333	1.43349	-9.96578	2.78681	0.486457	1.00072	1.63273	4.0558	2.69176	-0.619271	-0.968605	0.0717627
AT1G73480	Monoacylglycerol Lipase (MAGL)|	-1.73216	-2.31473	-0.512514	0.486457	-0.512514	-9.96578	-0.320126	-2.31473	0.379621	-0.512514	0.264236	-9.96578	-9.96578	-1.73216	-9.96578	0.678973	0.486457	2.72923	1.32251	0.799916	1.79119	2.7205
AT1G73600	Phosphoethanolamine N-Methyltransferase|	-2.31473	-3.30757	-1.31833	-1.31833	-9.96578	-9.96578	-9.96578	-3.30757	-3.30757	-9.96578	-2.31473	-9.96578	-9.96578	0.585924	-0.734563	-1.31833	-1.31833	6.24605	0.125651	0.35727	3.68605	4.17401
AT1G73660	protein kinase family protein	3.26318	2.70066	2.94505	2.35078	1.63273	0.264236	-1.31833	-0.150401	-1.73216	-9.96578	0.766383	-9.96578	-9.96578	-1.73216	-0.150401	-0.734563	-0.997117	2.23297	1.60455	0.696884	0.423309	0.444667
AT1G73720	transducin family protein / WD-40 repeat family protein	2.03598	1.76596	1.53655	1.26364	0.264236	0.00144197	-1.31833	0.585924	-0.997117	2.48568	2.82802	1.37907	-0.512514	2.35078	1.88792	1.58544	2.23297	5.66052	4.986	4.197	4.97916	5.3782
AT1G73875	endonuclease/exonuclease/phosphatase family protein	1.67852	1.07108	1.00072	1.80777	1.63273	-2.31473	-9.96578	0.00144197	-1.73216	-9.96578	-0.413115	-9.96578	0.379621	-9.96578	-2.31473	0.848798	0.926759	1.46519	1.09828	0.687956	1.89181	2.44387
AT1G73920	lipase family protein	-1.73216	-1.73216	-9.96578	-2.31473	-1.31833	-0.320126	-0.320126	0.926759	-0.734563	-9.96578	0.138814	-9.96578	0.379621	1.58544	2.5852	3.1045	3.73346	2.85619	1.7995	3.74642	4.98007	5.10438
AT1G73930	similar to unnamed protein product [Vitis vinifera] (GB:CAO68016.1); similar to hypothetical protein OsJ_009810 [Oryza sativa (japonica cultivar-group)] (GB:EAZ26327.1); similar to hypothetical protein [Vitis vinifera] (GB:CAN70280.1); contains InterPro domain Protein of unknown function DUF1630 (InterPro:IPR012860)	1.76596	1.07108	2.26333	2.23297	2.40626	0.585924	-0.320126	0.00144197	-9.96578	-9.96578	-2.31473	1.96384	-0.512514	-1.73216	-9.96578	-0.320126	-0.150401	2.43323	1.86037	1.39012	2.1147	2.46754
AT1G73960	TAF2 | TAF2 (TBP-ASSOCIATED FACTOR 2); metallopeptidase/ zinc ion binding	1.48594	1.63273	1.37907	0.138814	0.848798	0.766383	0.264236	0.00144197	1.00072	2.48568	2.17025	2.40626	0.486457	1.26364	-0.734563	0.678973	-0.150401	4.11528	3.61718	3.12118	4.57658	5.1867
AT1G73970	similar to unnamed protein product [Vitis vinifera] (GB:CAO63616.1)	0.766383	0.848798	1.32251	1.00072	0.486457	0.766383	-1.31833	-3.30757	-0.320126	1.80777	-1.31833	-9.96578	-9.96578	-0.150401	-0.512514	0.264236	0.926759	1.4756	1.60455	1.91495	3.30173	3.60774
AT1G73990	SPPA | SPPA (signal peptide peptidase); protease IV/ serine-type endopeptidase	-1.73216	-0.512514	0.264236	-0.512514	0.264236	0.138814	0.926759	0.585924	-9.96578	1.48594	-0.413115	0.486457	-9.96578	2.43323	1.37907	0.486457	2.10467	1.95271	1.60455	2.00396	3.22666	3.74964
AT1G74030	phosphoenolpyruvate enolase|ENO1	3.47262	3.21739	4.06186	3.99105	4.42633	4.63233	4.18595	3.49838	1.63273	4.92129	3.9865	1.96384	2.00036	2.8482	2.00036	1.88792	0.926759	3.78356	3.82385	2.57071	1.63273	1.98222
AT1G74270	60S ribosomal protein L35a (RPL35aC)	6.54382	6.35757	6.81891	5.9635	6.31833	2.26333	0.926759	0.486457	1.48594	5.05315	3.35769	2.56096	0.379621	5.46927	4.17001	4.50468	4.55465	4.90019	4.8905	3.43309	3.65088	4.3758
AT1G74310	HSP101, HOT1, ATHSP101 | ATHSP101 (HEAT SHOCK PROTEIN 101); ATP binding / ATPase	2.88772	2.90708	3.8481	3.05329	1.7229	0.766383	2.07073	4.33635	5.2327	1.48594	0.848798	-0.512514	2.5852	6.92126	4.41285	4.13759	3.32207	5.10898	6.39079	7.04888	6.72289	6.24072
AT1G74320	Choline Kinase|	-0.997117	1.00072	0.486457	1.20226	1.07108	0.486457	0.926759	0.486457	-0.320126	1.80777	1.43349	1.00072	2.40626	2.72268	0.926759	2.51122	1.63273	0.9568	1.37907	2.80343	5.07771	5.30053
AT1G74380	galactosyl transferase GMA12/MNN10 family protein	2.94505	2.43323	2.94505	3.57301	3.23281	1.88792	1.43349	2.00036	2.70066	0.486457	1.10501	1.00072	-0.512514	1.07108	2.10467	1.53655	1.07108	3.32927	2.4225	2.3048	2.91476	3.22974
AT1G74450	similar to unknown protein [Arabidopsis thaliana] (TAIR:AT1G18740.1); similar to unnamed protein product [Vitis vinifera] (GB:CAO43630.1); contains InterPro domain Protein of unknown function DUF793 (InterPro:IPR008511)	2.20195	0.766383	0.678973	0.00144197	1.20226	0.848798	-1.31833	0.379621	-1.31833	2.48568	3.20961	2.98204	2.20195	1.8484	2.26333	2.07073	1.07108	1.8524	-0.320126	1.20226	1.39012	1.77019
AT1G74470	geranylgeranyl reductase	3.98194	3.05329	3.54856	3.39245	3.13767	4.68375	3.12118	1.8484	0.766383	4.3002	2.35078	1.00072	-0.512514	-0.734563	1.53655	0.00144197	-0.150401	-4.03505	-2.93236	-3.04692	-9.96578	-1.78091
AT1G74520	ATHVA22A | ATHVA22A (Arabidopsis thaliana HVA22 homologue A)	1.00072	1.37907	1.32251	0.678973	1.32251	0.678973	0.585924	-0.320126	0.486457	4.70603	5.08963	4.75494	4.60887	4.54232	4.07048	4.89729	5.03126	0.434028	-1.51046	-2.54793	-2.93236	-0.554273
AT1G74640	similar to unnamed protein product [Vitis vinifera] (GB:CAO64553.1); contains domain SSF53474 (SSF53474); contains domain G3DSA:3.40.50.1820 (G3DSA:3.40.50.1820)	0.926759	0.138814	0.766383	1.00072	1.26364	0.138814	-1.31833	-0.512514	-1.31833	1.48594	2.33657	-0.512514	0.379621	-0.734563	-2.31473	-0.734563	-0.150401	2.33657	0.799916	0.40163	0.799916	1.63273
AT1G74780	nodulin family protein	0.138814	0.766383	1.07108	0.926759	0.766383	0.379621	1.00072	0.379621	-1.73216	-0.512514	0.633199	-9.96578	2.88772	0.264236	-1.31833	-1.31833	0.848798	2.14111	-1.35476	1.42277	2.5852	2.85818
AT1G74910	ADP-glucose pyrophosphorylase family protein	0.585924	0.848798	0.486457	1.63273	1.7229	2.29308	2.07073	1.20226	0.766383	3.07056	2.47275	1.7229	-0.512514	1.43349	2.26333	2.13783	1.96384	5.73175	3.41156	1.43883	0.015783	1.37907
AT1G74920	ALDH10A8 | ALDH10A8 (Aldehyde dehydrogenase 10A8); 3-chloroallyl aldehyde dehydrogenase	-2.31473	-1.73216	-0.734563	-2.31473	-9.96578	1.32251	1.43349	2.45969	2.65558	4.45292	4.89729	3.7867	2.40626	2.90708	1.7229	2.29308	3.05329	6.26587	5.33668	3.86602	4.48485	5.37055
AT1G74960	Ketoacyl-ACP Synthase II|KASII	3.52369	4.0532	4.27806	5.68933	5.19381	5.95654	5.28913	4.39924	2.65558	5.47252	5.06828	4.09601	4.64391	3.54856	2.98204	2.82802	2.32222	4.1211	5.00095	4.74206	3.20961	3.64743
AT1G74970	TWN3, RPS9 | RPS9 (RIBOSOMAL PROTEIN S9); structural constituent of ribosome	1.26364	1.43349	0.926759	1.8484	1.07108	2.45969	1.20226	0.678973	1.8484	2.48568	2.21754	1.00072	-0.512514	1.58544	0.926759	0.00144197	0.486457	3.99286	1.94523	1.17696	1.71853	2.37601
AT1G75020	1-Acylglycerol-3-Phosphate Acyltransferase|LPAAT4	0.848798	-0.997117	-0.734563	0.264236	0.138814	-0.734563	-9.96578	-2.31473	0.00144197	-9.96578	-0.413115	-0.512514	1.00072	-9.96578	-9.96578	-2.31473	-2.31473	3.32639	2.24823	1.01507	1.85639	3.10953
AT1G75080	BZR1 | BZR1 (BRASSINAZOLE-RESISTANT 1); transcription regulator	2.23297	2.23297	1.92638	3.0358	2.5852	0.486457	0.678973	1.63273	1.26364	2.29308	1.43349	1.00072	1.00072	5.39921	4.87288	3.96357	4.02689	3.34781	4.07219	3.85509	-2.24469	0.151859
AT1G75200	flavodoxin family protein / radical SAM domain-containing protein	1.96384	1.00072	1.37907	1.37907	1.00072	1.7229	1.20226	1.58544	1.07108	3.58508	2.95438	1.00072	-0.512514	0.848798	0.926759	0.264236	0.848798	2.36485	1.8524	1.82823	2.93941	3.77093
AT1G75210	5' nucleotidase family protein	-1.31833	-1.73216	-1.73216	-3.30757	-9.96578	1.58544	0.926759	-0.512514	-0.734563	0.486457	1.80777	-9.96578	1.43349	-9.96578	-2.31473	-2.31473	-0.150401	1.04334	0.138814	0.986229	1.72727	1.71853
AT1G75220	integral membrane protein, putative	2.00036	1.63273	1.67852	1.80777	1.7229	1.20226	0.264236	0.585924	0.926759	3.30757	3.14584	1.96384	0.486457	2.17025	2.48568	2.56096	3.59705	5.0947	3.02343	-0.394032	-0.619271	-0.734563
AT1G75230	HhH-GPD base excision DNA repair family protein	3.52369	3.35064	3.47262	3.64397	3.93555	-0.512514	-9.96578	-1.73216	-0.320126	2.65558	1.78701	0.379621	-9.96578	-0.150401	0.486457	-0.734563	0.264236	2.25126	1.52657	0.276199	0.57628	1.45996
AT1G75330	OTC | OTC (ORNITHINE CARBAMOYLTRANSFERASE); amino acid binding / carboxyl- or carbamoyltransferase	2.40626	2.32222	2.51122	2.43323	2.40626	3.05329	2.76575	2.32222	2.00036	4.66681	4.84051	3.56084	0.379621	2.78681	2.45969	2.60905	0.926759	3.00558	2.19881	1.67401	3.335	3.64628
AT1G75350	EMB2184 | EMB2184 (EMBRYO DEFECTIVE 2184); structural constituent of ribosome	1.76596	1.7229	2.17025	2.00036	3.26318	2.37879	1.63273	0.678973	0.585924	1.48594	0.808179	1.37907	-9.96578	-1.73216	-2.31473	0.678973	0.486457	3.88176	2.51879	2.98386	4.18118	4.76346
AT1G75400	protein binding / zinc ion binding	2.5852	3.12118	2.5363	1.63273	2.35078	0.585924	0.585924	1.32251	1.67852	1.48594	0.766383	0.486457	-0.512514	2.17025	1.76596	1.53655	0.766383	2.88577	2.72705	2.95252	4.31694	4.37302
AT1G75440	UBC16 | UBC16 (UBIQUITIN-CONJUGATING ENZYME 16); ubiquitin-protein ligase	3.20179	2.76575	3.51109	3.30757	3.37865	-1.31833	-9.96578	-1.73216	-0.320126	2.07073	2.13783	1.00072	1.37907	3.72258	3.0181	2.8482	3.39245	3.3952	3.36331	3.72367	4.31983	4.72197
AT1G75500	nodulin MtN21 family protein	3.20179	2.86809	1.58544	0.379621	0.138814	1.63273	-0.320126	-2.31473	-3.30757	-9.96578	-9.96578	-9.96578	-9.96578	-9.96578	-9.96578	-9.96578	-9.96578	-5.01159	-3.62593	-3.62593	-9.96578	-2.72738
AT1G75510	transcription initiation factor IIF beta subunit (TFIIF-beta) family protein	1.96384	2.43323	1.48594	1.07108	1.7229	-0.150401	0.678973	0.264236	0.00144197	2.29308	2.62082	2.98204	0.379621	0.848798	0.678973	1.13816	0.926759	4.1482	3.64051	3.08933	4.81563	5.26082
AT1G75560	zinc knuckle (CCHC-type) family protein	4.20953	4.24039	4.1211	3.88762	3.49838	2.03598	1.80777	1.26364	1.07108	3.40613	3.08763	1.96384	2.00036	2.5852	1.37907	2.51122	1.37907	2.92048	2.1606	2.18618	3.31194	3.29293
AT1G75660	XRN3 | XRN3 (5'-3' exoribonuclease 3); 5'-3' exoribonuclease	3.23281	3.51109	3.23281	2.76575	2.88772	2.92619	2.82802	2.32222	3.32207	1.07108	1.23327	0.486457	-9.96578	1.07108	0.848798	1.48594	0.585924	0.0579701	0.949348	-1.68501	-6.50635	-6.50635
AT1G75670	DNA-directed RNA polymerase/ RNA binding	0.848798	0.585924	0.678973	-0.734563	-0.320126	-1.31833	-1.31833	-0.512514	0.379621	0.486457	0.808179	-0.512514	-9.96578	-0.150401	-1.31833	-0.734563	0.766383	2.21754	1.02219	-0.103147	1.51652	1.84036
AT1G75760	ER lumen protein retaining receptor family protein	8.07896	8.33629	8.11531	6.15383	5.97272	-0.320126	0.138814	0.00144197	0.486457	0.486457	1.53655	0.379621	-0.512514	2.72268	2.10467	2.60905	3.13767	4.84253	4.96721	4.64103	4.31622	4.27806
AT1G75850	binding	1.88792	2.40626	2.86809	2.88772	2.96366	3.15397	2.6325	1.26364	1.07108	1.48594	1.10501	-0.512514	-0.512514	1.8484	1.48594	1.26364	1.80777	3.58027	3.74211	2.8955	3.23741	3.41427
AT1G75980	similar to unnamed protein product [Vitis vinifera] (GB:CAO60935.1); contains InterPro domain Single hybrid motif (InterPro:IPR011053)	0.138814	0.00144197	0.486457	1.00072	-0.150401	0.264236	-9.96578	-2.31473	-0.512514	2.07073	1.32251	1.00072	-9.96578	1.43349	-0.997117	-0.320126	-2.31473	-0.284546	-0.619271	-1.05589	-0.554273	0.0299829
AT1G76010	nucleic acid binding	5.15385	5.35053	5.15385	4.90212	4.96814	3.23281	2.32222	2.82802	3.26318	4.54232	3.88762	1.96384	2.5852	2.17025	0.264236	2.23297	2.32222	5.05576	6.03806	5.4519	6.21239	7.29021
AT1G76150	Peroxisomal Enoyl-CoA Hydratase 2|ECH2	2.40626	2.23297	2.40626	1.80777	2.23297	2.32222	1.76596	1.7229	2.10467	0.486457	1.65581	1.76596	-0.512514	1.07108	-0.512514	0.486457	0.264236	4.12524	4.45753	3.7867	4.08755	4.01444
AT1G76400	ribophorin I family protein	3.17009	3.30757	3.24808	3.1045	2.94505	2.43323	1.92638	1.53655	0.585924	4.98646	4.93078	3.30757	2.40626	4.40606	3.81773	3.20179	4.20953	4.26236	3.87096	3.07912	2.43323	3.31484
AT1G76405	similar to unknown protein [Arabidopsis thaliana] (TAIR:AT1G20816.1); similar to unnamed protein product [Vitis vinifera] (GB:CAO66270.1)	-0.150401	0.00144197	1.37907	0.486457	1.26364	2.37879	0.926759	0.379621	0.138814	2.07073	1.40654	0.379621	-0.512514	-1.73216	-2.31473	-2.31473	-2.31473	3.64743	2.26033	1.60455	2.21444	2.66243
AT1G76460	RNA recognition motif (RRM)-containing protein	3.29293	3.88762	3.87784	3.92609	3.40613	0.848798	0.264236	0.264236	1.32251	-9.96578	1.35106	-9.96578	1.37907	-1.73216	-2.31473	-0.734563	-2.31473	1.96384	1.09153	0.799916	0.486457	1.60455
AT1G76490	HMGR1, HMG1 | HMG1 (3-HYDROXY-3-METHYLGLUTARYL COA REDUCTASE)	1.26364	1.8484	2.29308	3.66687	3.24808	3.43309	2.78681	4.25558	3.8481	2.29308	0.379621	-0.512514	1.00072	3.39245	4.07048	3.83804	3.80746	4.69494	3.45956	2.50868	4.23427	4.44698
AT1G76550	pyrophosphate-dependent phosphofructokinase complex, alpha-subunit complex|PFP-alpha	2.74438	3.23281	3.49838	3.33643	3.29293	4.54232	3.95429	3.07056	1.00072	4.70603	3.22512	2.37879	-9.96578	4.62065	3.87784	3.41967	2.40626	4.99824	5.01038	2.73357	1.7995	2.6783
AT1G76570	chlorophyll A-B binding family protein	3.23281	0.138814	0.486457	1.7229	1.58544	-0.734563	-0.320126	-1.31833	-0.997117	2.94505	1.90728	-0.512514	1.00072	-9.96578	-9.96578	-0.734563	-1.31833	1.50131	-0.0877334	0.0579701	-0.833927	0.177599
AT1G76680	Oxo-Phytodienoic Acid Reductase|	-2.31473	-2.31473	-2.31473	-3.30757	-9.96578	-1.31833	-0.320126	-2.31473	-0.320126	-0.512514	-9.96578	-9.96578	-9.96578	-0.734563	-9.96578	-9.96578	-0.997117	3.21739	1.5064	0.517024	-1.11716	-3.17137
AT1G76690	Oxo-Phytodienoic Acid Reductase|	1.63273	0.848798	2.17025	1.32251	0.486457	-1.31833	0.138814	-3.30757	-1.73216	2.94505	1.65581	-0.512514	-9.96578	1.96384	1.07108	1.48594	1.58544	4.71155	3.07399	0.941858	-1.31833	-1.51046
AT1G76810	eukaryotic translation initiation factor 2 family protein / eIF-2 family protein	4.20953	4.6265	4.46604	4.52362	4.55465	3.15397	2.86809	2.74438	1.53655	4.13759	3.90217	3.48556	1.96384	3.75499	2.48568	2.78681	2.23297	4.42566	4.54046	4.33992	5.70324	6.43881
AT1G76880	trihelix DNA-binding protein, putative	3.41967	2.6783	2.98204	2.35078	1.76596	2.32222	2.07073	3.0181	1.58544	1.07108	3.17808	3.98194	0.379621	1.7229	2.56096	2.35078	2.17025	3.50475	3.22666	2.58039	3.24352	3.65661
AT1G76940	RNA recognition motif (RRM)-containing protein	4.47255	4.64391	4.3075	3.82792	3.64397	-2.31473	-0.320126	-0.150401	0.264236	3.30757	2.17025	1.37907	1.7229	1.07108	1.26364	0.264236	2.03598	3.28555	2.34227	1.94148	3.27516	2.95438
AT1G76990	ACR3 | ACR3 (ACT Domain Repeat 3)	1.63273	1.37907	-0.320126	0.138814	-2.31473	0.766383	1.76596	3.21739	2.94505	4.35762	3.52369	2.40626	1.00072	1.26364	1.07108	2.5852	2.92619	1.98222	2.41981	-0.103147	-2.05289	-1.73216
AT1G77120	ADH, ATADH, ADH1 | ADH1 (ALCOHOL DEHYDROGENASE 1)	6.67809	5.69769	5.83797	5.16193	5.43633	4.77616	5.40603	6.69768	7.58045	7.00451	4.94256	5.10018	6.62791	5.40942	4.45292	4.03571	5.30016	7.43238	6.36721	6.04704	7.15087	6.67569
AT1G77140	ATVPS45, VPS45 | VPS45 (VACUOLAR PROTEIN SORTING 45); protein transporter	2.03598	1.07108	1.48594	1.43349	1.32251	2.48568	0.678973	-1.31833	0.379621	1.80777	1.00072	-9.96578	-9.96578	-0.734563	1.07108	-0.734563	0.766383	2.07073	1.82416	2.28125	2.07416	2.13783
AT1G77180	chromatin protein family	4.37163	4.25558	3.63238	3.98194	3.51109	2.92619	2.51122	2.76575	1.58544	2.94505	1.40654	-9.96578	1.43349	3.07056	3.21739	3.92609	3.0181	4.40742	3.61483	3.91657	5.39544	5.32196
AT1G77350	similar to unnamed protein product [Vitis vinifera] (GB:CAO47891.1)	1.8484	1.7229	2.26333	1.67852	1.26364	2.80756	2.40626	2.26333	1.63273	4.78141	4.08755	3.48556	2.00036	3.0181	0.00144197	1.43349	1.63273	2.96181	2.76575	2.20195	3.06368	3.53244
AT1G77420	Monoacylglycerol Lipase (MAGL)|	-0.734563	0.486457	-0.320126	0.379621	-0.997117	-1.31833	-1.31833	-9.96578	-3.30757	2.65558	1.70088	0.379621	2.72268	-0.150401	0.848798	-1.31833	-0.997117	3.8541	1.59979	1.50131	0.856787	0.614474
AT1G77470	replication factor C 36 kDA, putative	0.486457	0.138814	-0.734563	0.678973	1.00072	-1.31833	0.264236	0.264236	-0.150401	2.48568	3.41292	1.7229	0.379621	0.264236	0.486457	0.848798	0.766383	3.52995	3.72367	3.14421	1.3846	2.33085
AT1G77490	TAPX | TAPX; L-ascorbate peroxidase	3.1045	2.96366	3.36471	3.68941	3.27813	-0.512514	-1.31833	-2.31473	1.48594	2.65558	-0.859876	2.56096	-0.512514	3.47262	3.1045	3.0358	2.37879	5.3331	4.00189	1.08474	2.85619	2.93565
AT1G77540	Encodes a H3/H4 histone acetyltransferase. Belongs to the GNAT family, whose many members are involved in histone acetylation and chromatin remodeling, and are important for the regulation of cell growth and development.	0.848798	0.766383	0.766383	0.264236	0.486457	1.88792	2.51122	2.96366	3.21739	2.48568	1.7229	-0.512514	-0.512514	1.96384	2.03598	2.29308	2.17025	3.40885	2.99657	2.24823	2.8542	3.44374
AT1G77590	Long-Chain Acyl-CoA Synthetase|LACS9	5.60588	5.75491	6.03124	6.26117	5.99777	5.07899	4.48549	3.7867	2.32222	5.64677	5.61327	5.1252	3.48556	3.68941	3.29293	2.6783	1.92638	3.0944	4.77721	3.99557	0.379621	1.31092
AT1G77600	binding	0.138814	1.7229	0.678973	1.37907	1.58544	1.53655	1.63273	0.848798	-0.320126	0.486457	0.633199	-9.96578	-9.96578	-0.734563	-1.31833	-1.31833	-0.150401	1.9895	1.60928	0.72334	1.09828	1.62807
AT1G77670	aminotransferase class I and II family protein	4.322	3.98194	4.02689	4.17001	4.1211	1.00072	1.92638	0.486457	-0.320126	3.08763	3.7171	3.48556	0.379621	0.585924	1.26364	1.00072	-2.31473	4.7247	4.92652	2.51879	0.978928	1.37351
AT1G77710	Identical to Probable ubiquitin-fold modifier 1 precursor [Arabidopsis Thaliana] (GB:Q9CA23); similar to unknown [Populus trichocarpa] (GB:ABK93968.1); similar to unnamed protein product [Vitis vinifera] (GB:CAO61814.1); contains InterPro domain Ubiquitin-like, Ufm1 (InterPro:IPR005375)	3.41967	3.17009	3.92609	3.21739	3.29293	2.86809	3.8481	3.58508	3.18603	2.96366	2.32222	1.7229	2.20195	3.21739	1.13816	2.23297	3.53618	5.07472	5.64244	4.42028	4.49256	4.89632
AT1G77740	Phosphatidylinositol-Phosphate Kinase type IB|	-0.997117	-3.30757	-3.30757	-9.96578	-1.31833	1.67852	-0.320126	-1.31833	-2.31473	-0.512514	-1.31833	-0.512514	-9.96578	-0.734563	-0.997117	-2.31473	-9.96578	1.82823	1.71853	0.72334	-0.027675	0.766383
AT1G77810	galactosyltransferase family protein	1.96384	2.80756	2.88772	3.23281	2.96366	-0.734563	-9.96578	-1.31833	0.00144197	1.80777	1.63273	-9.96578	0.486457	-0.734563	-0.997117	0.486457	0.486457	2.03949	1.83633	1.3846	0.824564	2.14437
AT1G77840	eukaryotic translation initiation factor 5, putative / eIF-5, putative	3.93555	4.74421	4.45292	4.83294	4.47255	1.53655	1.43349	1.96384	2.00036	1.80777	0.202888	-0.512514	-9.96578	4.18595	2.40626	2.8482	3.08763	4.53113	4.09009	4.03042	4.95052	5.37646
AT1G78060	glycosyl hydrolase family 3 protein	1.58544	1.88792	1.58544	0.585924	0.138814	-1.31833	-9.96578	0.264236	-9.96578	2.48568	2.71172	0.379621	-9.96578	1.43349	0.138814	-0.320126	0.848798	2.6325	-2.38836	-9.96578	-9.96578	-6.50635
AT1G78070	WD-40 repeat family protein	-1.73216	-0.734563	-1.31833	-3.30757	-1.31833	1.53655	0.926759	3.77621	1.96384	2.07073	0.585924	0.379621	1.00072	0.585924	0.766383	0.678973	3.0181	2.43856	1.74028	2.54622	3.09946	3.38281
AT1G78080	RAP2.4 | RAP2.4 (related to AP2 4); DNA binding / transcription factor	5.72795	5.3681	4.93078	5.225	4.80741	3.868	3.18603	1.88792	1.48594	1.80777	2.24823	2.98204	-0.512514	3.81773	4.19385	2.92619	3.40613	5.33453	4.79914	2.14763	-0.215915	2.02184
AT1G78230	protein binding	3.37865	3.35064	2.40626	3.26318	2.86809	0.848798	1.26364	0.00144197	-0.320126	2.48568	1.40654	0.379621	-9.96578	0.848798	0.486457	1.43349	0.926759	1.72727	2.03245	0.57628	2.98386	2.95066
AT1G78240	QUA2, TSD2 | TSD2 (TUMOROUS SHOOT DEVELOPMENT 2); methyltransferase	3.26318	2.94505	4.0532	4.00908	3.59705	1.63273	2.07073	1.43349	1.26364	2.65558	1.23327	0.379621	-9.96578	0.264236	0.926759	2.92619	3.48556	3.15072	1.96384	2.16382	2.97104	2.87794
AT1G78300	GF14 OMEGA, GRF2 | GRF2 (GENERAL REGULATORY FACTOR 2); protein phosphorylated amino acid binding	5.96118	6.39919	6.08748	6.09805	5.91889	4.863	4.37858	3.97278	4.18595	5.62647	4.42633	4.15389	1.7229	3.58508	4.04448	3.90699	4.12937	7.71425	7.11354	5.19971	5.62997	6.15828
AT1G78380	GST8, ATGSTU19 | ATGSTU19 (GLUTATHIONE TRANSFERASE 8); glutathione transferase	5.75491	5.67528	6.57139	6.02017	4.81767	2.90708	2.8482	2.96366	3.63238	4.40606	3.52995	2.40626	-0.512514	5.24416	3.07056	4.01801	4.47904	2.11803	5.48353	5.29833	6.27428	6.30799
AT1G78420	protein binding / zinc ion binding	2.26333	2.5852	2.60905	2.13783	2.37879	1.8484	1.26364	-0.150401	1.00072	2.48568	1.07108	1.00072	0.379621	0.585924	-9.96578	0.00144197	0.926759	3.11453	2.33942	2.00036	3.49582	3.61129
AT1G78560	bile acid:sodium symporter family protein	0.848798	1.8484	2.43323	1.96384	2.35078	1.13816	1.20226	0.00144197	-1.31833	3.95429	3.62656	1.96384	-9.96578	-1.73216	-2.31473	-2.31473	-9.96578	4.07647	2.8482	1.70088	2.25731	2.6487
AT1G78580	TPS1, ATTPS1 | ATTPS1 (TREHALOSE-6-PHOSPHATE SYNTHASE); transferase, transferring glycosyl groups	2.26333	1.76596	2.10467	1.37907	1.92638	0.379621	0.264236	-0.997117	-9.96578	3.29293	1.76596	-0.512514	-9.96578	1.8484	1.63273	-1.31833	0.138814	2.23603	1.17057	0.934328	2.98568	3.32063
AT1G78620	integral membrane family protein	-0.150401	-0.150401	0.00144197	0.379621	0.138814	1.07108	-0.320126	-1.73216	-3.30757	1.48594	0.434028	-0.512514	-0.512514	-0.734563	0.486457	1.43349	-0.512514	3.1112	1.91495	1.19598	1.49621	1.4756
AT1G78630	EMB1473 | EMB1473 (EMBRYO DEFECTIVE 1473); structural constituent of ribosome	2.20195	1.48594	2.35078	0.766383	0.848798	2.48568	-0.320126	0.379621	1.13816	2.65558	2.00036	1.00072	1.37907	-0.150401	0.486457	0.264236	0.486457	3.1491	2.21132	2.21132	2.93187	3.00018
AT1G78770	cell division cycle family protein	1.43349	1.53655	1.00072	0.926759	0.379621	1.13816	0.264236	-2.31473	-0.734563	1.07108	2.01828	1.76596	-0.512514	0.848798	-0.512514	-1.31833	1.32251	1.87224	1.5758	0.368489	1.2455	2.44122
AT1G78800	glycosyl transferase family 1 protein	-0.512514	0.848798	0.848798	1.37907	1.13816	0.00144197	-0.320126	-0.997117	-0.512514	1.80777	2.26333	1.37907	-9.96578	0.264236	0.264236	0.264236	-0.734563	1.00791	0.240009	-0.199255	0.669934	1.85639
AT1G78880	balbiani ring 1-related / BR1-related	-1.73216	-3.30757	-0.997117	-3.30757	-0.997117	1.20226	-0.320126	0.138814	1.26364	1.07108	0.434028	-9.96578	-9.96578	-0.150401	0.00144197	0.486457	0.486457	6.13404	5.61209	5.30345	6.17873	7.27353
AT1G78895	similar to pentatricopeptide (PPR) repeat-containing protein [Arabidopsis thaliana] (TAIR:AT1G16830.1); similar to unnamed protein product [Vitis vinifera] (GB:CAO41680.1)	-1.31833	-0.997117	-0.320126	-1.31833	-0.734563	0.678973	0.926759	0.00144197	0.926759	0.486457	0.202888	-0.512514	0.379621	2.65558	1.8484	0.00144197	1.07108	5.00724	4.43902	3.99376	3.41967	3.98377
AT1G78900	VHA-A | VHA-A; ATP binding / hydrogen ion transporting ATP synthase, rotational mechanism	5.49509	5.20949	5.14572	4.79187	5.07043	4.22504	3.52369	3.7867	2.6325	5.08326	4.95889	4.39924	2.72268	3.75499	3.60893	3.90699	4.37163	5.86124	4.3758	3.01453	3.08763	4.12524
AT1G79020	transcription factor-related	0.138814	1.26364	0.848798	1.13816	0.766383	0.585924	-1.31833	-1.31833	0.486457	2.65558	1.5612	1.37907	-9.96578	-0.150401	-0.512514	0.264236	-2.31473	2.8955	2.34795	2.00755	2.86414	3.3717
AT1G79150	binding	2.26333	2.82802	1.7229	1.76596	1.13816	0.766383	1.20226	1.07108	0.766383	3.20179	3.04457	2.40626	0.486457	0.585924	-1.31833	0.264236	-0.150401	3.32783	2.68055	2.63946	3.4971	4.2958
AT1G79230	ATMST1, MST1, ATRDH1, ST1 | ST1 (MERCAPTOPYRUVATE SULFURTRANSFERASE 1); thiosulfate sulfurtransferase	3.20179	3.13767	3.30757	3.13767	3.57301	2.96366	2.43323	2.07073	2.37879	4.3075	3.7171	1.7229	0.379621	3.54856	2.94505	2.60905	2.98204	6.17175	5.79963	4.51229	4.75387	5.25062
AT1G79280	NUA | NUA (NUCLEAR PORE ANCHOR)	3.66687	4.07904	3.95429	3.33643	3.64397	3.60893	2.72268	2.6325	2.92619	3.07056	3.60893	1.07108	1.07108	2.8482	2.00036	2.23297	1.20226	2.73357	2.19566	2.14763	3.14584	3.08083
AT1G79390	similar to unknown [Populus trichocarpa] (GB:ABK95389.1)	1.43349	1.37907	2.03598	1.00072	1.8484	0.766383	1.63273	-0.512514	0.486457	2.96366	2.36485	1.96384	1.00072	0.264236	-0.512514	1.7229	1.26364	4.12441	3.36471	2.96551	3.17648	3.8269
AT1G79440	SSADH1, SSADH, ALDH5F1 | ALDH5F1 (SUCCINIC SEMIALDEHYDE DEHYDROGENASE); 3-chloroallyl aldehyde dehydrogenase/ succinate-semialdehyde dehydrogenase	3.29293	2.80756	2.92619	2.94505	2.96366	4.6265	4.64967	5.2327	5.25554	3.08763	3.52995	2.40626	1.37907	3.75499	1.92638	2.40626	2.78681	2.02892	8.3672	5.88071	3.71929	4.42028
AT1G79550	phosphoglycerate kinase|PGK	5.17796	4.76027	5.48868	5.60884	5.94722	5.21727	4.94021	4.72252	3.92609	6.8455	5.50465	3.98194	3.72258	6.32914	5.49509	5.35406	5.65824	6.15747	7.44104	6.12765	5.0892	5.5311
AT1G79560	EMB1047, FTSH12 | EMB1047/FTSH12 (EMBRYO DEFECTIVE 1047); ATP-dependent peptidase/ ATPase/ metallopeptidase	0.264236	1.07108	1.20226	0.585924	1.32251	1.32251	-0.320126	-0.997117	0.264236	2.80756	2.5852	0.486457	-9.96578	1.26364	1.13816	0.486457	-1.31833	1.68751	1.50131	2.01114	3.04806	3.40067
AT1G79590	ATSYP52, SYP52 | SYP52 (SYNTAXIN OF PLANTS 52)	4.07904	4.33635	3.70055	3.51109	3.57301	1.7229	1.76596	1.43349	2.86809	1.48594	1.5612	1.00072	-0.512514	-9.96578	-2.31473	-0.320126	-9.96578	4.41758	3.93838	3.91848	4.87583	4.66568
AT1G79600	ABC1 family protein	3.0181	3.13767	2.96366	3.0181	3.23281	0.264236	0.585924	0.678973	0.264236	1.48594	2.6325	-0.512514	3.12118	-0.734563	-2.31473	1.13816	-2.31473	2.54868	1.53157	1.49108	2.78052	3.17648
AT1G79610	sodium proton exchanger, putative (NHX6)	-0.320126	1.07108	0.264236	0.138814	0.138814	1.32251	0.678973	-0.997117	1.13816	1.07108	2.24823	-0.512514	-9.96578	-0.150401	-2.31473	-2.31473	-9.96578	3.90313	3.33643	3.16044	2.96366	3.59228
AT1G79650	RAD23 | RAD23; damaged DNA binding	4.37858	4.23274	4.64391	4.49192	4.15389	1.37907	0.264236	0.926759	0.585924	4.54232	4.54232	2.72268	2.40626	1.8484	-0.150401	1.63273	2.86809	3.60063	3.29734	2.51879	2.87794	3.0757
AT1G79690	ATNUDT3 | ATNUDT3 (Arabidopsis thaliana Nudix hydrolase homolog 3); hydrolase	1.88792	1.63273	1.07108	0.585924	0.926759	6.74013	7.30561	6.81764	4.79187	3.40613	1.60928	0.379621	-9.96578	1.07108	-0.150401	0.264236	0.486457	4.87632	4.36534	3.7094	4.20641	4.4932
AT1G79750	NADP-malic enzyme|NADP-ME4	4.60887	4.94958	5.59994	6.50939	6.24224	4.60887	4.15389	3.37865	1.48594	4.6265	4.57598	4.14576	3.30757	3.65547	2.88772	2.5852	2.45969	4.80069	4.10022	5.35794	5.11815	5.75278
AT1G79830	GC5 | GC5 (GOLGIN CANDIDATE 5)	3.12118	3.81773	3.53618	3.65547	3.51109	2.65558	3.00018	1.53655	1.20226	2.07073	1.13816	0.486457	-9.96578	1.58544	-0.150401	1.00072	1.07108	4.31041	3.93367	3.89249	4.10274	4.1482
AT1G79870	oxidoreductase family protein	2.37879	1.76596	2.32222	2.43323	2.74438	1.8484	1.76596	1.43349	1.26364	2.48568	1.00072	-0.512514	-9.96578	-9.96578	-9.96578	-9.96578	-9.96578	4.35057	3.06884	0.323082	0.112367	0.434028
AT1G79930	HSP91 | HSP91 (Heat shock protein 91)	4.7005	4.53612	4.99553	5.07043	5.01797	4.57295	4.14576	4.39239	3.87784	5.94019	4.97044	3.48556	3.64397	5.28174	4.04448	4.08755	3.40613	5.68989	4.92984	5.29539	5.29576	5.7423
AT1G79940	heat shock protein binding / unfolded protein binding	2.96366	3.29293	3.29293	3.37865	3.77621	3.00018	2.51122	2.40626	1.92638	4.07904	3.97737	2.56096	2.20195	2.96366	3.18603	3.0181	3.80746	4.04797	3.88762	3.15397	3.2811	3.56206
AT1G80070	EMB158, EMB33, EMB177, EMB14, SUS2 | SUS2 (ABNORMAL SUSPENSOR 2)	4.84805	4.69494	4.54232	4.3002	4.24039	4.67248	4.06186	3.30757	3.74427	3.48556	2.36485	2.20195	-9.96578	3.21739	3.15397	2.65558	3.868	3.54733	3.25867	3.30903	4.71979	5.11815
AT1G80260	EMB1427 | EMB1427 (EMBRYO DEFECTIVE 1427); tubulin binding	0.138814	0.678973	1.13816	1.80777	1.63273	0.00144197	-1.31833	-9.96578	-0.734563	0.486457	0.00144197	0.486457	-9.96578	-1.73216	-2.31473	-0.320126	-0.150401	1.47041	0.476122	-0.26708	-0.199255	0.299831
AT1G80270	DNA-binding protein, putative	2.90708	3.0181	2.40626	2.51122	2.03598	1.00072	0.926759	1.76596	1.67852	2.29308	0.434028	0.486457	-9.96578	2.8482	1.8484	2.35078	2.13783	3.04282	2.4117	2.40626	2.88186	3.57058
AT1G80300	NUCLEOTIDE TRANSPORTER 1|NTT1	4.81255	5.08326	4.75494	4.52988	4.80224	5.3681	4.09601	1.96384	2.37879	4.92129	3.87293	2.56096	1.37907	3.72258	3.74427	3.74427	3.21739	5.18472	5.26645	4.85105	4.3449	5.71152
AT1G80350	AAA1, LUE1, FRA2, ATKTN1, KTN1, FRC2, BOT1, FTR, ERH3 | ERH3 (ECTOPIC ROOT HAIR 3); ATP binding / nucleoside-triphosphatase/ nucleotide binding	2.17025	2.20195	1.8484	2.13783	1.67852	1.53655	0.264236	1.32251	0.379621	-0.512514	1.80777	-0.512514	-9.96578	1.07108	1.7229	0.264236	0.678973	2.67152	1.55631	0.964214	0.642471	0.872632
AT1G80360	aminotransferase class I and II family protein	2.43323	2.94505	3.35064	4.45292	3.49838	0.766383	1.26364	-0.320126	-0.512514	3.58508	3.868	0.379621	1.7229	3.43309	2.5852	3.13767	2.72268	4.89487	4.19857	2.81987	3.62539	3.13274
AT1G80380	phosphoribulokinase/uridine kinase-related	2.26333	1.26364	1.76596	2.10467	1.76596	0.585924	0.264236	-0.320126	1.20226	1.07108	1.53655	-9.96578	0.486457	0.848798	1.07108	2.17025	0.766383	2.61847	0.00144197	-1.39214	0.227741	0.949348
AT1G80410	EMB2753 | EMB2753 (EMBRYO DEFECTIVE 2753); binding	2.88772	3.13767	2.23297	2.03598	2.51122	3.47262	2.6325	2.76575	2.8482	3.18603	1.35106	0.379621	-0.512514	2.35078	2.45969	1.8484	2.07073	3.27516	3.03756	2.54127	3.30027	3.57543
AT1G80420	DNA repair protein, putative (XRCC1)	-1.73216	-1.73216	-0.734563	-1.73216	-0.512514	0.926759	1.20226	-0.997117	1.32251	1.48594	0.00144197	-0.512514	-9.96578	-1.73216	-0.997117	0.848798	-0.997117	3.32927	3.39108	2.43856	2.97471	3.54238
AT1G80480	PTAC17 | PTAC17 (PLASTID TRANSCRIPTIONALLY ACTIVE17)	2.92619	3.75499	3.37865	3.65547	3.26318	1.20226	-1.31833	1.20226	-1.31833	4.54232	3.94495	1.7229	0.379621	0.848798	0.486457	1.58544	0.486457	2.31063	0.678973	1.65581	2.59717	2.5828
AT1G80490	TPR1 | TPR1 (TOPLESS-RELATED 1)	3.52369	3.37865	3.57301	2.26333	3.37865	2.6783	2.40626	1.58544	0.926759	4.88757	5.31835	4.16197	2.86809	-1.73216	1.32251	1.00072	0.926759	4.56566	3.99014	2.93187	0.240009	0.151859
AT1G80500	intracellular transporter	2.00036	1.37907	1.7229	1.07108	2.32222	0.766383	0.264236	-9.96578	0.678973	2.65558	2.91667	0.486457	1.00072	1.96384	1.53655	1.26364	2.00036	4.48614	3.44506	3.1162	4.00459	4.50722
AT1G80530	nodulin family protein	4.29286	3.83804	3.96357	3.12118	3.80746	2.29308	1.43349	1.8484	-0.320126	1.48594	1.20226	0.486457	-0.512514	0.264236	1.00072	1.26364	1.48594	2.50868	1.32826	-2.11404	-1.78091	1.05033
AT1G80560	3-isopropylmalate dehydrogenase, chloroplast, putative	2.51122	2.51122	2.13783	1.8484	1.96384	3.72258	2.8482	2.82802	2.37879	2.07073	1.7229	1.7229	-0.512514	-9.96578	-0.150401	-2.31473	-0.997117	3.0654	3.54979	2.4225	1.42814	2.39808
AT1G80600	acetylornithine aminotransferase, mitochondrial, putative / acetylornithine transaminase, putative / AOTA, putative / ACOAT, putative	2.8482	2.03598	1.88792	1.88792	2.37879	3.12118	1.63273	1.20226	0.379621	3.49838	3.04457	2.00036	-9.96578	1.8484	1.63273	0.486457	0.926759	0.202888	-1.18115	-1.73216	-4.60823	-9.96578
AT1G80930	MIF4G domain-containing protein / MA3 domain-containing protein	2.10467	1.32251	2.17025	1.53655	2.00036	1.63273	1.00072	1.20226	3.868	3.30757	3.12945	2.72268	-9.96578	1.58544	1.58544	2.20195	0.766383	2.54374	1.98222	2.19881	2.75724	3.10115
AT1G80940	similar to predicted protein [Populus alba x Populus tremula] (GB:AAR14272.1); contains domain PTHR22986:SF13 (PTHR22986:SF13); contains domain PTHR22986 (PTHR22986)	2.86809	2.72268	2.88772	3.52369	2.76575	1.26364	-1.31833	2.20195	1.07108	-0.512514	0.138814	1.00072	1.00072	-1.73216	0.00144197	1.13816	-0.150401	2.72705	2.5852	3.91753	5.60618	6.15989
AT1G80950	phospholipid/glycerol acyltransferase family protein	2.5852	3.32207	2.6783	3.29293	3.59705	1.26364	2.43323	2.8482	1.8484	1.07108	2.21754	0.486457	1.00072	-0.734563	0.678973	-0.734563	0.138814	4.00009	3.31194	0.77484	1.89181	2.5634
AT2G01060	myb family transcription factor	3.65547	3.56084	3.7867	3.53618	3.45956	0.926759	0.678973	1.13816	0.766383	2.48568	0.766383	0.379621	-0.512514	1.7229	1.53655	1.92638	2.17025	4.48935	3.37726	3.84709	4.62708	4.94256
AT2G01080	similar to unknown protein [Arabidopsis thaliana] (TAIR:AT3G54200.1); similar to Os03g0262700 [Oryza sativa (japonica cultivar-group)] (GB:NP_001049630.1); similar to unnamed protein product [Vitis vinifera] (GB:CAO43392.1); contains InterPro domain Harpin-induced 1 (InterPro:IPR010847)	2.60905	3.58508	2.51122	4.2706	4.21731	0.486457	1.43349	0.379621	1.00072	2.07073	1.43349	2.8482	2.98204	2.78681	2.78681	2.13783	2.96366	2.99838	1.66494	2.57071	1.49621	2.38433
AT2G01140	fructose-bisphosphate aldolase|FBA	4.72252	5.35406	5.95189	6.00227	6.34343	5.26307	4.88269	4.47904	4.21731	6.41449	6.1518	4.39239	3.39245	6.00677	5.14979	4.92605	4.83294	5.70987	5.87531	4.70659	2.84217	3.70609
AT2G01170	amino acid permease family protein	0.379621	-0.320126	0.848798	-1.31833	0.00144197	1.53655	1.92638	0.379621	0.585924	-9.96578	0.808179	0.379621	0.379621	-9.96578	-0.734563	-2.31473	0.138814	0.791606	-1.35476	-3.62593	-5.01159	-5.01159
AT2G01190	octicosapeptide/Phox/Bem1p (PB1) domain-containing protein	7.27706	7.03123	6.94955	6.32555	6.72793	2.96366	2.32222	2.20195	2.94505	-0.512514	0.202888	-0.512514	-9.96578	4.47255	4.44632	4.47255	3.93555	5.53639	5.18828	2.38156	3.08253	3.54733
AT2G01220	nucleotidyltransferase	0.138814	-0.150401	-0.512514	-0.997117	0.00144197	-0.734563	-1.31833	0.138814	-1.73216	3.08763	3.77621	2.40626	1.00072	0.264236	-2.31473	-1.31833	0.766383	3.55839	5.3477	2.6325	4.35903	3.74319
AT2G01290	ribose-5-phosphate isomerase|RPI	2.07073	1.63273	2.6325	3.49838	3.93555	-2.31473	-9.96578	-0.512514	-9.96578	1.48594	-1.51046	-9.96578	-9.96578	-0.734563	-9.96578	-9.96578	-9.96578	2.95624	1.36793	0.288063	0.0579701	0.546956
AT2G01320	ABC Transporter|WBC7 / ABCG7	3.00018	2.80756	2.82802	2.88772	2.82802	2.13783	0.264236	-0.150401	-0.997117	2.48568	1.23327	0.486457	-9.96578	-0.150401	1.32251	-0.320126	-0.320126	2.92809	2.38709	2.13783	3.29587	4.00997
AT2G01350	QPT | QPT (QUINOLINATE PHOSHORIBOSYLTRANSFERASE); nicotinate-nucleotide diphosphorylase (carboxylating)	2.23297	2.51122	1.58544	1.53655	1.76596	0.138814	-1.31833	0.138814	1.63273	2.48568	1.23327	-0.512514	-0.512514	2.78681	0.486457	0.926759	1.37907	2.23909	1.2394	0.311503	2.22373	2.85619
AT2G01440	ATP-dependent helicase	2.60905	1.37907	1.26364	0.926759	1.96384	0.00144197	-0.320126	-2.31473	-1.73216	2.29308	1.45996	0.486457	1.43349	0.264236	-9.96578	-2.31473	-9.96578	2.31063	0.323082	0.423309	1.18333	1.80777
AT2G01470	ATSEC12, STL2P | STL2P (SEC12P-LIKE PROTEIN); nucleotide binding	2.5363	2.65558	2.10467	2.13783	2.5363	2.26333	2.51122	1.63273	0.926759	2.65558	2.79722	1.37907	1.00072	1.58544	-0.512514	0.486457	1.80777	4.95703	4.89487	3.93461	3.7582	4.63523
AT2G01490	phytanoyl-CoA dioxygenase (PhyH) family protein	3.87784	3.80746	3.71161	2.5852	3.0181	-2.31473	-1.31833	-0.734563	2.90708	1.80777	-0.512514	-0.512514	0.486457	1.8484	1.8484	1.00072	1.7229	2.21444	3.15397	2.81783	3.99286	4.00009
AT2G01570	RGA, RGA1 | RGA1 (REPRESSOR OF GA1-3 1); transcription factor	4.34348	4.02689	4.74421	4.4595	4.15389	3.37865	1.76596	1.48594	0.678973	-9.96578	0.00144197	-0.512514	-9.96578	3.72258	3.41967	3.08763	3.67818	5.4986	3.99738	2.80756	4.60294	4.47709
AT2G01600	epsin N-terminal homology (ENTH) domain-containing protein	3.05329	3.74427	3.49838	3.64397	3.40613	2.20195	1.43349	1.63273	1.48594	0.486457	0.848798	0.486457	-9.96578	1.43349	1.37907	1.32251	2.51122	3.82894	3.55594	2.98021	3.76352	3.96818
AT2G01630	glycosyl hydrolase family 17 protein / beta-1,3-glucanase, putative	0.264236	0.848798	1.48594	2.20195	1.88792	1.07108	1.00072	-0.997117	-9.96578	2.48568	0.202888	0.486457	-9.96578	-0.734563	-0.512514	0.264236	-0.150401	1.69644	0.252173	-1.99424	-2.54793	-1.88364
AT2G01680	ankyrin repeat family protein	3.44639	3.57301	3.7867	3.05329	3.59705	0.379621	-0.320126	0.379621	0.379621	1.07108	0.848798	1.43349	-9.96578	1.07108	1.63273	0.486457	1.92638	3.45035	2.23297	2.74653	4.03483	4.36464
AT2G01690	binding	3.0181	3.0181	3.0358	3.36471	3.26318	2.72268	0.678973	1.58544	2.07073	1.48594	1.53655	-0.512514	-9.96578	1.7229	1.7229	1.96384	2.78681	2.43055	2.81373	2.59479	3.20805	3.65088
AT2G01710	DNAJ heat shock N-terminal domain-containing protein	3.59705	3.72258	3.51109	4.06186	4.47904	2.45969	1.13816	1.43349	-0.997117	1.07108	-1.51046	-9.96578	1.00072	2.43323	1.13816	2.10467	1.80777	2.97655	2.92429	2.53381	2.9581	3.02698
AT2G01720	ribophorin I family protein	2.26333	1.88792	1.53655	1.37907	0.766383	3.79712	3.40613	3.26318	2.29308	4.70603	4.68094	2.72268	1.7229	1.8484	-0.512514	0.848798	1.92638	4.13595	3.72148	2.70509	1.59979	2.68728
AT2G01910	ATMAP65-6 | ATMAP65-6; microtubule binding	3.43309	3.66687	3.47262	3.58508	3.32207	2.10467	1.37907	-0.150401	-2.31473	2.65558	2.90708	3.47262	1.00072	0.848798	0.926759	-1.31833	0.264236	3.7105	2.87204	2.83208	-0.913216	0.74932
AT2G01970	endomembrane protein 70, putative	4.39239	4.3855	4.95424	4.60887	4.57295	3.05329	2.5363	3.13767	1.48594	2.80756	3.58508	1.43349	2.40626	2.72268	2.86809	3.23281	3.56084	5.13138	4.78194	5.14164	5.1194	5.43666
AT2G02040	PTR2-B, NTR1, ATPTR2-B | ATPTR2-B (NITRATE TRANSPORTER 1); transporter	3.44639	3.35064	3.48556	3.21739	3.23281	2.8482	3.05329	4.06186	3.36471	1.48594	1.32251	0.486457	0.486457	2.5852	1.67852	2.40626	2.56096	4.53176	4.31911	4.54541	4.74368	5.09765
AT2G02050	NADH-ubiquinone oxidoreductase B18 subunit, putative	2.70066	3.0181	3.68941	3.0181	3.49838	2.5852	3.12118	2.07073	3.66687	3.40613	2.78681	3.08763	0.379621	2.26333	1.63273	1.53655	2.88772	5.01752	4.84554	3.56572	2.96735	2.95252
AT2G02070	ATIDD5 | ATIDD5 (ARABIDOPSIS THALIANA INDETERMINATE(ID)-DOMAIN 5); nucleic acid binding / transcription factor/ zinc ion binding	5.68653	5.42294	5.26682	4.68375	4.67813	3.81773	3.24808	2.51122	2.10467	4.78141	4.35762	4.03571	2.43323	4.62065	4.22504	3.98194	3.97278	4.58382	3.73129	3.73671	4.50214	4.445
AT2G02090	ETL1, CHR19	2.5363	1.67852	1.76596	1.26364	1.58544	1.76596	1.43349	1.63273	-1.31833	-0.512514	-0.859876	-9.96578	-0.512514	-0.150401	-9.96578	-2.31473	-0.512514	2.82191	2.28422	1.71414	2.43323	2.94317
AT2G02160	zinc finger (CCCH-type) family protein	2.07073	2.29308	1.80777	2.37879	1.58544	1.32251	-0.320126	0.264236	-0.150401	-0.512514	1.80777	1.37907	-9.96578	3.65547	3.56084	3.23281	2.72268	4.31839	3.67593	3.44109	4.68319	4.91509
AT2G02170	remorin family protein	1.00072	1.92638	1.20226	2.80756	2.40626	1.13816	-0.320126	-1.31833	-0.734563	3.18603	2.8482	1.96384	-9.96578	2.51122	1.8484	1.20226	1.92638	2.76787	2.12135	1.64662	1.74459	2.3251
AT2G02390	GST18, ATGSTZ1 | ATGSTZ1 (GLUTATHIONE S-TRANSFERASE 18); glutathione transferase	2.43323	3.00018	2.60905	2.23297	2.37879	1.43349	2.43323	2.23297	3.56084	1.48594	2.27828	-0.512514	2.00036	3.54856	2.17025	3.30757	4.28548	-9.96578	-3.62593	-4.60823	-9.96578	-2.17788
AT2G02560	ATCAND1, ETA2, TIP120, HVE, CAND1 | CAND1 (CULLIN-ASSOCIATED AND NEDDYLATION DISSOCIATED); binding	3.48556	3.43309	3.66687	2.86809	3.21739	3.43309	2.90708	2.23297	2.74438	2.94505	2.07073	1.43349	-0.512514	1.7229	2.23297	1.26364	2.03598	5.26982	5.3288	4.37233	4.68319	5.13056
AT2G02570	nucleic acid binding	2.60905	2.32222	2.56096	2.56096	2.48568	1.43349	0.926759	1.43349	1.67852	2.07073	0.926759	0.379621	-0.512514	-1.73216	0.00144197	-0.320126	0.264236	3.81875	3.16848	2.97288	4.16519	4.85355
AT2G02710	PAC motif-containing protein	2.37879	2.92619	2.51122	2.86809	2.86809	1.00072	1.20226	1.67852	1.80777	0.486457	0.633199	1.00072	-9.96578	1.43349	0.264236	0.486457	-0.512514	3.51488	2.22682	1.74459	2.53132	3.09609
AT2G02760	UBC2, ATUBC2 | ATUBC2 (UBIQUITING-CONJUGATING ENZYME 2); ubiquitin-protein ligase	5.96118	6.20165	6.27242	5.75224	5.60588	2.56096	2.20195	1.58544	2.80756	5.74419	5.34167	4.88757	4.15389	4.95889	4.178	4.84303	5.00455	4.38274	2.75296	2.61141	2.55851	2.61847
AT2G02860	Sucrose-proton symporter|SUC3	4.27806	4.36464	4.94958	4.95889	5.43633	0.264236	0.264236	-0.997117	-1.31833	-0.512514	-9.96578	-9.96578	-9.96578	-9.96578	-2.31473	0.678973	1.7229	2.96181	2.61847	2.97838	3.06712	3.21894
AT2G02970	nucleoside phosphatase family protein / GDA1/CD39 family protein	3.05329	3.82792	3.40613	3.26318	3.33643	-1.31833	-0.320126	0.678973	0.486457	3.07056	2.07073	2.8482	1.7229	3.58508	2.07073	2.45969	3.00018	3.9865	3.60538	2.07758	1.22712	1.3051
AT2G03120	signal peptide peptidase family protein	3.18603	3.70055	3.76564	3.59705	3.74427	4.45292	4.3855	3.81773	3.32207	3.58508	3.66687	1.37907	0.379621	2.96366	1.7229	2.56096	2.76575	4.35762	4.33992	3.07228	3.20022	3.86701
AT2G03150	EMB1579 | EMB1579 (EMBRYO DEFECTIVE 1579); binding	4.45292	4.37163	4.22504	4.53612	3.87784	2.37879	1.80777	1.7229	0.379621	2.80756	1.60928	0.486457	0.379621	1.26364	0.379621	1.48594	0.138814	2.44652	1.9749	1.7229	2.90708	2.91476
AT2G03220	MUR2, ATFUT1, ATFT1, FT1 | FT1 (FUCOSYLTRANSFERASE 1); fucosyltransferase/ transferase, transferring glycosyl groups	3.54856	3.15397	3.56084	3.15397	2.5363	0.00144197	1.26364	1.07108	1.13816	2.65558	3.08763	1.43349	1.37907	0.264236	-0.734563	0.678973	0.678973	3.72367	3.3703	3.57301	3.30903	3.62889
AT2G03350	similar to unknown protein [Arabidopsis thaliana] (TAIR:AT3G08890.1); similar to unknown protein [Arabidopsis thaliana] (TAIR:AT3G08890.2); similar to unnamed protein product [Vitis vinifera] (GB:CAO15324.1); contains InterPro domain Protein of unknown function DUF538 (InterPro:IPR007493)	-0.997117	-1.31833	-0.997117	-1.31833	-0.320126	0.585924	-0.320126	0.264236	-9.96578	0.486457	1.5612	-0.512514	1.00072	0.264236	-0.997117	1.07108	-0.997117	3.37865	2.45969	0.202888	-0.512514	0.896078
AT2G03430	ankyrin repeat family protein	1.00072	0.264236	1.07108	1.32251	0.678973	-1.31833	-0.320126	-0.150401	-3.30757	0.486457	0.585924	-0.512514	0.379621	2.26333	2.20195	1.8484	1.48594	2.3048	2.01828	2.10467	4.16277	4.22813
AT2G03510	band 7 family protein	2.13783	2.35078	2.74438	2.56096	2.65558	2.10467	1.20226	1.8484	2.29308	2.65558	3.39931	1.37907	-0.512514	1.7229	1.92638	1.63273	1.8484	1.60455	0.949348	1.25761	2.58039	2.57797
AT2G03780	translin family protein	-1.31833	-1.73216	0.138814	-3.30757	-0.997117	1.26364	-1.31833	0.138814	-0.512514	2.96366	2.54868	1.00072	1.37907	-0.150401	0.926759	-1.31833	-2.31473	3.13931	2.37601	2.21132	2.92429	3.59586
AT2G03800	GEK1 | GEK1 (GEKO1)	0.766383	1.80777	2.10467	2.5363	2.26333	1.63273	0.585924	-0.150401	1.43349	3.95429	2.60905	2.72268	2.00036	0.264236	0.486457	0.264236	-2.31473	3.89831	3.05676	2.05346	2.49339	2.7615
AT2G03820	nonsense-mediated mRNA decay NMD3 family protein	4.10442	4.54232	3.72258	4.3292	4.33635	1.80777	1.43349	2.37879	2.70066	2.48568	-2.31473	-0.512514	1.00072	1.96384	1.26364	0.678973	1.48594	3.44241	3.3897	3.39931	4.67644	5.11107
AT2G03870	small nuclear ribonucleoprotein, putative / snRNP, putative / Sm protein, putative	2.43323	1.32251	1.43349	1.76596	1.32251	1.32251	1.63273	0.926759	1.63273	3.58508	2.36485	2.72268	1.00072	1.43349	-0.512514	0.678973	1.58544	4.25104	3.8749	3.54856	3.92989	4.49192
AT2G03890	Phosphatidylinositol-4-Kinase &gamma;|	5.40942	5.5638	5.18591	5.14979	4.51734	2.00036	1.80777	2.5363	0.766383	4.07904	4.14168	3.98194	2.00036	5.24797	4.27806	3.37865	2.86809	5.62909	3.94308	2.95066	4.52863	5.09807
AT2G04030	EMB1956, CR88 | CR88 (EMBRYO DEFECTIVE 1956); ATP binding	4.97733	5.08326	4.96352	5.77876	5.23653	3.96357	2.98204	2.74438	3.45956	5.225	4.02689	2.8482	2.98204	2.78681	2.48568	1.76596	0.678973	5.65624	4.55894	4.0679	4.28326	4.58982
AT2G04350	Long-Chain Acyl-CoA Synthetase|LACS8	-3.30757	-0.512514	-1.31833	-2.31473	-2.31473	1.48594	1.67852	0.678973	2.13783	-0.512514	2.01828	-0.512514	0.486457	2.35078	1.26364	1.63273	2.32222	5.02773	4.52488	4.42432	4.80173	4.89729
AT2G04520	eukaryotic translation initiation factor 1A, putative / eIF-1A, putative / eIF-4C, putative	6.99436	6.88754	6.79313	6.4128	7.20654	4.14576	3.35064	3.83804	3.99105	5.52045	5.07899	4.60294	3.64397	4.73882	3.64397	4.17001	4.83294	6.9964	6.13486	6.02328	7.50399	7.76083
AT2G04540	Ketoacyl-ACP Synthase|KAS	-3.30757	-0.512514	-0.512514	-1.73216	0.379621	0.678973	-9.96578	0.138814	-1.31833	-0.512514	-0.734563	-9.96578	-9.96578	-9.96578	-1.31833	-2.31473	-9.96578	1.19598	1.50131	0.824564	0.125651	0.808179
AT2G04550	IBR5 | IBR5 (INDOLE-3-BUTYRIC ACID RESPONSE 5); protein tyrosine/serine/threonine phosphatase	0.766383	1.07108	1.92638	0.678973	1.80777	1.20226	0.926759	2.35078	1.13816	2.80756	0.202888	1.37907	-9.96578	-0.150401	-9.96578	-1.31833	-2.31473	3.21739	2.17983	1.09828	2.30188	3.07912
AT2G04620	cation efflux family protein	1.8484	1.13816	1.67852	2.17025	1.67852	-0.320126	0.678973	-0.734563	-1.31833	1.07108	0.264236	-0.512514	-0.512514	-0.734563	-0.512514	0.00144197	-1.31833	1.01507	0.506907	1.11836	1.73596	1.97122
AT2G04660	APC2 | APC2 (anaphase-promoting complex/cyclosome 2); ubiquitin-protein ligase	2.5852	1.8484	1.67852	0.926759	1.76596	1.53655	1.00072	-0.512514	0.585924	0.486457	-0.150401	-9.96578	-9.96578	-0.150401	0.264236	-1.31833	-0.512514	3.99195	3.66004	2.46231	3.52995	3.5718
AT2G04700	ferredoxin thioredoxin reductase catalytic beta chain family protein	1.32251	1.58544	2.03598	0.766383	2.07073	2.51122	0.264236	-0.150401	0.138814	1.80777	2.03598	2.56096	-9.96578	-9.96578	-9.96578	-0.320126	0.926759	3.89443	1.86037	1.81599	3.03756	3.36611
AT2G04780	FLA7 | FLA7	-0.512514	0.766383	1.63273	0.926759	1.58544	1.00072	0.138814	0.00144197	0.585924	3.95429	2.48568	2.20195	-9.96578	3.26318	1.92638	3.39245	4.04448	5.15425	3.22203	1.19598	-1.88364	-2.05289
AT2G04842	EMB2761 | EMB2761 (EMBRYO DEFECTIVE 2761); threonine-tRNA ligase	1.26364	1.00072	0.766383	0.486457	1.32251	1.13816	0.138814	-0.150401	-0.150401	1.07108	0.202888	0.379621	-0.512514	-0.734563	-0.734563	0.486457	0.138814	1.59024	0.623867	-0.118727	-2.11404	-1.39214
AT2G04940	scramblase-related	0.766383	0.926759	1.00072	-0.150401	0.766383	-0.150401	-9.96578	-3.30757	-0.997117	1.80777	2.37879	1.37907	-9.96578	1.7229	0.264236	0.486457	1.63273	2.26333	1.5758	0.546956	0.0299829	0.864731
AT2G05120	transporter	2.07073	1.48594	2.17025	1.26364	1.37907	1.76596	0.926759	0.264236	-1.31833	2.29308	1.00072	0.486457	-0.512514	0.848798	-1.31833	-2.31473	-1.31833	1.48594	1.13159	0.623867	1.3051	2.21132
AT2G05170	ATVPS11 | ATVPS11 (Arabidopsis thaliana vacuolar protein sorting 11); transporter	1.37907	0.486457	1.00072	1.48594	0.379621	1.76596	1.00072	0.379621	0.264236	1.48594	-0.320126	-0.512514	0.379621	0.848798	0.678973	1.00072	0.138814	2.07758	1.80777	0.896078	0.872632	1.42814
AT2G05710	aconitate hydratase, cytoplasmic, putative / citrate hydro-lyase/aconitase, putative	6.11688	5.7735	5.98643	5.75758	5.88022	3.64397	3.56084	3.32207	3.95429	3.65547	2.6783	1.7229	2.26333	2.26333	1.53655	1.92638	1.7229	5.29503	4.49959	3.81875	6.12703	5.77218
AT2G05830	eukaryotic translation initiation factor 2B family protein / eIF-2B family protein	2.17025	2.51122	1.63273	1.88792	2.13783	1.8484	2.07073	1.7229	2.94505	2.82802	2.57313	1.37907	-9.96578	1.07108	-0.734563	0.00144197	0.486457	5.3709	5.1006	4.64391	4.79447	5.02507
AT2G05840	PAA2 | PAA2 (20S PROTEASOME SUBUNIT PAA2); peptidase	3.18603	3.58508	3.35064	3.26318	3.05329	2.76575	1.96384	1.80777	3.67818	4.45292	3.99557	4.14576	2.20195	2.07073	2.26333	1.76596	2.32222	5.22153	4.93268	3.96357	4.67474	4.89341
AT2G05920	subtilase family protein	2.23297	0.766383	0.138814	3.89734	1.43349	3.71161	3.18603	3.90699	2.03598	6.84425	6.76223	6.29096	6.11272	-9.96578	-9.96578	-9.96578	-2.31473	-2.17788	-9.96578	-9.96578	-9.96578	-4.03505
AT2G05990	Enoyl-ACP Reductase|ENR1 (MOD1)	3.97278	6.00002	6.91649	6.98186	7.3707	6.4246	5.55155	4.01801	2.48568	6.95537	6.26211	5.32916	4.09601	5.21339	4.31477	3.66687	3.41967	2.68504	3.86404	2.38709	1.60455	2.29013
AT2G06050	Oxo-Phytodienoic Acid Reductase|	2.72268	2.8482	2.56096	2.70066	2.92619	-0.320126	-9.96578	-0.512514	-1.73216	3.07056	1.88792	-0.512514	-9.96578	1.07108	1.13816	1.07108	1.20226	4.64449	3.09778	2.5213	2.88577	2.47534
AT2G06210	VIP6, ELF8 | ELF8 (EARLY FLOWERING 8); binding	3.44639	4.0532	4.07048	4.12937	4.18595	2.37879	0.138814	1.8484	-0.320126	3.18603	2.6783	1.7229	-0.512514	2.96366	2.00036	1.88792	1.58544	2.29013	2.27232	1.97122	2.92809	3.1162
AT2G06510	replication protein, putative	0.379621	0.486457	0.00144197	-0.512514	-0.320126	0.379621	1.20226	-0.512514	-0.320126	0.486457	0.585924	0.486457	-0.512514	-0.734563	-1.31833	0.848798	-1.31833	2.90708	-0.554273	-0.452057	0.125651	-0.0424568
AT2G06530	VPS2.1 | VPS2.1	4.42633	4.43969	4.72252	4.56688	4.20953	0.379621	0.138814	-2.31473	0.585924	2.65558	1.90728	1.07108	1.00072	2.26333	2.17025	1.58544	2.32222	4.96444	3.83097	3.24352	3.69833	3.834
AT2G06925	ATSPLA2-ALPHA, PLA2-ALPHA | ATSPLA2-ALPHA/PLA2-ALPHA (PHOSPHOLIPASE A2-ALPHA); phospholipase A2	1.07108	1.63273	1.58544	2.07073	1.53655	1.67852	2.76575	0.264236	-0.997117	3.30757	3.87784	4.14576	2.20195	0.585924	0.264236	2.29308	1.07108	-0.199255	4.97412	4.50023	2.41441	2.94317
AT2G06990	HEN2 | HEN2 (HUA ENHANCER 2); ATP-dependent helicase	1.7229	1.88792	2.00036	1.20226	1.26364	2.35078	1.88792	1.20226	1.13816	2.48568	2.10467	-9.96578	1.00072	0.585924	0.138814	0.486457	0.848798	2.68728	1.9895	1.96014	3.17169	3.39245
AT2G07050	CAS1 | CAS1 (CYCLOARTENOL SYNTHASE 1); cycloartenol synthase	4.89729	4.66681	5.10018	4.5485	3.87784	3.49838	2.60905	1.32251	0.264236	3.74427	3.73888	2.00036	1.37907	0.848798	1.00072	-0.320126	-0.734563	4.33493	3.86404	3.53618	3.91657	4.34632
AT2G07180	protein kinase, putative	0.00144197	0.678973	1.20226	0.766383	0.379621	0.00144197	-1.31833	-0.512514	-3.30757	2.07073	1.53655	0.379621	-9.96578	1.26364	1.00072	0.678973	0.486457	-0.134477	-2.82623	-9.96578	-4.60823	-9.96578
AT2G07340	prefoldin-related KE2 family protein	-0.320126	-0.512514	0.379621	0.264236	-0.512514	3.08763	1.76596	1.8484	1.53655	3.95429	3.62656	3.57301	1.00072	1.07108	1.8484	1.53655	0.486457	5.06139	4.98281	3.86007	4.29065	4.81716
AT2G07360	SH3 domain-containing protein	2.60905	2.40626	3.20179	3.30757	3.77621	2.98204	2.40626	1.07108	1.80777	2.07073	2.51122	-0.512514	-0.512514	2.5852	1.32251	1.8484	1.8484	3.34355	2.37601	1.7995	2.24215	2.46231
AT2G11000	MAK10, ATMAK10 | ATMAK10 (Arabidopsis thaliana MAK10 homologue); acetyltransferase	-2.31473	0.00144197	-0.734563	-0.150401	0.379621	1.32251	1.20226	-0.734563	1.67852	2.29308	1.7229	1.43349	-9.96578	0.848798	-2.31473	-0.320126	-1.31833	1.43349	0.660837	0.0440443	1.53157	2.06039
AT2G11520	CRCK3 | CRCK3 (calmodulin-binding receptor-like cytoplasmic kinase 3); kinase	2.74438	2.5363	2.45969	2.29308	2.13783	0.678973	-1.31833	-0.512514	1.00072	1.48594	-1.51046	-9.96578	-9.96578	-0.150401	1.13816	0.486457	0.264236	3.95149	2.8055	2.92048	3.51614	4.07133
AT2G11890	adenylate cyclase	2.17025	1.13816	1.37907	1.53655	1.67852	1.43349	1.37907	1.00072	1.20226	3.66687	3.70609	3.57301	2.40626	2.96366	0.926759	1.7229	2.07073	3.53493	3.82487	3.48684	3.8521	4.07733
AT2G12400	similar to unknown protein [Arabidopsis thaliana] (TAIR:AT2G25270.1); similar to hypothetical protein OsJ_008445 [Oryza sativa (japonica cultivar-group)] (GB:EAZ24962.1)	2.13783	2.07073	2.20195	2.29308	2.40626	1.32251	2.70066	3.18603	1.07108	3.29293	2.5852	0.379621	1.00072	2.5852	1.92638	2.03598	2.6325	5.38547	4.13184	4.1676	3.26918	4.02777
AT2G13360	AGT1, AGT | AGT (ALANINE:GLYOXYLATE AMINOTRANSFERASE)	0.138814	-0.997117	-0.997117	-3.30757	-1.31833	3.8481	2.48568	1.26364	1.96384	-0.512514	2.01828	-0.512514	1.43349	-9.96578	-9.96578	-9.96578	-9.96578	3.42908	0.0854247	-2.46594	-3.45799	-2.05289
AT2G13370	CHR5	3.48556	3.66687	3.32207	3.66687	3.40613	2.03598	2.07073	-0.734563	-0.150401	1.48594	0.434028	0.486457	-0.512514	1.43349	0.138814	0.00144197	0.926759	2.37044	1.74028	1.84439	3.04457	3.13439
AT2G13540	CBP80, ABH1 | ABH1 (ABA HYPERSENSITIVE 1)	2.74438	2.17025	2.17025	1.37907	2.10467	1.67852	2.40626	1.53655	-9.96578	3.39245	0.888305	1.76596	-0.512514	0.848798	0.00144197	0.678973	1.00072	3.2496	2.80962	2.59	3.62656	4.322
AT2G13560	NAD-malic enzyme|NAD-ME1	2.32222	2.92619	2.8482	3.18603	2.6325	2.20195	1.43349	0.379621	-1.31833	2.80756	2.73357	0.486457	0.486457	3.07056	1.92638	1.20226	1.8484	4.06531	1.63273	0.9568	2.66698	3.52619
AT2G13610	ABC Transporter|WBC5 / ABCG5	0.585924	-2.31473	-0.734563	-9.96578	-9.96578	3.40613	3.18603	3.07056	0.486457	3.74427	4.25558	1.37907	1.7229	-9.96578	-9.96578	-9.96578	-9.96578	3.2988	3.46611	2.26033	0.872632	1.60455
AT2G14170	ALDH6B2 | ALDH6B2 (Aldehyde dehydrogenase 6B2); 3-chloroallyl aldehyde dehydrogenase	2.82802	2.94505	3.45956	3.15397	3.30757	2.72268	2.17025	1.8484	1.00072	1.48594	1.32251	0.486457	1.43349	1.26364	-0.150401	0.486457	1.58544	4.88171	4.38204	3.335	4.59282	5.03962
AT2G14260	PIP | PIP (proline iminopeptidase); prolyl aminopeptidase	2.40626	2.23297	2.82802	3.12118	2.6325	1.92638	1.63273	1.67852	2.37879	2.80756	1.53655	2.72268	1.00072	0.264236	0.264236	-0.320126	-0.150401	5.51951	4.86151	3.67141	3.616	4.05927
AT2G14530	similar to unknown protein [Arabidopsis thaliana] (TAIR:AT5G64470.2); similar to hypothetical protein [Vitis vinifera] (GB:CAN78688.1); contains InterPro domain Protein of unknown function DUF231, plant (InterPro:IPR004253)	-0.997117	-0.997117	-0.734563	-0.997117	-2.31473	1.32251	0.585924	-1.31833	-1.73216	-9.96578	0.926759	-9.96578	-9.96578	0.264236	-1.31833	-0.320126	-2.31473	2.40081	1.77863	0.783247	-1.43051	0.0299829
AT2G14740	vacuolar sorting receptor, putative	2.6325	2.20195	2.37879	2.5852	3.08763	2.07073	2.5852	1.7229	1.48594	1.48594	0.138814	-9.96578	1.7229	0.585924	0.486457	-2.31473	1.48594	4.085	3.68381	4.26611	4.63813	5.02064
AT2G14835	zinc finger (C3HC4-type RING finger) family protein	1.00072	1.43349	1.53655	1.07108	0.486457	1.43349	1.43349	1.7229	0.678973	0.486457	1.10501	1.43349	-9.96578	1.07108	0.486457	1.37907	1.07108	3.98923	3.46087	2.79514	2.81987	3.49454
AT2G14910	similar to amine oxidase/ copper ion binding / quinone binding [Arabidopsis thaliana] (TAIR:AT5G14970.1); similar to unnamed protein product [Vitis vinifera] (GB:CAO70864.1)	0.926759	0.766383	0.486457	0.264236	1.00072	1.80777	1.63273	1.88792	0.264236	4.35762	4.56688	3.7867	2.8482	4.36464	3.45956	3.36471	3.13767	5.47674	4.1211	4.44301	5.62676	6.29004
AT2G15230	Triacylglycerol Lipase (TAGL)|LIP1	2.98204	2.40626	3.1045	3.44639	3.43309	0.379621	-9.96578	-3.30757	-1.31833	-9.96578	-0.0724828	-9.96578	-9.96578	1.07108	0.00144197	0.926759	1.48594	4.27955	3.27217	0.476122	0.264236	0.705757
AT2G15240	UNC-50 family protein	0.766383	0.138814	0.264236	0.486457	1.13816	1.37907	-1.31833	0.379621	-0.512514	2.96366	0.202888	1.43349	-0.512514	0.585924	-0.512514	1.53655	0.926759	3.49838	3.04806	2.96181	3.27962	3.47392
AT2G15290	ATTIC21, TIC21, CIA5, PIC1 | ATTIC21/CIA5/PIC1/TIC21 (CHLOROPLAST IMPORT APPARATUS 5); copper uptake transmembrane transporter/ iron ion transmembrane transporter/ protein homodimerization	3.05329	2.51122	3.41967	2.88772	3.21739	2.23297	2.03598	1.43349	2.10467	3.18603	2.0878	0.486457	-0.512514	1.43349	0.264236	1.58544	1.07108	4.12276	3.47521	2.98021	3.07741	3.4907
AT2G15430	RPB35.5A, RBP36A | RBP36A (RNA polymerase II 36 kDa polypeptide A); DNA binding / DNA-directed RNA polymerase	3.07056	3.90699	3.97278	3.49838	3.20179	2.8482	1.58544	2.00036	1.20226	4.3075	3.7867	2.72268	2.00036	3.07056	1.8484	1.96384	1.26364	4.70769	4.08755	3.26918	2.64178	3.99557
AT2G15690	pentatricopeptide (PPR) repeat-containing protein	3.6207	3.26318	3.40613	3.59705	3.47262	1.76596	0.926759	1.13816	1.32251	2.29308	2.33657	1.43349	-9.96578	2.43323	2.07073	0.678973	1.32251	1.31092	0.240009	-0.375197	-1.02621	-0.320126
AT2G15695	similar to unknown protein [Arabidopsis thaliana] (TAIR:AT5G44250.1); similar to unnamed protein product [Vitis vinifera] (GB:CAO47790.1); contains InterPro domain Protein of unknown function DUF829, eukaryotic (InterPro:IPR008547)	2.20195	2.40626	2.48568	1.76596	1.63273	1.92638	1.13816	0.678973	2.40626	1.07108	-0.734563	1.00072	-0.512514	1.96384	1.20226	1.76596	1.07108	4.09348	3.61129	2.20508	3.10283	3.21739
AT2G15860	similar to unnamed protein product [Vitis vinifera] (GB:CAO47727.1)	0.848798	1.53655	2.17025	1.00072	0.766383	1.92638	1.00072	1.37907	1.43349	2.65558	2.39259	-0.512514	0.486457	0.848798	0.678973	1.00072	1.20226	3.79296	4.34774	4.1772	3.87096	4.20093
AT2G16370	THY-1 | THY-1 (THYMIDYLATE SYNTHASE 1)	1.76596	1.76596	1.53655	1.00072	1.76596	-1.31833	-1.31833	-0.997117	-0.512514	-0.512514	1.65581	-9.96578	-0.512514	-0.734563	0.264236	0.486457	2.20195	3.46871	3.31629	1.99313	0.125651	1.41197
AT2G16390	CHR35, DRD1 | DRD1 (DEFECTIVE IN RNA-DIRECTED DNA METHYLATION 1); ATP binding / DNA binding / helicase/ nucleic acid binding	0.138814	-0.512514	0.264236	1.13816	0.00144197	2.60905	1.43349	1.32251	1.00072	1.80777	0.808179	-9.96578	-0.512514	1.96384	1.26364	0.486457	0.766383	1.06419	1.80777	1.26963	1.39012	1.88792
AT2G16405	transducin family protein / WD-40 repeat family protein	0.264236	0.379621	0.379621	0.766383	-0.320126	-0.320126	-0.320126	-2.31473	-2.31473	0.486457	0.633199	-0.512514	-9.96578	-0.734563	-0.734563	0.00144197	-0.150401	1.63273	1.70088	1.53157	1.4547	1.61871
AT2G16430	PAP10, ATPAP10 | ATPAP10/PAP10; protein serine/threonine phosphatase	3.76564	3.80746	3.868	3.94495	3.96357	1.13816	0.678973	-0.997117	-0.734563	2.65558	0.926759	-0.512514	-0.512514	-0.734563	-0.997117	-0.734563	-0.512514	2.39534	3.57664	0.949348	-1.68501	-1.11716
AT2G16530	3-oxo-5-alpha-steroid 4-dehydrogenase family protein / steroid 5-alpha-reductase family protein	0.264236	-1.31833	-1.31833	-1.31833	0.926759	-0.320126	-1.31833	-3.30757	-0.512514	0.486457	1.32251	-9.96578	0.379621	-0.734563	-2.31473	-0.734563	1.48594	3.00917	2.22682	1.53655	0.74932	1.44943
AT2G16600	ROC3 | ROC3 (rotamase CyP 3); peptidyl-prolyl cis-trans isomerase	6.5592	6.71563	6.63374	6.17794	6.27428	4.49831	3.40613	3.0181	2.74438	5.14164	6.0896	4.92129	3.39245	4.42633	4.20953	4.31477	5.31835	-1.68501	-1.99424	-4.29336	-9.96578	-1.63935
AT2G16760	similar to unknown protein [Arabidopsis thaliana] (TAIR:AT2G47370.1); similar to unnamed protein product [Vitis vinifera] (GB:CAO40115.1); contains InterPro domain Six-bladed beta-propeller, TolB-like (InterPro:IPR011042)	-0.734563	-0.997117	-2.31473	-9.96578	-9.96578	0.138814	-1.31833	-1.31833	-9.96578	3.08763	3.47262	2.20195	0.379621	2.43323	2.20195	1.96384	1.7229	3.50856	3.37726	2.72923	4.15712	4.62825
AT2G16860	GCIP-interacting family protein	5.19381	5.02241	4.51734	4.07048	4.04448	1.76596	1.80777	1.37907	2.5363	1.80777	2.30772	1.7229	-0.512514	1.96384	1.63273	0.486457	-0.150401	4.80173	4.30312	3.76458	4.84955	4.80173
AT2G16940	RNA recognition motif (RRM)-containing protein	4.43969	4.48549	4.51103	4.83294	4.3292	1.92638	1.58544	1.43349	0.678973	3.40613	2.15413	2.20195	1.43349	2.43323	1.53655	2.51122	2.56096	3.76458	3.3703	3.79815	4.96629	5.47544
AT2G16950	protein transporter	2.6325	2.88772	2.88772	3.20179	2.43323	1.32251	2.23297	1.13816	1.07108	1.48594	0.379621	-0.512514	0.486457	1.26364	1.32251	1.37907	1.20226	3.55716	3.36891	3.00018	3.38281	3.96264
AT2G17200	ubiquitin family protein	4.93551	4.88757	4.85305	4.92129	5.13344	2.94505	1.92638	2.43323	4.31477	3.66687	2.43323	2.40626	1.7229	2.43323	2.94505	3.33643	3.26318	5.54198	4.91318	4.03395	4.57052	4.84755
AT2G17250	EMB2762 | EMB2762 (EMBRYO DEFECTIVE 2762)	0.486457	0.926759	0.678973	0.379621	0.486457	0.926759	1.43349	1.53655	0.926759	1.48594	1.7229	-0.512514	-9.96578	0.264236	0.264236	1.37907	-0.512514	0.77484	1.07793	0.311503	1.35671	2.15737
AT2G17410	ARID/BRIGHT DNA-binding domain-containing protein	4.19385	3.89734	3.91657	3.7867	3.53618	2.13783	1.80777	1.20226	1.13816	4.40606	3.92609	3.08763	1.37907	0.585924	1.13816	-2.31473	0.926759	3.74749	3.05155	2.61377	3.28407	3.77621
AT2G17510	EMB2763 | EMB2763 (EMBRYO DEFECTIVE 2763); RNA binding / ribonuclease	3.33643	3.20179	2.96366	2.00036	2.86809	1.43349	0.678973	0.766383	-0.150401	3.07056	3.02698	1.07108	-0.512514	1.58544	2.10467	2.03598	1.37907	1.7995	0.832688	1.3051	1.70973	1.90342
AT2G17520	IRE1A | IRE1A (Yeast endoribonuclease/protein kinase IRE1-like gene); kinase	0.138814	0.00144197	1.00072	-1.31833	-0.997117	1.20226	0.264236	0.264236	-0.512514	-9.96578	0.264236	-0.512514	-0.512514	-1.73216	-2.31473	-9.96578	-9.96578	1.17057	0.240009	0.323082	1.07793	1.28747
AT2G17570	undecaprenyl pyrophosphate synthetase family protein / UPP synthetase family protein	1.26364	1.37907	1.32251	1.07108	1.26364	0.379621	-9.96578	-1.31833	-0.320126	2.48568	4.5485	4.25558	4.85803	2.07073	1.53655	1.00072	0.264236	-2.82623	-3.04692	-9.96578	-9.96578	-9.96578
AT2G17705	peptide-methionine-(S)-S-oxide reductase	0.138814	-0.150401	-0.734563	0.678973	0.926759	-1.31833	-9.96578	-0.512514	0.00144197	-0.512514	-0.859876	1.00072	1.43349	0.264236	0.00144197	0.486457	0.926759	3.45956	1.56608	-1.02621	-0.356606	0.164786
AT2G17790	similar to unknown protein [Arabidopsis thaliana] (TAIR:AT3G51310.1); similar to binding [Arabidopsis thaliana] (TAIR:AT1G75850.1); similar to unnamed protein product [Vitis vinifera] (GB:CAO60958.1); similar to hypothetical protein OsI_013447 [Oryza sativa (indica cultivar-group)] (GB:EAY92214.1); similar to unnamed protein product [Vitis vinifera] (GB:CAO48166.1); contains InterPro domain Vacuo…	0.138814	0.848798	0.678973	0.379621	0.766383	2.56096	2.17025	1.67852	0.264236	2.07073	2.5852	2.40626	0.379621	1.43349	-0.734563	2.03598	1.13816	3.50348	3.75286	2.9013	3.30027	3.46218
AT2G17840	ERD7 | ERD7 (EARLY-RESPONSIVE TO DEHYDRATION 7)	2.92619	1.80777	1.92638	1.13816	2.10467	1.32251	1.37907	1.48594	2.70066	2.29308	1.35106	2.23297	2.98204	3.30757	4.00908	3.47262	3.87784	1.66038	1.05033	0.919149	0.476122	-0.0877334
AT2G17900	SDG37 | SDG37 (SET DOMAIN GROUP 37); zinc ion binding	0.379621	-0.997117	0.848798	0.379621	0.379621	-0.320126	-9.96578	-1.73216	0.264236	2.48568	2.83815	0.379621	1.37907	-0.150401	-1.31833	-0.734563	-2.31473	2.40626	2.18618	1.76171	2.5036	2.90708
AT2G17970	oxidoreductase, 2OG-Fe(II) oxygenase family protein	0.585924	2.03598	1.20226	1.43349	2.07073	-0.150401	-9.96578	-0.320126	0.766383	2.48568	1.60928	0.379621	1.00072	3.90699	3.48556	3.07056	2.56096	3.01453	1.33971	1.07793	1.66948	1.91495
AT2G17975	zinc finger (Ran-binding) family protein	3.47262	3.07056	2.74438	2.5852	1.67852	0.379621	-1.31833	-0.150401	0.138814	2.80756	2.78681	0.486457	1.37907	0.848798	0.678973	-1.31833	1.37907	2.01114	1.33971	0.40163	0.77484	2.21132
AT2G17980	ATSLY1 | ATSLY1; protein transporter	2.32222	2.00036	2.13783	2.48568	1.37907	2.51122	1.20226	2.00036	1.8484	2.07073	1.60928	0.379621	1.7229	2.78681	1.8484	1.80777	1.26364	4.46343	3.67027	3.17009	3.83097	4.22041
AT2G18030	peptide methionine sulfoxide reductase family protein	2.35078	2.29308	2.45969	3.43309	2.88772	0.379621	-1.31833	-1.73216	-1.73216	1.48594	1.70088	0.486457	-9.96578	1.26364	1.13816	0.486457	1.48594	3.82792	2.24519	2.00755	2.06039	2.07416
AT2G18040	PIN1AT | PIN1AT (parvulin 1At)	3.29293	3.21739	3.868	3.37865	4.09601	3.72258	3.30757	2.43323	3.54856	3.30757	3.73346	2.8482	2.8482	2.78681	0.926759	1.32251	3.27813	5.40194	4.25633	3.84408	3.51488	4.51734
AT2G18170	MPK7, ATMPK7 | ATMPK7 (MAP KINASE 7); MAP kinase/ kinase	-0.734563	-1.31833	0.264236	-2.31473	-2.31473	1.88792	1.26364	0.848798	0.00144197	-0.512514	0.808179	-9.96578	1.00072	2.72268	2.88772	2.6783	3.1045	3.62656	2.90323	2.18618	3.73996	3.98377
AT2G18220	Identical to Nucleolar complex protein 2 homolog [Arabidopsis Thaliana] (GB:Q9ZPV5); similar to unknown protein [Arabidopsis thaliana] (TAIR:AT3G55510.1); similar to hypothetical protein [Vitis vinifera] (GB:CAN81729.1); contains InterPro domain Protein of unknown function UPF0120 (InterPro:IPR005343)	-0.150401	0.486457	0.379621	-0.150401	0.00144197	1.88792	2.07073	0.379621	0.138814	1.80777	1.60928	1.43349	-9.96578	-1.73216	-9.96578	-0.734563	-2.31473	0.799916	0.0299829	0.964214	2.14437	2.63017
AT2G18330	AAA-type ATPase family protein	-2.31473	-1.73216	-1.73216	-1.73216	-0.150401	0.138814	-1.31833	0.678973	1.37907	2.29308	0.766383	-9.96578	0.486457	-0.734563	0.585924	0.00144197	0.264236	0.766383	0.633199	0.88049	1.01507	1.63738
AT2G18400	ribosomal protein L6 family protein	0.678973	-0.512514	0.486457	0.138814	0.138814	0.678973	-1.31833	-0.512514	1.32251	2.82802	0.766383	0.379621	-9.96578	1.8484	-9.96578	0.486457	0.264236	2.88577	1.96014	1.83633	1.67401	1.91112
AT2G18510	EMB2444 | EMB2444 (EMBRYO DEFECTIVE 2444); RNA binding	3.45956	3.41967	3.68941	2.90708	3.39245	2.56096	2.32222	2.37879	2.86809	4.49831	3.99557	2.40626	2.00036	2.96366	1.92638	1.43349	2.6783	3.61483	3.1045	2.95996	4.05146	4.92129
AT2G18600	RUB1-conjugating enzyme, putative	4.21731	4.0532	3.65547	3.0358	3.29293	3.0181	3.24808	3.71161	4.3292	4.40606	4.49512	3.56084	3.1045	3.58508	3.44639	2.72268	3.26318	-2.11404	-4.03505	-9.96578	-1.99424	-2.54793
AT2G18730	Diacylglycerol Kinase|	2.6783	2.72268	2.82802	2.5363	2.40626	0.379621	1.00072	-1.31833	-0.512514	-0.512514	-9.96578	-9.96578	-9.96578	-0.734563	0.00144197	-9.96578	-0.997117	5.30126	3.44639	0.783247	1.23327	1.4756
AT2G18760	CHR8	1.48594	1.53655	0.926759	0.766383	1.48594	0.264236	-0.320126	0.848798	1.07108	1.80777	1.67852	-0.512514	-9.96578	-0.734563	0.00144197	0.486457	-2.31473	1.88792	2.07416	0.934328	1.7995	2.37323
AT2G18790	HY3, OOP1, PHYB | PHYB (PHYTOCHROME B); G-protein coupled photoreceptor/ signal transducer	5.16997	3.81773	3.71161	3.21739	3.35064	2.65558	1.96384	1.32251	0.264236	0.486457	-0.734563	-9.96578	-0.512514	0.848798	1.07108	0.848798	0.379621	1.94523	0.368489	-0.150401	-0.0424568	0.799916
AT2G18950	TPT1, ATHPT, HPT, VTE2, HPT1 | HPT1 (HOMOGENTISATE PHYTYLTRANSFERASE 1); prenyltransferase	2.88772	3.8481	4.12937	5.20167	5.69212	1.63273	1.92638	1.13816	-0.320126	2.29308	2.7551	-0.512514	1.43349	2.78681	0.486457	1.13816	1.48594	2.01114	-2.93236	-9.96578	-9.96578	-9.96578
AT2G19170	SLP3 | SLP3 (Subtilisin-like serine protease 3); subtilase	2.92619	3.70055	4.26311	4.7005	3.868	0.264236	-0.320126	-9.96578	-0.150401	1.07108	0.808179	-0.512514	-9.96578	-0.150401	-9.96578	-9.96578	-9.96578	3.97095	1.96384	1.40108	0.0989585	1.20852
AT2G19260	ELM2 domain-containing protein / PHD finger family protein	2.48568	2.6783	2.03598	1.8484	1.88792	-1.31833	0.678973	-2.31473	-0.997117	2.29308	2.85818	1.96384	1.37907	0.264236	-2.31473	-1.31833	-0.512514	1.94148	2.14763	1.86433	2.06039	1.95643
AT2G19450	Acyl-CoA : Diacylglycerol Acyltransferase|DGAT1	2.51122	2.10467	2.07073	2.74438	2.80756	3.47262	3.87784	4.20171	4.25558	0.486457	-1.51046	-9.96578	-9.96578	-9.96578	-9.96578	-9.96578	-9.96578	0.840765	1.42277	2.62784	3.2496	3.48039
AT2G19480	NAP1;2, NFA2 | NAP1;2/NFA2 (NUCLEOSOME ASSEMBLY PROTEIN1;2); DNA binding	5.55462	5.62355	5.15789	5.09597	5.11274	4.15389	3.64397	3.43309	4.46604	6.88021	5.88877	5.27802	3.71161	3.90699	3.89734	4.2706	3.57301	5.93454	4.82736	5.94465	6.85313	7.53396
AT2G19490	recA family protein	2.29308	1.67852	2.13783	1.67852	0.926759	0.264236	0.678973	-0.150401	0.585924	-9.96578	0.964214	0.379621	-9.96578	-9.96578	-2.31473	-1.31833	0.379621	1.56608	1.17057	0.978928	1.87617	3.03756
AT2G19520	ACG1, MSI4, NFC4, NFC04, ATMSI4, FVE | FVE	3.70055	3.81773	3.32207	3.45956	2.86809	3.59705	3.56084	3.13767	3.08763	3.48556	2.48568	0.486457	-0.512514	1.8484	0.926759	1.20226	2.37879	3.69722	2.98932	2.87204	3.41292	3.82792
AT2G19540	transducin family protein / WD-40 repeat family protein	2.03598	1.96384	1.63273	2.26333	2.23297	2.56096	2.40626	2.29308	2.07073	2.65558	1.86829	-9.96578	-0.512514	0.585924	0.678973	0.486457	-2.31473	3.37448	3.32783	3.18126	3.83097	4.82278
AT2G19560	proteasome protein-related	1.88792	1.63273	1.37907	2.03598	1.7229	0.379621	0.585924	-0.734563	-1.73216	1.80777	-0.0724828	-9.96578	2.00036	1.07108	0.678973	1.43349	2.10467	3.26918	2.47794	1.61871	2.1147	3.33928
AT2G19580	TET2 | TET2 (TETRASPANIN2)	3.13767	3.05329	3.94495	3.40613	3.21739	-9.96578	-9.96578	0.766383	-9.96578	-0.512514	0.379621	-0.512514	-9.96578	0.848798	0.486457	2.6783	3.73346	5.70573	5.43699	4.74152	5.80738	6.32303
AT2G19600	KEA4, ATKEA4 | ATKEA4 (Arabidopsis thaliana K+ efflux antiporter 4); potassium:hydrogen antiporter	1.48594	1.13816	1.80777	2.5852	2.35078	2.86809	1.00072	1.20226	1.13816	-9.96578	0.926759	-9.96578	-9.96578	1.43349	1.07108	0.848798	0.678973	0.465713	1.31673	1.23327	-0.26708	0.125651
AT2G19790	clathrin adaptor complex small chain family protein	-0.150401	0.678973	1.00072	1.13816	1.7229	3.0358	2.32222	0.678973	1.07108	2.96366	2.48568	1.7229	1.37907	1.07108	0.264236	0.486457	-0.512514	3.54733	3.03404	1.76171	0.496718	1.09828
AT2G19810	zinc finger (CCCH-type) family protein	4.56078	4.06186	4.61477	4.15389	4.59699	0.379621	-0.320126	0.486457	-0.150401	4.74421	4.3256	4.60887	5.01351	5.00455	5.20167	5.44629	6.00002	2.33657	4.55035	7.33406	7.01001	7.63525
AT2G19880	Glucosylceramide Synthase (UDP-glucose-dependent)|	-2.31473	-2.31473	-3.30757	-0.997117	-2.31473	0.678973	-0.320126	-9.96578	-0.512514	-9.96578	-9.96578	-9.96578	-9.96578	-1.73216	-9.96578	-9.96578	-9.96578	2.36205	1.22712	-1.51046	-2.17788	-2.05289
AT2G19900	NADP-malic enzyme|NADP-ME1	-2.31473	-9.96578	-1.73216	-0.320126	-0.512514	2.17025	4.59699	5.1252	5.52045	-9.96578	0.202888	-9.96578	-0.512514	3.26318	3.23281	3.30757	3.35064	5.61592	4.52988	5.44926	6.78177	6.59068
AT2G19940	semialdehyde dehydrogenase family protein	2.40626	2.00036	1.13816	0.486457	0.585924	1.92638	0.264236	0.138814	1.37907	2.94505	0.766383	-9.96578	-9.96578	1.26364	1.13816	1.07108	0.486457	2.41711	2.25731	1.03633	-1.28279	0.164786
AT2G20050	protein serine/threonine phosphatase	0.766383	1.48594	0.486457	1.8484	2.23297	1.07108	1.20226	2.00036	-0.997117	0.486457	0.138814	-0.512514	-9.96578	-0.150401	-2.31473	-1.31833	-0.997117	2.44387	1.94897	1.60455	1.49621	1.91877
AT2G20060	ribosomal protein L4 family protein	0.585924	1.00072	1.48594	0.264236	1.00072	1.76596	-0.320126	0.926759	1.37907	2.48568	0.926759	1.37907	1.7229	1.07108	-0.512514	-0.320126	1.37907	3.65432	3.5645	2.50868	3.48039	4.23197
AT2G20280	zinc finger (CCCH-type) family protein	2.35078	2.65558	2.45969	1.96384	1.92638	2.94505	2.35078	2.80756	2.6325	3.08763	2.32222	1.37907	-0.512514	2.26333	0.486457	1.63273	1.53655	4.65884	3.11453	4.81101	5.68961	5.86074
AT2G20330	transducin family protein / WD-40 repeat family protein	3.1045	3.1045	3.17009	2.88772	2.51122	2.56096	1.76596	2.74438	1.80777	2.48568	2.21754	-9.96578	-9.96578	2.5852	1.43349	1.13816	1.20226	2.77631	2.58039	2.55851	3.15882	3.4034
AT2G20360	binding / catalytic/ coenzyme binding	3.43309	3.39245	3.33643	3.29293	2.86809	2.8482	2.94505	1.67852	1.80777	4.19385	2.93565	1.96384	2.72268	2.07073	1.13816	0.926759	0.926759	4.52926	4.47255	3.39794	3.12615	2.98021
AT2G20370	KAM1, MUR3 | KAM1/MUR3 (MURUS 3); catalytic/ transferase, transferring glycosyl groups	1.13816	1.20226	1.43349	1.7229	2.00036	1.00072	1.92638	1.58544	1.53655	1.48594	-1.51046	1.43349	0.379621	1.96384	0.926759	1.96384	2.37879	3.54362	2.76998	2.98204	2.99657	3.20961
AT2G20420	succinyl-CoA ligase (GDP-forming) beta-chain, mitochondrial, putative / succinyl-CoA synthetase, beta chain, putative / SCS-beta, putative	3.24808	3.93555	4.13759	4.00908	3.59705	2.90708	2.72268	1.88792	2.56096	4.74421	3.70609	1.7229	2.00036	2.35078	2.5852	2.23297	2.32222	5.3618	4.85255	2.88772	3.39657	3.60419
AT2G20450	60S ribosomal protein L14 (RPL14A)	1.76596	1.13816	1.53655	0.138814	2.23297	-0.997117	-0.320126	-3.30757	-0.150401	4.01801	3.38557	1.37907	1.7229	3.58508	2.80756	3.54856	3.27813	5.87728	5.6436	4.54108	4.66681	5.29466
AT2G20495	similar to unnamed protein product [Vitis vinifera] (GB:CAO40614.1)	-0.320126	-2.31473	0.138814	-1.31833	-0.320126	-1.31833	-1.31833	-0.997117	0.379621	0.486457	-0.413115	1.43349	-9.96578	-9.96578	-0.512514	-0.734563	-0.150401	0.740712	-0.808437	-0.575615	0.757877	1.89956
AT2G20560	DNAJ heat shock family protein	3.36471	3.15397	3.76564	4.1211	4.15389	-0.997117	-9.96578	1.88792	3.85808	1.07108	1.10501	1.37907	1.37907	2.96366	2.26333	1.7229	2.07073	5.18511	5.48803	6.13855	5.32413	5.74553
AT2G20580	RPN1A, AtRPN1a | AtRPN1a/RPN1A (26S proteasome regulatory subunit S2 1A); binding	4.3292	4.248	4.59699	4.91174	4.66681	3.91657	2.92619	2.88772	2.60905	5.11274	3.92609	2.56096	1.37907	4.18595	3.39245	2.80756	3.00018	4.36184	4.2958	3.86205	5.16072	5.52485
AT2G20680	glycosyl hydrolase family 5 protein / cellulase family protein	-0.997117	-3.30757	-0.734563	-1.73216	-9.96578	-0.734563	-1.31833	-0.320126	-9.96578	1.48594	0.808179	1.00072	0.486457	0.264236	0.264236	1.8484	2.6783	3.20336	1.25157	0.840765	0.227741	0.816395
AT2G20690	lumazine-binding family protein	1.96384	1.67852	1.80777	2.07073	2.43323	2.13783	0.678973	1.92638	1.32251	1.80777	1.10501	-0.512514	-9.96578	1.7229	0.264236	0.678973	-0.997117	3.94026	3.45167	2.01471	0.872632	1.6234
AT2G20740	similar to unknown protein [Arabidopsis thaliana] (TAIR:AT2G20230.1); similar to unnamed protein product [Vitis vinifera] (GB:CAO23953.1)	4.07904	3.95429	3.94495	4.10442	4.03571	1.20226	0.585924	2.40626	2.6783	2.07073	2.13783	1.7229	2.00036	1.26364	0.926759	1.96384	1.8484	2.21132	2.17025	2.27828	2.9875	2.92619
AT2G20760	protein binding / protein transporter/ structural molecule	4.76559	5.16997	5.10438	4.6265	4.87288	0.138814	-1.31833	0.138814	-0.997117	4.13759	3.80746	3.56084	2.20195	2.43323	2.37879	3.17009	3.96357	4.42028	3.25111	2.80756	2.94129	3.16688
AT2G20810	GAUT10, LGT4 | GAUT10/LGT4 (Galacturonosyltransferase 10); polygalacturonate 4-alpha-galacturonosyltransferase/ transferase, transferring glycosyl groups / transferase, transferring hexosyl groups	2.07073	1.8484	2.45969	1.76596	1.32251	1.43349	-0.320126	1.8484	1.26364	0.486457	0.585924	0.379621	-9.96578	1.7229	1.00072	0.848798	1.76596	2.75296	0.546956	0.566572	0.444667	0.799916
AT2G20840	secretory carrier membrane protein (SCAMP) family protein	0.678973	0.585924	0.585924	-0.512514	-0.734563	0.00144197	-0.320126	-0.512514	-3.30757	3.58508	3.0181	2.98204	2.00036	1.58544	1.92638	1.37907	2.43323	5.31546	4.35269	4.17161	5.02684	5.67725
AT2G20860	Lipoate Synthase|LS or LIP1	0.379621	0.766383	0.766383	0.678973	2.26333	2.03598	1.76596	2.37879	2.88772	-9.96578	0.678973	-0.512514	-9.96578	2.07073	1.76596	1.8484	2.00036	4.28548	2.35361	2.16382	3.28998	3.53618
AT2G20890	THF1, PSB29 | PSB29 (THYLAKOID FORMATION1)	4.74421	5.01797	3.80746	3.41967	4.02689	2.6325	2.40626	2.37879	4.03571	3.30757	2.57313	0.379621	1.37907	-1.73216	0.00144197	0.848798	0.264236	3.97003	2.35361	0.0299829	-1.88364	-1.35476
AT2G20900	Diacylglycerol Kinase|	0.379621	1.53655	1.13816	1.48594	1.37907	-1.31833	-0.320126	-1.73216	-0.734563	2.07073	1.35106	1.76596	-9.96578	1.96384	1.26364	0.00144197	0.926759	3.8521	1.6234	0.390668	-0.619271	0.651683
AT2G20990	SYTA, NTMC2TYPE1.1, ATSYTA, NTMC2T1.1 | ATSYTA/NTMC2T1.1/NTMC2TYPE1.1/SYTA	-2.31473	-1.73216	-2.31473	-0.512514	-9.96578	2.72268	2.86809	3.48556	3.60893	3.30757	3.30757	1.37907	3.21739	2.65558	2.03598	1.63273	2.10467	4.86943	1.54151	-2.17788	-6.50635	-2.72738
AT2G21150	XAP5 family protein	3.75499	3.47262	3.24808	3.0358	3.00018	0.585924	0.926759	-0.150401	0.379621	2.29308	2.35078	1.43349	0.379621	-0.150401	-2.31473	-1.31833	-0.997117	3.3605	2.60668	3.62305	4.94958	4.9575
AT2G21160	translocon-associated protein alpha (TRAP alpha) family protein	3.43309	3.73346	3.0358	2.98204	3.00018	5.225	4.66112	4.02689	4.35057	4.98646	4.15793	3.39245	3.1045	4.97274	4.248	3.94495	4.07904	4.65369	6.10813	4.63755	3.92894	4.42834
AT2G21170	triosephosphate isomerase|TPI	3.37865	3.74427	3.17009	3.00018	3.00018	4.19385	3.05329	2.92619	2.78681	3.58508	3.06195	1.00072	0.379621	-1.73216	1.63273	0.678973	-0.150401	5.68176	4.76771	3.84709	3.68269	4.18832
AT2G21250	mannose 6-phosphate reductase (NADPH-dependent), putative	1.53655	2.03598	2.45969	1.63273	2.5363	3.56084	2.6783	1.67852	1.00072	4.92129	4.46277	3.56084	1.00072	-1.73216	-1.31833	0.678973	0.264236	5.16595	4.89584	2.97288	2.75296	3.59586
AT2G21270	ubiquitin fusion degradation UFD1 family protein	3.36471	3.53618	3.24808	3.44639	3.17009	1.7229	1.88792	2.60905	2.5852	2.07073	1.70088	0.486457	1.00072	1.96384	2.03598	1.7229	3.37865	4.44765	3.95243	3.60774	4.44035	4.34915
AT2G21330	fructose-bisphosphate aldolase|FBA1	3.88762	2.5852	1.58544	1.48594	-0.734563	3.29293	1.92638	0.926759	0.678973	1.48594	1.00072	-9.96578	-9.96578	-1.73216	-9.96578	-9.96578	-9.96578	-9.96578	-3.45799	-9.96578	-9.96578	-5.01159
AT2G21340	enhanced disease susceptibility protein, putative / salicylic acid induction deficient protein, putative	0.585924	0.138814	1.00072	0.926759	0.678973	-0.734563	1.20226	-0.512514	-1.73216	1.07108	0.202888	-9.96578	-9.96578	-9.96578	-0.997117	-1.31833	-1.31833	2.5213	1.82823	1.22712	2.49339	3.21739
AT2G21390	coatomer protein complex, subunit alpha, putative	-1.73216	-3.30757	-0.997117	-0.734563	-0.997117	4.08755	3.20179	2.86809	1.26364	3.88762	3.12945	1.43349	1.43349	2.35078	1.43349	2.00036	1.48594	4.15308	3.89249	3.21117	3.72148	4.14086
AT2G21440	RNA recognition motif (RRM)-containing protein	2.48568	2.13783	2.45969	2.07073	1.88792	2.07073	1.80777	1.07108	1.43349	4.54232	3.14584	2.20195	-0.512514	1.58544	2.40626	1.26364	0.138814	1.97122	1.26963	1.70973	3.00378	3.47651
AT2G21470	ATSAE2, EMB2764, SAE2 | SAE2 (SUMO-ACTIVATING ENZYME 2)	1.07108	2.13783	1.8484	1.58544	0.926759	1.00072	1.43349	1.20226	0.766383	-9.96578	0.202888	-9.96578	0.486457	1.26364	1.63273	1.26364	1.67852	3.38557	3.15235	2.85619	4.03483	4.76559
AT2G21600	ATRER1B | ATRER1B (Arabidopsis thaliana endoplasmatic reticulum retrieval protein 1B)	3.70055	3.70055	3.93555	3.49838	4.00009	0.848798	-0.320126	0.766383	1.00072	3.07056	1.5612	2.20195	1.37907	2.26333	2.26333	2.56096	2.82802	4.12937	2.83613	1.83633	2.06729	2.54127
AT2G21620	RD2 | RD2 (RESPONSIVE TO DESSICATION 2)	0.585924	1.26364	0.00144197	2.10467	2.23297	-0.734563	-0.320126	0.379621	0.678973	3.49838	2.48568	1.00072	1.00072	2.43323	3.54856	4.22504	6.12311	4.73612	3.42908	3.97462	4.36324	3.55594
AT2G21790	R1, RNR1 | R1/RNR1 (RIBONUCLEOTIDE REDUCTASE 1); ribonucleoside-diphosphate reductase	1.53655	1.20226	1.26364	0.264236	1.20226	3.00018	0.264236	0.00144197	0.138814	3.18603	1.60928	-9.96578	-9.96578	1.96384	0.00144197	0.486457	-0.512514	1.69644	1.36233	0.423309	0.164786	1.09153
AT2G21870	Identical to Probable ATP synthase 24 kDa subunit, mitochondrial precursor [Arabidopsis Thaliana] (GB:Q9SJ12;GB:Q8LBN3); similar to unnamed protein product [Vitis vinifera] (GB:CAO71749.1)	3.43309	4.14576	4.35762	4.36464	3.64397	3.20179	2.29308	2.74438	2.92619	5.66678	5.54847	4.71705	3.1045	4.11278	2.92619	3.00018	2.10467	6.90931	6.15727	4.18595	4.11028	4.41014
AT2G21940	shikimate kinase, putative	-0.997117	-0.512514	0.379621	-1.31833	-0.320126	-0.512514	1.00072	-3.30757	-1.31833	-0.512514	1.03633	-9.96578	0.379621	-9.96578	-9.96578	-2.31473	0.766383	2.29308	1.77442	0.888305	1.69644	2.06385
AT2G22120	protein binding / zinc ion binding	1.48594	2.00036	1.92638	2.10467	2.70066	0.379621	0.138814	-0.320126	0.585924	0.486457	1.98222	1.37907	0.379621	1.58544	1.8484	1.26364	1.26364	2.49595	1.22712	0.978928	1.3846	2.02892
AT2G22240	inositol-3-phosphate synthase isozyme 2 / myo-inositol-1-phosphate synthase 2 / MI-1-P synthase 2 / IPS 2	-2.31473	-2.31473	-0.150401	0.379621	1.20226	5.68092	5.58799	5.49189	5.28913	6.79052	6.45781	5.54538	6.45288	4.18595	4.43303	4.3002	4.47904	-2.38836	-1.83136	-3.17137	-9.96578	-1.24811
AT2G22250	ATAAT, AAT, MEE17 | AAT/ATAAT/MEE17 (maternal effect embryo arrest 17); aspartate transaminase	1.80777	2.00036	2.00036	2.74438	2.48568	0.766383	1.00072	1.26364	-0.734563	1.48594	-1.51046	-9.96578	-0.512514	1.26364	2.00036	1.7229	1.7229	4.19857	3.57058	0.986229	-1.24811	-0.452057
AT2G22400	NOL1/NOP2/sun family protein	3.56084	3.40613	2.65558	2.86809	2.90708	1.67852	0.678973	1.13816	1.58544	2.29308	1.32251	0.486457	-0.512514	1.58544	0.678973	-0.320126	0.264236	2.32797	1.83228	1.78701	2.7551	3.22048
AT2G22475	GEM | GEM	1.00072	1.37907	1.88792	1.53655	1.43349	1.88792	1.76596	0.486457	-0.997117	1.48594	1.35106	-9.96578	-9.96578	2.72268	1.26364	0.678973	0.138814	4.60887	3.41427	2.26933	2.63483	2.6828
AT2G22480	6-phosphofructokinase|PFK5	2.8482	3.51109	4.248	4.97274	5.14164	2.10467	1.20226	0.00144197	0.00144197	2.94505	1.43349	-0.512514	-0.512514	-9.96578	-2.31473	0.00144197	-2.31473	3.16366	2.20508	-0.554273	-2.38836	-0.78339
AT2G22660	similar to glycine-rich protein [Arabidopsis thaliana] (TAIR:AT4G37900.1); similar to unnamed protein product [Vitis vinifera] (GB:CAO44607.1); similar to unnamed protein product [Vitis vinifera] (GB:CAO17179.1); similar to unnamed protein product [Vitis vinifera] (GB:CAO38708.1); contains InterPro domain Protein of unknown function DUF1399 (InterPro:IPR009836)	5.77086	5.51415	5.59696	6.1518	6.1293	5.50147	5.07472	3.73346	2.37879	-9.96578	-0.150401	2.40626	1.00072	0.264236	2.32222	0.264236	-0.997117	3.92894	2.13126	1.64201	3.89637	4.10944
AT2G22670	IAA8 | IAA8 (indoleacetic acid-induced protein 8); transcription factor	-0.734563	-0.512514	-2.31473	-2.31473	-9.96578	2.20195	0.585924	-1.31833	-9.96578	3.66687	3.45299	1.96384	0.379621	4.26311	4.08755	3.94495	3.93555	2.75937	3.97003	3.86898	4.4595	4.56688
AT2G22780	peroxisomal NAD-malate dehydrogenase|PMDH1	-1.73216	-3.30757	-9.96578	-9.96578	-9.96578	0.848798	0.926759	1.8484	2.76575	2.07073	2.26333	0.379621	1.7229	3.21739	1.13816	1.96384	1.37907	4.21576	4.11528	4.94818	5.91554	6.14162
AT2G22900	galactosyl transferase GMA12/MNN10 family protein	1.00072	-0.997117	1.58544	0.00144197	-0.150401	1.48594	-0.320126	0.766383	1.43349	2.48568	1.32251	0.486457	-0.512514	2.90708	2.98204	3.67818	3.72258	3.11453	-0.75877	-6.50635	-6.50635	-6.50635
AT2G23070	casein kinase II alpha chain, putative	2.60905	2.96366	2.65558	2.37879	2.48568	1.67852	0.585924	1.26364	2.26333	4.01801	3.43309	1.37907	1.7229	3.21739	2.40626	2.94505	3.40613	5.01797	4.01801	3.55102	4.59938	5.03347
AT2G23090	Identical to Uncharacterized protein At2g23090 [Arabidopsis Thaliana] (GB:O64818); similar to unknown [Populus trichocarpa] (GB:ABK93237.1); contains InterPro domain Protein of unknown function DUF1909 (InterPro:IPR015023)	4.35762	4.0532	4.13759	3.95429	4.00908	3.99105	3.88762	4.68375	5.68372	2.48568	2.49851	2.40626	1.00072	2.96366	0.926759	2.35078	3.67818	3.9412	3.1278	4.54294	3.21739	3.86997
AT2G23150	ATNRAMP3, NRAMP3 | NRAMP3 (NRAMP metal ion transporter 3); manganese ion transmembrane transporter/ metal ion transmembrane transporter	4.0532	5.41282	4.60294	5.72522	5.79444	-0.320126	0.264236	0.585924	0.00144197	1.07108	0.379621	-9.96578	-9.96578	-0.734563	-0.997117	-1.31833	-9.96578	3.3717	2.42519	1.3846	0.595504	1.78283
AT2G23360	transport protein-related	2.94505	3.07056	2.70066	1.92638	-0.320126	2.32222	2.26333	0.848798	-3.30757	-0.512514	0.678973	-0.512514	-9.96578	3.12118	3.08763	2.98204	1.48594	0.732052	-1.24811	-2.54793	-3.45799	-5.57347
AT2G23390	similar to hypothetical protein OsI_015489 [Oryza sativa (indica cultivar-group)] (GB:EAY94256.1); similar to Os04g0442200 [Oryza sativa (japonica cultivar-group)] (GB:NP_001052881.1); contains InterPro domain Acyl-CoA N-acyltransferase (InterPro:IPR016181); contains InterPro domain Protein of unknown function DUF482 (InterPro:IPR007434)	0.486457	0.848798	0.585924	1.00072	1.58544	1.26364	0.138814	-0.320126	-0.734563	-9.96578	0.202888	-9.96578	-9.96578	-9.96578	-9.96578	-9.96578	-0.512514	3.2988	1.80777	1.94897	2.97288	3.57058
AT2G23460	XLG1, ATXLG1 | XLG1 (EXTRA-LARGE G-PROTEIN 1); signal transducer	3.72258	3.27813	3.35064	2.90708	2.90708	1.7229	1.00072	2.32222	1.07108	-0.512514	1.43349	-9.96578	1.37907	2.43323	3.07056	1.58544	1.32251	4.38895	3.34639	1.57095	0.252173	0.623867
AT2G23740	nucleic acid binding / transcription factor/ zinc ion binding	2.35078	1.76596	1.8484	2.07073	1.8484	1.58544	-0.320126	-0.734563	-9.96578	0.486457	1.23327	0.379621	-0.512514	-0.150401	0.00144197	-0.320126	-0.512514	3.82283	4.30312	3.13439	3.29146	4.0884
AT2G23820	metal-dependent phosphohydrolase HD domain-containing protein	1.43349	1.13816	1.20226	1.43349	0.379621	2.40626	-0.320126	1.00072	0.766383	2.48568	-0.320126	-0.512514	-0.512514	0.585924	-0.512514	-1.31833	-0.512514	2.90516	4.51797	3.22666	2.94129	4.32416
AT2G23940	similar to unknown protein [Arabidopsis thaliana] (TAIR:AT4G30500.1); similar to unnamed protein product [Vitis vinifera] (GB:CAO22157.1); contains InterPro domain Protein of unknown function DUF788 (InterPro:IPR008506)	1.8484	1.7229	1.88792	2.07073	1.43349	2.20195	0.926759	1.00072	0.264236	2.65558	3.32207	3.48556	2.23297	2.72268	1.76596	2.03598	1.63273	3.92419	3.00917	3.05329	3.61011	4.21731
AT2G24270	non-phosphorylating NADP-dependent glyceraldehyde-3-phosphate dehydrogenase|NADP GAPDH	3.15397	3.13767	3.05329	1.8484	1.53655	6.25741	5.22886	3.8481	2.43323	2.80756	2.88772	1.43349	1.37907	3.51109	2.29308	3.00018	2.35078	-3.30757	-3.45799	-3.45799	-9.96578	-1.31833
AT2G24360	serine/threonine/tyrosine kinase, putative	3.98194	4.00009	4.1211	4.2706	4.41961	2.07073	2.35078	1.43349	2.13783	2.48568	0.434028	-9.96578	0.379621	3.72258	3.32207	3.868	3.80746	5.16112	4.2142	3.67706	4.79862	5.42025
AT2G24580	sarcosine oxidase family protein	-9.96578	-2.31473	-0.997117	-0.150401	-0.997117	2.82802	3.00018	3.05329	-0.320126	-0.512514	1.20226	0.486457	-9.96578	-9.96578	-9.96578	-0.734563	-2.31473	2.45969	2.98021	-0.471929	-9.96578	-4.60823
AT2G24765	ARF3, ARL1, ATARL1 | ARF3/ARL1/ATARL1 (ADP-RIBOSYLATION FACTOR 3); protein binding	1.76596	2.51122	2.26333	2.23297	2.48568	2.03598	1.43349	1.53655	1.7229	5.95422	5.52202	4.85305	4.60887	1.58544	2.45969	2.26333	1.58544	5.38685	4.01266	3.06884	2.2299	3.52995
AT2G24830	zinc finger (CCCH-type) family protein / D111/G-patch domain-containing protein	0.926759	0.678973	-0.320126	1.26364	0.138814	0.138814	0.264236	1.13816	0.486457	0.486457	1.98222	0.486457	-0.512514	0.264236	-2.31473	0.486457	-2.31473	2.61141	1.51147	1.31092	1.37907	0.678973
AT2G24940	ATMAPR2 | ATMAPR2 (ARABIDOPSIS THALIANA MEMBRANE-ASSOCIATED PROGESTERONE BINDING PROTEIN 2); heme binding / transition metal ion binding	4.63233	4.863	5.04006	4.63233	5.16595	2.13783	2.17025	2.26333	3.15397	2.07073	-0.320126	1.7229	-0.512514	0.848798	-2.31473	0.926759	2.32222	6.83959	6.2623	5.78086	5.44198	5.1359
AT2G25100	ribonuclease HII family protein	-0.320126	0.264236	0.486457	0.379621	-0.320126	-0.512514	-0.320126	0.379621	-1.73216	-9.96578	0.678973	-9.96578	-9.96578	-0.734563	-9.96578	-2.31473	-2.31473	2.74653	1.45996	0.455229	0.151859	0.896078
AT2G25110	SDF2 | SDF2 (STROMAL CELL-DERIVED FACTOR 2-LIKE PROTEIN PRECURSOR)	3.30757	3.75499	3.47262	4.1211	3.83804	2.37879	0.926759	0.766383	1.13816	3.88762	2.62082	2.20195	1.7229	3.35064	2.26333	1.43349	2.56096	4.40061	4.57719	4.11528	3.40885	4.36184
AT2G25140	HSP98.7, CLPB-M, CLPB4 | CLPB-M/CLPB4/HSP98.7 (HEAT SHOCK PROTEIN 98.7); ATP binding / ATPase	2.26333	1.26364	2.29308	1.8484	0.585924	1.37907	0.585924	2.07073	2.72268	1.48594	2.76575	-0.512514	-9.96578	3.17009	-0.512514	1.88792	1.58544	3.98377	3.50856	4.69939	4.46669	5.04924
AT2G25170	a SWI/SWF nuclear-localized chromatin remodeling factor of the CHD3 group|PKL	3.52369	3.12118	3.21739	3.77621	3.24808	3.74427	3.00018	2.56096	2.43323	2.29308	2.37879	0.486457	-9.96578	3.0181	2.48568	2.29308	1.88792	2.72923	2.55606	2.84016	3.55225	3.69388
AT2G25280	similar to unknown [Populus trichocarpa] (GB:ABK93585.1); contains InterPro domain Protein of unknown function DUF52 (InterPro:IPR002737)	2.5852	3.37865	3.18603	2.76575	3.00018	1.37907	1.00072	-1.31833	-0.320126	3.49838	2.78681	2.00036	1.00072	1.07108	0.264236	1.00072	0.926759	4.45292	4.50849	3.06368	2.70288	2.78052
AT2G25310	carbohydrate binding	2.37879	2.6783	2.51122	2.00036	2.60905	0.138814	-0.320126	1.26364	1.67852	3.74427	3.59108	2.40626	2.40626	2.65558	1.7229	0.486457	1.80777	5.06871	4.73449	4.24572	4.21343	4.6265
AT2G25320	similar to meprin and TRAF homology domain-containing protein / MATH domain-containing protein [Arabidopsis thaliana] (TAIR:AT2G25330.1); similar to unnamed protein product [Vitis vinifera] (GB:CAO44257.1); similar to unknown [Populus trichocarpa] (GB:ABG37643.1); similar to unknown [Populus trichocarpa] (GB:ABG37644.1); contains InterPro domain MATH (InterPro:IPR002083); contains InterPro domain…	4.17001	3.80746	4.16197	4.25558	4.11278	2.20195	0.678973	1.00072	0.00144197	2.07073	1.00072	-0.512514	-9.96578	3.75499	1.20226	2.6325	1.80777	2.26933	1.52657	1.29924	2.62082	3.1278
AT2G25430	epsin N-terminal homology (ENTH) domain-containing protein	3.21739	3.67818	4.27806	4.03571	4.70603	2.13783	1.43349	2.20195	1.76596	1.48594	1.20226	-9.96578	-9.96578	2.07073	1.8484	3.33643	3.30757	2.4225	1.19598	2.18935	2.63483	2.6487
AT2G25490	FBL6, EBF1 | EBF1 (EIN3-BINDING F BOX PROTEIN 1); ubiquitin-protein ligase	5.37507	5.95654	5.70324	5.01797	4.93078	2.86809	2.07073	3.13767	2.07073	2.29308	1.20226	-0.512514	2.40626	3.93555	3.53618	3.6207	2.6783	3.61011	3.16848	1.66494	2.70509	3.50093
AT2G25570	binding	1.07108	0.486457	1.26364	1.13816	0.766383	0.486457	-0.320126	0.138814	0.678973	0.486457	1.23327	1.07108	-9.96578	1.07108	0.00144197	0.264236	0.138814	3.55102	2.49339	1.28155	1.37907	2.15737
AT2G25605	similar to unnamed protein product [Vitis vinifera] (GB:CAO44153.1)	-0.734563	-0.734563	-0.320126	0.379621	0.766383	-0.320126	-9.96578	-0.512514	-0.734563	-0.512514	-0.320126	0.379621	1.37907	-1.73216	-0.512514	-2.31473	-2.31473	3.58388	1.53655	2.12466	3.11287	3.41832
AT2G25670	similar to unknown protein [Arabidopsis thaliana] (TAIR:AT4G32610.1); similar to unnamed protein product [Vitis vinifera] (GB:CAO65578.1)	3.93555	3.96357	3.40613	3.70055	3.7867	1.37907	1.20226	1.67852	1.20226	2.80756	3.33643	3.30757	2.00036	2.72268	2.32222	2.5363	1.92638	1.22712	3.68941	3.78879	4.711	5.07643
AT2G25740	ATP-dependent protease La (LON) domain-containing protein	1.80777	2.43323	2.13783	1.37907	1.37907	-1.31833	0.264236	-0.320126	-0.320126	3.20179	3.38557	1.37907	1.7229	1.26364	0.848798	-0.320126	-2.31473	2.7551	2.1147	2.24519	3.50982	3.60063
AT2G25760	protein kinase family protein	4.39924	4.59102	4.41961	4.47255	4.68936	1.53655	-1.31833	0.678973	0.848798	3.39245	2.68952	2.72268	0.379621	2.35078	2.6783	1.58544	0.926759	3.0654	2.17025	1.8801	2.70509	2.84619
AT2G25830	YebC-related	-0.512514	-0.734563	-1.31833	-0.512514	-1.73216	-0.512514	1.00072	-2.31473	-3.30757	1.48594	1.86829	1.00072	-9.96578	-0.734563	-2.31473	1.26364	1.26364	1.85639	1.15121	1.04334	1.4756	1.4756
AT2G25850	nucleotidyltransferase family protein	-0.512514	-0.320126	0.264236	0.00144197	0.486457	0.766383	-0.320126	0.848798	0.00144197	0.486457	0.264236	-9.96578	-9.96578	-0.150401	0.486457	0.00144197	0.00144197	3.76246	3.13931	2.47534	2.78052	3.32063
AT2G25910	3'-5' exonuclease domain-containing protein / K homology domain-containing protein / KH domain-containing protein	3.66687	3.52369	3.90699	3.88762	4.69494	1.48594	0.585924	1.26364	1.76596	4.54232	5.04662	3.30757	0.379621	1.07108	1.76596	1.53655	2.17025	5.12891	5.18986	4.13101	5.0264	5.39407
AT2G25950	similar to unknown protein [Arabidopsis thaliana] (TAIR:AT3G04780.1); similar to unknown [Populus trichocarpa] (GB:ABK95895.1); contains InterPro domain Protein of unknown function DUF1000 (InterPro:IPR010400)	0.379621	1.67852	1.67852	0.486457	-0.150401	0.678973	-1.31833	1.00072	2.5363	2.82802	3.17808	1.96384	2.56096	1.58544	0.926759	1.43349	1.37907	5.32485	3.91562	3.32351	4.21731	4.322
AT2G25970	KH domain-containing protein	6.17993	6.09805	6.3363	6.47899	6.51887	3.1045	2.78681	2.03598	2.26333	4.07904	3.7867	1.7229	2.98204	3.17009	3.37865	2.94505	2.70066	3.93367	2.9875	2.63715	3.75926	4.09432
AT2G26000	zinc finger (C3HC4-type RING finger) family protein	0.379621	0.585924	0.138814	0.138814	0.138814	-0.734563	-0.320126	-0.512514	-0.150401	-0.512514	0.0717627	1.00072	-9.96578	-0.734563	0.926759	-2.31473	-9.96578	2.83815	2.30188	2.01114	2.88577	2.8502
AT2G26060	EMB1345 | EMB1345 (EMBRYO DEFECTIVE 1345); nucleotide binding	2.86809	2.40626	2.70066	2.6783	3.26318	0.766383	0.264236	-0.150401	2.00036	2.07073	1.96384	-0.512514	-0.512514	0.585924	2.20195	0.848798	1.7229	3.97829	3.39794	2.62784	4.07562	4.33063
AT2G26140	FTSH4 | FTSH4 (FtsH protease 4); ATP-dependent peptidase/ ATPase/ metallopeptidase	4.64391	4.55465	4.52362	4.94021	4.52362	2.6783	2.10467	3.13767	3.27813	2.65558	1.29337	-0.512514	-9.96578	2.17025	2.6783	2.45969	2.29308	3.32207	2.48052	3.07912	4.23427	4.284
AT2G26210	ankyrin repeat family protein	0.585924	1.7229	1.63273	1.00072	1.58544	1.48594	0.138814	1.26364	1.58544	2.07073	2.6783	1.37907	-9.96578	1.07108	0.926759	0.848798	0.264236	3.83804	3.86997	2.35924	1.45996	2.14111
AT2G26230	uricase / urate oxidase / nodulin 35, putative	3.18603	3.33643	3.83804	4.59102	4.37163	0.678973	1.20226	2.17025	2.74438	1.48594	1.86829	-0.512514	-0.512514	3.6207	2.32222	2.10467	2.51122	4.47774	4.90694	3.89054	4.20484	4.42834
AT2G26250	Ketoacyl-CoA Synthase|KCS10/FDH	-9.96578	-3.30757	-1.31833	-1.31833	-0.997117	3.12118	1.76596	1.8484	1.00072	0.486457	-0.859876	-9.96578	-9.96578	-9.96578	-0.997117	1.96384	2.72268	3.62422	1.48078	3.20022	2.86809	2.53132
AT2G26260	AT3BETAHSD/D2 | AT3BETAHSD/D2 (3BETA-HYDROXYSTEROID-DEHYDROGENASE/DECARBOXYLASE ISOFORM 2); 3-beta-hydroxy-delta5-steroid dehydrogenase/ sterol-4-alpha-carboxylate 3-dehydrogenase (decarboxylating)	1.7229	1.88792	1.80777	1.67852	1.63273	0.138814	0.678973	-3.30757	-2.31473	5.35406	6.18192	4.64391	2.00036	-0.150401	-0.997117	-1.31833	-0.512514	3.31049	2.59717	1.25157	-3.30757	-1.55216
AT2G26280	CID7 | CID7; ATP binding / damaged DNA binding	4.04448	4.24039	4.1211	3.868	4.20171	1.07108	0.264236	1.53655	0.848798	3.18603	2.10467	2.00036	2.37879	3.26318	3.64397	3.47262	3.64397	3.43176	3.93461	2.98386	3.73779	4.07476
AT2G26300	ATGPA1, GP ALPHA 1, GPA1 | GPA1 (G PROTEIN ALPHA SUBUNIT 1); signal transducer	-0.512514	-0.512514	-1.73216	0.138814	-0.320126	0.848798	0.585924	0.00144197	-0.150401	2.94505	1.7229	-9.96578	-0.512514	-0.734563	-0.320126	0.848798	0.766383	2.32222	0.714575	-0.619271	1.32251	1.40654
AT2G26330	QRP1, ER | ER (ERECTA)	2.40626	2.07073	3.12118	2.76575	1.13816	3.64397	2.92619	0.678973	0.486457	1.80777	-0.150401	-9.96578	-9.96578	-9.96578	-0.512514	-9.96578	-9.96578	4.70327	4.05494	2.33657	-0.103147	0.864731
AT2G26460	RED family protein	2.35078	2.76575	3.05329	2.96366	2.65558	0.138814	0.264236	1.26364	1.07108	3.08763	3.20179	2.56096	0.486457	1.8484	0.138814	1.26364	0.138814	3.41697	3.08253	2.84217	3.52243	4.11778
AT2G26570	similar to unknown protein [Arabidopsis thaliana] (TAIR:AT4G33390.1); similar to unnamed protein product [Vitis vinifera] (GB:CAO61337.1); contains InterPro domain Protein of unknown function DUF827, plant (InterPro:IPR008545)	3.65547	3.37865	3.54856	3.90699	3.54856	1.67852	1.80777	0.585924	0.486457	2.29308	0.202888	0.379621	-0.512514	1.26364	1.26364	-0.320126	0.486457	2.53132	0.783247	-1.05589	1.55631	1.48594
AT2G26640	Ketoacyl-CoA Synthase|KCS11	3.56084	2.90708	4.322	4.33635	3.60893	1.00072	-0.320126	-0.997117	-9.96578	-0.512514	-1.31833	-9.96578	-9.96578	1.07108	0.585924	1.37907	1.7229	3.47521	0.824564	1.90728	4.39307	4.13348
AT2G26730	leucine-rich repeat transmembrane protein kinase, putative	2.03598	1.7229	2.17025	3.12118	1.88792	2.03598	-1.31833	-0.512514	0.264236	1.48594	0.888305	-9.96578	-9.96578	1.7229	2.23297	2.00036	1.80777	0.669934	0.964214	-1.31833	-3.45799	-2.24469
AT2G26780	binding	1.92638	1.80777	1.96384	0.766383	1.26364	2.20195	2.10467	-0.150401	-0.150401	2.65558	3.24808	1.7229	2.86809	-0.734563	-2.31473	0.00144197	-1.31833	2.37879	1.95271	1.6234	2.6828	2.45444
AT2G26810	similar to unknown protein [Arabidopsis thaliana] (TAIR:AT2G26200.1); similar to Os07g0641600 [Oryza sativa (japonica cultivar-group)] (GB:NP_001060430.1); similar to unnamed protein product [Vitis vinifera] (GB:CAO67268.1); contains domain METHYLTRANSFERASE-RELATED (PTHR23108); contains domain no description (G3DSA:3.40.50.150); contains domain S-adenosyl-L-methionine-dependent methyltransferase…	0.678973	-0.150401	-2.31473	-1.31833	-0.997117	0.486457	-9.96578	0.138814	0.138814	3.66687	2.95438	1.37907	-0.512514	0.848798	-0.997117	-0.734563	0.678973	2.63715	2.68952	2.16704	2.88967	3.5287
AT2G26830	Ethanolamine Kinase|	2.03598	1.26364	1.48594	1.32251	2.00036	0.848798	0.138814	-0.150401	0.379621	3.30757	2.13783	1.96384	0.379621	0.264236	-9.96578	-9.96578	-9.96578	3.34497	2.24215	2.8502	3.07741	3.36191
AT2G26870	Phospholipase C (Non specific)|NPC2 (Non specific)	1.53655	1.53655	1.26364	1.7229	2.20195	0.138814	-0.320126	-1.31833	-9.96578	4.40606	4.90453	4.52362	3.20179	-1.73216	-9.96578	-1.31833	-0.997117	1.75745	1.91877	0.919149	-1.88364	-1.99424
AT2G26900	bile acid:sodium symporter family protein	1.63273	2.40626	2.00036	1.07108	0.848798	3.63238	1.63273	-1.31833	0.00144197	2.82802	3.32927	1.00072	-0.512514	1.26364	0.00144197	0.678973	-0.512514	1.4756	0.949348	-0.166503	2.30772	2.4518
AT2G26930	PDE277, ISPE, ATCDPMEK | ATCDPMEK (PIGMENT DEFECTIVE 277); 4-(cytidine 5'-diphospho)-2-C-methyl-D-erythritol kinase	2.10467	2.13783	2.17025	2.65558	2.35078	0.486457	-1.31833	-0.734563	-9.96578	2.94505	1.88792	0.379621	0.379621	2.26333	1.13816	2.23297	2.17025	2.99114	1.8801	1.13816	1.74459	2.20508
AT2G26980	SnRK3.17, CIPK3 | CIPK3 (CBL-INTERACTING PROTEIN KINASE 3); kinase/ protein kinase	2.35078	2.86809	2.51122	2.98204	3.24808	0.678973	0.138814	1.88792	1.63273	2.07073	0.202888	1.7229	1.00072	4.1211	3.0181	2.17025	2.45969	4.16519	4.33921	3.41697	4.31477	4.93031
AT2G26990	ATCSN2, COP12, FUS12 | FUS12 (FUSCA 12)	1.07108	0.848798	2.03598	1.53655	1.80777	2.88772	2.07073	4.60294	2.37879	3.88762	4.15793	3.48556	1.7229	1.43349	-1.31833	-0.320126	1.13816	4.18515	3.75179	3.73346	4.71979	5.0023
AT2G27020	PAG1 | PAG1 (20S proteasome alpha subunit G1); peptidase	4.24039	4.07904	4.31477	4.44632	4.52988	2.32222	3.05329	2.5363	3.15397	5.70601	5.11898	3.39245	2.40626	3.0181	2.45969	2.03598	3.24808	5.31835	4.8187	3.86898	3.93178	4.13101
AT2G27030	CAM5 | CAM5 (CALMODULIN 5); calcium ion binding	0.138814	0.486457	0.264236	0.138814	-1.73216	0.379621	1.00072	-0.150401	1.07108	2.48568	2.10467	1.96384	-9.96578	1.43349	0.264236	1.43349	1.88792	7.61236	7.29215	6.40328	5.70573	6.4471
AT2G27040	OCP11, AGO4 | AGO4 (ARGONAUTE 4); nucleic acid binding	-1.31833	-2.31473	-1.31833	-1.73216	-2.31473	6.21142	5.43633	4.39239	3.15397	5.32916	4.83547	2.00036	2.20195	-0.734563	0.585924	0.264236	-0.734563	5.05098	5.52516	4.40334	3.39794	4.09516
AT2G27090	similar to unknown protein [Arabidopsis thaliana] (TAIR:AT4G39790.1); similar to unnamed protein product [Vitis vinifera] (GB:CAO67364.1); contains InterPro domain Protein of unknown function DUF632 (InterPro:IPR006867); contains InterPro domain Protein of unknown function DUF630 (InterPro:IPR006868)	3.53618	3.89734	3.37865	3.49838	3.58508	0.264236	0.585924	1.07108	0.486457	-0.512514	0.434028	1.00072	-0.512514	1.58544	1.67852	2.03598	1.00072	3.61365	3.27665	3.00198	3.34213	3.54486
AT2G27100	SE | SE (SERRATE); transcription factor	4.17001	4.19385	3.89734	3.94495	4.08755	2.98204	2.6325	2.5852	3.17009	1.80777	0.633199	0.486457	-9.96578	1.26364	2.17025	2.56096	1.7229	3.61718	2.82395	3.11786	4.60709	5.08708
AT2G27110	FRS3 | FRS3 (FAR1-RELATED SEQUENCE 3); zinc ion binding	4.41961	3.24808	3.64397	3.24808	2.82802	-1.31833	0.264236	0.678973	0.264236	1.07108	1.10501	-0.512514	-9.96578	0.585924	0.585924	1.76596	0.138814	2.3251	2.1606	1.8524	1.95271	2.89356
AT2G27170	SMC3, TTN7 | TTN7 (TITAN7); ATP binding	4.52988	4.31477	4.19385	3.87784	3.68941	2.00036	1.80777	1.37907	0.926759	-9.96578	0.633199	-0.512514	0.486457	2.65558	0.926759	1.67852	1.48594	2.87598	2.34795	2.21132	3.34213	3.64051
AT2G27285	similar to unknown protein [Arabidopsis thaliana] (TAIR:AT2G27280.1); similar to hypothetical protein [Vitis vinifera] (GB:CAN79937.1)	1.48594	1.07108	1.00072	1.13816	1.20226	1.43349	1.20226	1.20226	1.67852	3.58508	2.59717	1.37907	1.37907	1.26364	0.766383	0.848798	0.264236	3.37587	2.5852	2.53132	3.27813	3.06884
AT2G27350	OTU-like cysteine protease family protein	1.58544	2.48568	2.10467	1.76596	2.07073	2.20195	1.20226	1.48594	2.17025	1.48594	0.766383	-9.96578	2.00036	0.848798	0.678973	1.80777	2.07073	3.86503	3.7582	3.00018	4.11695	4.55894
AT2G27450	ATNLP1, CPA, NLP1 | NLP1 (NITRILASE-LIKE PROTEIN 1); hydrolase, acting on carbon-nitrogen (but not peptide) bonds	1.67852	0.585924	1.76596	1.96384	2.32222	1.26364	1.43349	0.486457	2.00036	3.49838	3.05329	1.37907	1.7229	0.264236	0.00144197	0.264236	1.7229	4.21576	3.57785	2.06729	2.26933	3.81568
AT2G27460	sec23/sec24 transport family protein	2.6325	2.5852	2.5852	3.6207	3.32207	2.82802	0.678973	2.82802	1.8484	3.88762	2.77631	-0.512514	2.00036	2.51122	-1.31833	0.486457	0.766383	2.09119	2.02538	1.51147	2.30188	2.88382
AT2G27510	ATFD3 | ATFD3 (FERREDOXIN 3); electron carrier	3.29293	3.79712	3.95429	4.23274	4.80224	4.3002	3.81773	3.8481	3.51109	7.02792	6.85862	6.40601	5.92127	5.31473	4.01801	4.5485	4.41285	5.90065	5.94769	5.04749	3.97187	4.71814
AT2G27590	similar to unnamed protein product [Vitis vinifera] (GB:CAO48766.1); contains domain SSF53335 (SSF53335)	0.00144197	0.678973	0.264236	-0.997117	0.678973	-0.734563	0.585924	0.00144197	-0.150401	2.07073	1.53655	1.00072	0.379621	0.264236	-9.96578	-2.31473	-2.31473	2.14437	1.89181	1.29337	1.02219	1.334
AT2G27600	SKD1, VPS4 | SKD1/VPS4; ATP binding	4.89244	5.07899	4.52362	4.24039	4.47255	3.39245	2.43323	3.0181	2.40626	3.81773	3.5174	2.98204	3.85808	1.96384	1.32251	1.13816	1.80777	4.60709	4.1061	3.08253	3.50729	3.72367
AT2G27730	Identical to Uncharacterized mitochondrial protein At2g27730 [Arabidopsis Thaliana] (GB:Q9ZUX4;GB:Q8LBD1); similar to hypothetical protein [Vitis vinifera] (GB:CAN62125.1); similar to unnamed protein product [Vitis vinifera] (GB:CAO48731.1); contains domain PD199948 (PD199948)	2.5363	2.60905	2.98204	3.18603	3.18603	3.26318	3.94495	4.40606	4.01801	4.58502	4.4595	4.09601	2.56096	4.11278	2.94505	2.29308	3.37865	6.34751	6.44842	5.75385	6.09868	6.19596
AT2G27760	IPPT, ATIPT2 | ATIPT2 (TRNA ISOPENTENYLTRANSFERASE)	2.86809	2.98204	1.32251	0.00144197	1.20226	0.138814	1.26364	-3.30757	-9.96578	-0.512514	1.10501	-0.512514	1.00072	-0.150401	-1.31833	-0.734563	-9.96578	2.70066	2.16382	1.614	2.22682	2.70066
AT2G27810	xanthine/uracil permease family protein	2.29308	2.45969	2.5852	1.96384	1.8484	1.20226	1.80777	-1.73216	-3.30757	3.39245	1.92638	-0.512514	-0.512514	0.264236	-2.31473	0.848798	1.07108	2.81783	2.07758	1.99675	1.33971	1.74028
AT2G27960	CKS1, CKS1AT | CKS1/CKS1AT (CDK-SUBUNIT 1); cyclin-dependent protein kinase/ protein binding	3.58508	2.92619	3.12118	2.29308	2.74438	2.88772	1.58544	0.264236	1.63273	3.66687	1.88792	1.96384	1.37907	0.264236	0.486457	1.7229	2.23297	5.23116	4.37997	3.88957	4.28326	4.93833
AT2G28000	CH-CPN60A, SLP, CPN60A | CPN60A (chloroplast / 60 kDa chaperonin alpha subunit); ATP binding / protein binding / unfolded protein binding	6.11272	6.22884	6.4026	6.4026	6.04878	4.82278	3.68941	3.80746	3.43309	5.83544	4.2706	2.20195	3.30757	2.35078	1.7229	1.07108	1.20226	5.6352	4.90934	4.9686	5.34841	6.07191
AT2G28060	protein kinase-related	2.00036	1.88792	1.76596	1.58544	2.29308	-0.150401	-9.96578	-1.73216	-0.512514	3.58508	3.48556	1.7229	1.00072	-1.73216	0.264236	0.486457	-0.997117	1.68751	2.4225	0.888305	0.74932	1.41197
AT2G28070	ABC Transporter|WBC3 / ABCG3	0.379621	0.486457	0.486457	0.379621	0.585924	0.379621	0.138814	-0.512514	2.37879	1.07108	0.766383	0.379621	0.486457	0.848798	-2.31473	0.678973	1.20226	0.311503	2.52882	1.52657	1.02928	1.94897
AT2G28100	ATFUC1 | ATFUC1 (ALPHA-L-FUCOSIDASE 1); alpha-L-fucosidase	0.766383	1.07108	0.926759	-2.31473	-1.73216	0.264236	0.926759	1.07108	0.379621	4.54232	4.06186	1.96384	-9.96578	-1.73216	0.848798	1.26364	1.76596	3.08083	0.934328	-0.150401	-1.83136	-1.31833
AT2G28190	CZSOD2, CSD2 | CSD2 (COPPER/ZINC SUPEROXIDE DISMUTASE 2); copper, zinc superoxide dismutase	2.5363	2.43323	2.20195	2.43323	2.37879	3.72258	4.02689	4.26311	3.54856	1.48594	2.39259	0.379621	-9.96578	3.17009	2.70066	3.0358	3.37865	4.56139	3.66232	2.94692	3.42237	4.23043
AT2G28230	similar to unknown protein [Arabidopsis thaliana] (TAIR:AT4G09070.1); similar to hypothetical protein [Vitis vinifera] (GB:CAN67376.1); contains InterPro domain TATA-binding related factor (InterPro:IPR013921)	2.43323	2.5852	2.56096	2.70066	2.35078	0.848798	0.678973	-0.997117	0.848798	1.48594	1.88792	1.43349	1.00072	-0.734563	-0.512514	0.264236	0.379621	2.88382	2.48052	2.12135	2.57071	2.61847
AT2G28350	ARF10 | ARF10 (AUXIN RESPONSE FACTOR 10); miRNA binding / transcription factor	2.92619	3.1045	3.21739	3.70055	3.20179	0.926759	1.00072	-1.31833	-1.31833	0.486457	1.45996	-0.512514	-9.96578	1.07108	-0.512514	2.23297	2.78681	4.83294	1.93772	-1.1488	-1.5951	-0.78339
AT2G28370	Identical to UPF0497 membrane protein At2g28370 [Arabidopsis Thaliana] (GB:Q9SKN3); similar to integral membrane protein, putative [Arabidopsis thaliana] (TAIR:AT2G37200.1); similar to unnamed protein product [Vitis vinifera] (GB:CAO21850.1); contains InterPro domain Protein of unknown function DUF588 (InterPro:IPR006702)	2.29308	1.63273	1.67852	2.23297	2.32222	1.20226	0.585924	-0.997117	-0.997117	1.48594	0.808179	1.43349	1.7229	1.7229	0.926759	1.37907	1.58544	4.61712	3.48298	0.537048	0.486457	-0.33825
AT2G28380	DRB2 | DRB2 (DSRNA-BINDING PROTEIN 2); double-stranded RNA binding	3.1045	3.15397	3.29293	3.24808	3.39245	2.26333	1.20226	2.6783	1.63273	1.48594	0.964214	-0.512514	0.379621	1.7229	2.26333	2.72268	2.23297	3.58388	3.08083	3.05676	3.65088	4.15226
AT2G28450	zinc finger (CCCH-type) family protein	1.63273	1.43349	1.13816	1.88792	0.486457	1.53655	1.48594	0.264236	-0.734563	2.80756	2.15413	1.00072	-9.96578	0.585924	1.26364	0.486457	0.138814	2.02892	1.42814	-0.471929	-0.166503	0.345964
AT2G28470	BGAL8 | BGAL8 (BETA-GALACTOSIDASE 8); beta-galactosidase	3.27813	2.70066	3.40613	3.93555	4.34348	2.5852	1.96384	1.32251	-0.512514	4.98646	5.16394	3.7867	-0.512514	3.8481	3.77621	2.82802	3.32207	2.53381	3.36331	3.2988	2.41711	2.18618
AT2G28520	VHA-A1 | VHA-A1 (VACUOLAR PROTON ATPASE A 1); ATPase	-0.150401	0.379621	0.678973	0.585924	1.26364	2.40626	1.48594	1.53655	0.585924	1.48594	-0.413115	-9.96578	-9.96578	1.43349	2.03598	1.8484	1.92638	2.44652	2.06039	2.19251	1.7995	2.02538
AT2G28630	Ketoacyl-CoA Synthase|KCS12	-3.30757	-9.96578	-9.96578	-9.96578	-1.73216	-0.320126	-9.96578	-9.96578	-9.96578	0.486457	-0.0724828	-9.96578	-0.512514	-9.96578	-9.96578	-9.96578	-9.96578	1.64201	-3.30757	-3.17137	-9.96578	-5.01159
AT2G28840	ankyrin repeat family protein	1.76596	2.45969	2.6325	2.80756	2.03598	3.26318	2.40626	0.926759	1.07108	-0.512514	-2.31473	-9.96578	-9.96578	2.65558	2.6325	2.35078	2.13783	4.56444	3.21739	1.2455	-0.375197	0.288063
AT2G28910	CXIP4 | CXIP4 (CAX INTERACTING PROTEIN 4); nucleic acid binding / zinc ion binding	3.18603	3.05329	3.05329	3.52369	3.30757	2.43323	1.92638	1.80777	3.1045	3.95429	3.17009	3.08763	1.7229	3.0181	1.7229	1.20226	0.486457	6.0061	5.64878	5.48159	6.43914	6.89641
AT2G29200	APUM1 | APUM1 (ARABIDOPSIS PUMILIO 1); RNA binding	3.79712	3.72258	3.65547	3.48556	3.83804	1.96384	2.29308	2.29308	1.48594	0.486457	0.678973	-9.96578	-9.96578	-1.73216	1.67852	1.26364	0.486457	3.99467	3.12449	2.67604	4.25104	4.89487
AT2G29210	splicing factor PWI domain-containing protein	4.06186	4.3002	4.07048	3.94495	3.6207	1.48594	1.20226	0.264236	0.138814	4.35057	4.62357	2.56096	2.00036	2.8482	3.27813	2.88772	2.03598	0.808179	0.276199	-0.26708	0.0989585	0.740712
AT2G29530	TIM10 | TIM10 (Arabidopsis thaliana translocase inner membrane subunit 10); P-P-bond-hydrolysis-driven protein transmembrane transporter	0.486457	-1.31833	0.585924	-0.997117	-0.320126	-0.512514	1.58544	0.926759	1.8484	2.07073	0.202888	0.379621	-9.96578	0.585924	0.00144197	-1.31833	-2.31473	4.04448	3.91944	3.32927	4.06273	5.09765
AT2G29560	phosphoenolpyruvate enolase|ENOC	0.848798	0.264236	0.678973	0.486457	0.585924	1.07108	0.138814	-0.150401	0.766383	2.65558	1.03633	-0.512514	0.486457	0.848798	1.00072	0.848798	1.7229	2.81783	2.41441	2.02538	2.44122	2.87598
AT2G29590	thioesterase family protein	2.13783	1.96384	2.07073	2.40626	2.10467	-0.734563	0.678973	-1.31833	-1.31833	2.29308	1.92638	-0.512514	-9.96578	0.264236	-0.512514	0.00144197	-0.997117	1.614	1.77019	3.03228	4.35198	4.37163
AT2G29630	thiamine biosynthesis family protein / thiC family protein	3.17009	4.01801	3.0358	3.68941	3.63238	3.12118	0.585924	-1.31833	-1.73216	4.85305	1.86829	2.20195	1.00072	3.47262	2.07073	2.88772	3.58508	2.43055	2.38156	-1.18115	-0.808437	0.138814
AT2G29900	presenilin family protein	1.13816	1.7229	2.13783	3.8481	2.07073	1.63273	1.20226	1.07108	1.7229	1.80777	1.98222	1.37907	0.379621	-0.150401	-0.512514	1.00072	0.138814	2.79098	1.91495	1.6234	1.16414	1.29337
AT2G29990	NDA2 | NDA2 (ALTERNATIVE NAD(P)H DEHYDROGENASE 2); NADH dehydrogenase	-0.150401	1.07108	1.00072	1.53655	1.32251	-9.96578	-1.31833	1.7229	1.48594	0.486457	0.486457	-9.96578	1.7229	-1.73216	-1.31833	-2.31473	-0.512514	2.03245	1.15121	-0.597278	2.0844	1.82008
AT2G30000	Identical to Uncharacterized protein At1g07170/At2g30000 [Arabidopsis Thaliana] (GB:O80873); similar to unknown protein [Arabidopsis thaliana] (TAIR:AT1G07170.2); similar to unknown protein [Arabidopsis thaliana] (TAIR:AT1G07170.1); similar to Os04g0663300 [Oryza sativa (japonica cultivar-group)] (GB:NP_001054163.1); similar to unknown [Picea sitchensis] (GB:ABK20981.1); contains InterPro domain …	2.03598	2.23297	1.76596	0.678973	1.8484	1.58544	1.20226	2.07073	1.7229	3.88762	3.56694	1.37907	2.72268	1.07108	1.37907	2.17025	1.37907	3.8126	3.36471	3.06022	3.54486	4.21109
AT2G30050	transducin family protein / WD-40 repeat family protein	4.60887	4.52362	4.67248	4.64967	4.47255	2.37879	1.43349	1.58544	0.848798	4.07904	1.80777	2.56096	2.20195	3.65547	3.20179	3.27813	3.51109	4.33635	4.2788	4.37233	4.88855	5.33274
AT2G30100	ubiquitin family protein	2.10467	2.00036	2.78681	2.72268	2.40626	1.43349	1.20226	2.07073	3.35064	1.48594	2.32222	-9.96578	-9.96578	2.90708	1.8484	2.29308	1.7229	3.69388	2.8522	3.08593	3.80746	4.12937
AT2G30110	MOS5, ATUBA1 | ATUBA1 (ARABIDOPSIS THALIANA UBIQUITIN-ACTIVATING ENZYME 1); ubiquitin activating enzyme	5.28174	5.25554	5.52673	5.56989	5.53608	4.37163	3.64397	3.8481	2.98204	4.70603	4.01355	3.40613	2.40626	1.58544	2.76575	2.56096	3.51109	0.164786	0.444667	0.517024	1.2455	1.21475
AT2G30200	Malonyl-CoA : ACP Malonyltransferase|MCMT	2.6325	3.47262	4.178	4.43969	5.12932	4.91174	3.68941	2.80756	1.92638	6.278	5.35935	4.52362	3.48556	1.26364	0.926759	0.264236	0.766383	3.86997	5.00634	3.64051	1.09153	1.79119
AT2G30280	similar to unnamed protein product [Vitis vinifera] (GB:CAO21344.1)	-1.31833	-0.320126	-0.150401	0.678973	0.00144197	-0.512514	-0.320126	-0.150401	-1.31833	0.486457	0.964214	-9.96578	-0.512514	0.264236	-0.997117	0.00144197	-2.31473	2.3048	2.26634	1.83228	2.29895	2.67378
AT2G30330	GCN5L1 family protein	0.264236	-1.31833	0.00144197	-2.31473	0.848798	-0.150401	-0.320126	-0.734563	0.379621	-0.512514	-0.0724828	-9.96578	1.37907	-0.734563	-9.96578	0.00144197	-9.96578	4.01087	2.57071	2.06729	2.52381	2.6255
AT2G30470	a member of a novel family of B3 domain proteins|HSI2/VAL1	2.26333	2.48568	2.45969	2.5852	2.48568	2.29308	2.20195	1.13816	0.585924	1.07108	0.202888	0.486457	1.7229	3.35064	3.72258	3.52369	2.6783	3.05676	1.88792	1.26364	0.90381	1.28155
AT2G30490	Cinnamate 4-Hydroxylase|CYP73A5	1.32251	1.96384	1.13816	2.20195	3.17009	3.92609	4.41285	3.79712	3.26318	-9.96578	-2.31473	-9.96578	-9.96578	-9.96578	-2.31473	-2.31473	1.80777	-2.46594	-2.72738	-4.03505	-9.96578	-2.38836
AT2G30550	Acylhydrolase (DAD1-like)|	5.09174	3.81773	2.74438	1.07108	0.138814	-9.96578	-9.96578	-3.30757	-0.320126	1.07108	-0.734563	-9.96578	-9.96578	-9.96578	-9.96578	-9.96578	-9.96578	5.93643	4.47515	1.06419	-4.60823	-1.55216
AT2G30580	zinc finger (C3HC4-type RING finger) family protein	3.45956	3.868	3.63238	4.41961	4.85305	1.8484	0.138814	1.13816	0.926759	1.80777	1.53655	2.56096	2.07073	2.35078	2.48568	2.45969	1.58544	2.8522	2.40898	-0.356606	-1.51046	-0.0877334
AT2G30600	BTB/POZ domain-containing protein	3.33643	3.48556	3.0358	3.24808	3.23281	1.53655	2.20195	1.20226	1.8484	2.94505	2.12135	-0.512514	2.86809	-0.734563	0.264236	-0.734563	0.678973	3.68717	2.35924	2.61141	4.5958	4.71375
AT2G30620	histone H1.2	6.10226	5.58499	5.92839	5.44298	5.66962	4.47255	3.80746	3.67818	3.68941	4.45292	3.82283	4.09601	3.1045	4.97274	4.29286	4.42633	2.96366	-3.17137	-1.5951	-5.57347	-9.96578	-1.51046
AT2G30700	similar to unknown protein [Arabidopsis thaliana] (TAIR:AT1G61900.1); similar to hypothetical protein [Vitis vinifera] (GB:CAN82818.1)	2.40626	1.13816	1.67852	1.80777	0.926759	1.13816	0.264236	0.678973	-0.150401	3.20179	2.91667	-0.512514	1.37907	1.07108	0.264236	-1.31833	0.00144197	3.53493	2.62316	2.60193	1.62807	2.95066
AT2G30710	RabGAP/TBC domain-containing protein	0.486457	1.20226	0.766383	0.585924	0.766383	0.848798	0.585924	0.138814	-0.320126	1.07108	0.766383	-9.96578	0.379621	-0.150401	-0.512514	-0.734563	-0.512514	3.19551	2.37044	2.84619	3.32783	3.64743
AT2G30800	ATVT-1, HVT1 | HVT1 (HELICASE IN VASCULAR TISSUE AND TAPETUM); ATP binding / helicase/ nucleic acid binding	1.7229	1.07108	1.00072	0.848798	1.37907	1.7229	1.58544	0.848798	0.678973	0.486457	0.486457	-9.96578	-9.96578	0.848798	1.37907	1.00072	1.80777	2.63946	2.26933	2.17345	3.50982	3.61365
AT2G30860	GLUTTR, ATGSTF7, ATGSTF9 | ATGSTF9 (Arabidopsis thaliana Glutathione S-transferase (class phi) 9); glutathione transferase	-2.31473	-0.997117	-1.31833	-1.73216	-2.31473	4.39924	5.41957	6.43298	6.49187	3.08763	3.14584	2.20195	2.72268	5.09174	4.87288	5.57292	5.22114	-1.99424	-4.03505	-2.72738	-9.96578	-0.302226
AT2G30880	pleckstrin homology (PH) domain-containing protein	2.5363	2.82802	2.56096	2.72268	2.65558	1.13816	0.585924	0.766383	3.89734	-0.512514	0.434028	-0.512514	-0.512514	1.43349	1.20226	0.678973	1.26364	4.427	3.35205	2.95624	2.81783	2.83208
AT2G30950	FTSH2, VAR2 | VAR2 (VARIEGATED 2); ATP-dependent peptidase/ ATPase/ metallopeptidase/ zinc ion binding	3.66687	4.4595	3.64397	4.25558	4.22504	2.26333	0.264236	1.13816	1.13816	1.07108	0.434028	-9.96578	-0.512514	0.264236	1.76596	2.45969	2.23297	3.99919	2.65558	2.33085	2.43055	2.93187
AT2G30970	ASP1 | ASP1 (ASPARTATE AMINOTRANSFERASE 1)	2.00036	2.00036	1.58544	2.37879	2.70066	3.26318	2.78681	2.60905	1.53655	3.81773	2.96366	2.56096	1.7229	3.39245	2.29308	2.29308	2.56096	3.16205	3.51362	1.62807	-0.859876	0.227741
AT2G30980	shaggy-related protein kinase delta / ASK-delta / ASK-dzeta (ASK4)	4.70603	4.92129	4.73882	5.42294	5.02684	1.00072	1.58544	2.00036	-0.320126	0.486457	0.633199	1.00072	-0.512514	3.17009	2.74438	3.12118	3.30757	6.23441	5.53857	5.34095	5.24872	5.81406
AT2G31060	elongation factor family protein	2.03598	1.96384	2.00036	1.58544	1.67852	0.00144197	0.678973	0.379621	0.486457	3.39245	2.48568	0.379621	-9.96578	-0.150401	-1.31833	-1.31833	-0.320126	2.29013	1.78283	1.54646	2.6783	3.34213
AT2G31170	tRNA synthetase class I (C) family protein	2.80756	3.20179	2.6783	2.20195	2.43323	0.848798	-9.96578	-1.73216	-0.320126	3.29293	2.30772	-0.512514	0.379621	0.585924	0.264236	0.848798	1.37907	1.96754	1.4547	1.17696	1.37351	1.83228
AT2G31200	ADF6 | ADF6 (ACTIN DEPOLYMERIZING FACTOR 6); actin binding	4.56078	4.60887	4.52988	4.24039	4.1211	2.13783	2.07073	2.40626	-0.997117	3.30757	3.35064	2.8482	2.72268	2.35078	1.43349	2.03598	2.78681	6.19004	6.08217	5.44761	2.22064	1.82416
AT2G31320	poly (ADP-ribose) polymerase, putative / NAD(+) ADP-ribosyltransferase, putative / poly(ADP-ribose) synthetase, putative	0.926759	0.585924	0.848798	0.678973	0.585924	1.53655	0.926759	-0.997117	-1.31833	1.48594	0.486457	1.43349	-9.96578	1.26364	0.486457	1.26364	-0.734563	3.12945	2.99114	0.9115	-2.31473	-0.808437
AT2G31400	pentatricopeptide (PPR) repeat-containing protein	2.37879	2.23297	1.13816	0.848798	1.58544	2.56096	1.80777	1.7229	2.5363	1.80777	2.0878	-9.96578	1.00072	1.26364	0.264236	2.40626	1.7229	2.44652	3.40613	3.14258	1.86037	2.39259
AT2G31410	similar to unknown [Populus trichocarpa] (GB:ABK95063.1)	-0.512514	1.00072	0.138814	0.848798	-0.320126	1.00072	1.43349	0.486457	1.32251	2.29308	1.53655	1.7229	1.00072	2.26333	1.13816	0.264236	-0.150401	3.25111	3.28703	3.94402	5.34806	5.4647
AT2G31440	protein binding	-1.31833	-0.997117	0.264236	-0.512514	-0.320126	0.379621	0.264236	0.00144197	-1.73216	2.07073	2.57313	1.96384	0.379621	1.26364	-0.150401	1.37907	2.00036	3.97003	3.56937	2.89743	3.03404	3.62539
AT2G31510	IBR domain-containing protein / ARIADNE-like protein ARI7 (ARI7)	-0.150401	0.848798	0.585924	0.486457	0.766383	2.65558	1.92638	2.5363	2.56096	-0.512514	0.00144197	-0.512514	-9.96578	1.96384	1.07108	2.65558	2.17025	4.48162	4.3541	3.94214	4.34632	4.45029
AT2G31530	EMB2289, SCY2 | EMB2289/SCY2 (EMBRYO DEFECTIVE 2289); P-P-bond-hydrolysis-driven protein transmembrane transporter	0.585924	-0.997117	0.379621	-1.31833	0.138814	0.848798	0.138814	-0.512514	0.486457	3.07056	3.12118	1.96384	-0.512514	-1.73216	-0.150401	-0.734563	-1.31833	1.32251	1.28155	0.808179	1.79535	2.59479
AT2G31670	similar to unknown protein [Arabidopsis thaliana] (TAIR:AT1G51360.1); similar to unknown [Populus trichocarpa] (GB:ABK93857.1); contains InterPro domain Dimeric alpha-beta barrel (InterPro:IPR011008); contains InterPro domain Stress responsive alpha-beta barrel (InterPro:IPR013097)	3.1045	3.45956	3.48556	3.64397	3.59705	3.15397	2.92619	3.54856	3.94495	3.30757	2.66698	1.37907	1.37907	2.8482	0.766383	1.8484	0.926759	4.99598	4.12193	2.90323	3.68605	3.16848
AT2G31740	methyltransferase	1.00072	1.20226	-0.150401	0.264236	0.766383	0.848798	0.585924	1.43349	1.37907	1.48594	-0.413115	-0.512514	0.379621	1.58544	0.379621	0.00144197	0.379621	2.63483	1.59503	1.94148	3.63587	4.19779
AT2G31810	acetolactate synthase small subunit, putative	1.80777	2.03598	1.63273	1.58544	2.23297	3.52369	2.51122	2.03598	2.74438	4.49192	4.1899	4.35057	0.379621	0.585924	-0.150401	0.264236	-1.31833	3.13274	4.19936	3.20961	3.21739	3.74104
AT2G32000	DNA topoisomerase family protein	1.80777	1.76596	0.264236	0.264236	-0.997117	1.43349	-0.320126	0.138814	-0.734563	1.80777	0.964214	1.76596	0.486457	0.585924	1.63273	-1.31833	-0.150401	2.67378	1.66494	2.22064	3.58268	4.4732
AT2G32040	integral membrane transporter family protein	0.486457	0.678973	1.00072	1.63273	1.26364	-1.31833	-1.31833	-1.31833	0.138814	1.80777	0.138814	0.379621	-9.96578	-9.96578	-9.96578	-9.96578	-1.31833	1.66948	1.05728	1.08474	1.79535	1.89569
AT2G32060	40S ribosomal protein S12 (RPS12C)	2.65558	3.13767	3.63238	3.08763	3.56084	4.21731	3.91657	2.94505	3.82792	6.19773	4.9819	4.48549	2.8482	4.5485	3.52369	4.33635	4.0532	-3.81604	-9.96578	-5.01159	-9.96578	-2.31473
AT2G32070	CCR4-NOT transcription complex protein, putative	5.60588	5.6781	5.42965	5.29649	5.44959	1.37907	1.13816	1.58544	1.88792	2.94505	1.94523	2.86809	1.37907	1.07108	0.264236	2.03598	0.486457	4.9686	3.42102	3.25263	3.69499	4.1772
AT2G32080	PUR ALPHA-1 | PUR ALPHA-1 (purin-rich alpha 1); nucleic acid binding	3.65547	3.20179	3.44639	2.76575	2.76575	2.32222	-0.320126	1.43349	0.138814	1.80777	0.766383	1.00072	0.486457	1.8484	1.07108	1.88792	2.37879	4.64795	4.31259	3.25414	3.83501	4.60472
AT2G32090	lactoylglutathione lyase family protein / glyoxalase I family protein	3.20179	3.92609	3.73346	2.20195	3.87784	1.48594	1.58544	2.48568	3.93555	2.07073	1.94523	2.20195	2.00036	1.7229	0.00144197	0.678973	1.8484	-3.17137	-3.30757	-9.96578	-9.96578	-3.17137
AT2G32120	HSP70T-2 | HSP70T-2; ATP binding	4.26311	4.1211	4.08755	3.49838	3.0181	1.26364	1.48594	3.00018	3.66687	2.48568	3.14584	2.56096	3.1045	3.95429	0.00144197	2.6783	2.10467	3.67254	5.36915	6.68273	6.54336	6.52906
AT2G32240	similar to unknown protein [Arabidopsis thaliana] (TAIR:AT1G05320.1); similar to unknown protein [Arabidopsis thaliana] (TAIR:AT1G05320.3); similar to unknown protein [Arabidopsis thaliana] (TAIR:AT1G05320.2); similar to unnamed protein product [Vitis vinifera] (GB:CAO63724.1); contains domain PD023692 (PD023692); contains domain PTHR23160 (PTHR23160)	4.15389	4.76559	4.42633	4.21731	4.18595	1.37907	1.92638	-0.997117	0.585924	3.18603	1.5612	-0.512514	0.486457	3.12118	2.10467	2.72268	2.56096	5.82454	5.07343	3.05849	-0.302226	0.651683
AT2G32260	Choline-Phosphate Cytidylyltransferase|CCT1	5.29282	5.23653	4.9819	4.58502	4.42633	3.15397	2.80756	2.60905	2.6783	4.19385	4.01355	2.56096	2.20195	2.72268	1.13816	2.51122	2.86809	4.75654	3.88372	3.87293	5.59039	5.65881
AT2G32440	CYP88A4, KAO2 | KAO2 (ENT-KAURENOIC ACID HYDROXYLASE 2); oxygen binding	0.766383	1.43349	1.67852	1.80777	0.766383	3.90699	3.80746	2.70066	2.5852	2.07073	2.03598	-0.512514	2.8482	6.20752	6.33809	6.57139	6.80479	-0.150401	-4.29336	-9.96578	-9.96578	-9.96578
AT2G32520	dienelactone hydrolase family protein	2.6783	3.21739	3.49838	3.18603	3.0358	3.36471	3.45956	3.54856	4.12937	2.48568	2.15413	1.37907	-9.96578	2.90708	0.264236	2.17025	2.5852	5.91435	5.59607	5.65252	4.74959	5.6381
AT2G32600	hydroxyproline-rich glycoprotein family protein	3.95429	4.33635	4.178	4.248	4.1211	1.20226	1.13816	1.20226	1.26364	2.48568	1.70088	2.70066	-9.96578	0.264236	0.678973	1.37907	1.37907	3.8126	2.86612	2.81373	3.67141	4.4357
AT2G32700	WD-40 repeat family protein	4.29286	4.04448	4.12937	4.10442	4.19385	3.43309	2.92619	2.48568	2.80756	0.486457	-0.413115	-0.512514	1.07108	3.12118	2.51122	3.1045	2.40626	3.42908	2.81987	2.07758	1.31673	1.82823
AT2G32720	B5 #4 | B5 #4 (cytochrome b5 family protein #4); heme binding / transition metal ion binding	2.45969	1.67852	2.94505	1.88792	2.86809	2.48568	2.60905	2.20195	0.585924	3.81773	4.61182	2.72268	-9.96578	4.3292	3.39245	4.00009	3.92609	5.05923	4.40742	2.081	0.311503	1.13159
AT2G32730	26S proteasome regulatory subunit, putative	4.88269	4.81767	4.52362	4.74421	4.47255	4.59699	3.30757	3.77621	3.30757	3.58508	2.00036	1.00072	-9.96578	1.43349	1.58544	2.72268	2.78681	4.03219	2.95996	2.28125	4.43169	5.04837
AT2G32810	BGAL9 | BGAL9 (BETA GALACTOSIDASE 9); beta-galactosidase	1.07108	1.67852	0.585924	0.926759	1.00072	2.94505	1.92638	1.67852	-0.150401	1.48594	2.32222	-0.512514	-0.512514	4.46604	4.02689	2.65558	3.35064	5.37264	1.65581	1.2455	-1.11716	2.51879
AT2G32850	protein kinase family protein	3.96357	2.13783	2.60905	2.20195	2.37879	0.678973	-1.31833	-0.512514	-3.30757	-0.512514	2.13783	1.00072	0.486457	0.585924	0.264236	1.7229	1.26364	2.75082	1.82008	1.60455	1.90342	1.45996
AT2G32980	similar to unnamed protein product [Vitis vinifera] (GB:CAO24056.1)	1.7229	1.32251	1.8484	1.13816	1.88792	0.138814	-1.31833	0.00144197	-1.31833	-9.96578	1.07108	-9.96578	-9.96578	-0.734563	-2.31473	-1.31833	-0.150401	2.51122	0.72334	0.252173	-0.0573917	0.687956
AT2G32990	ATGH9B8 | ATGH9B8 (ARABIDOPSIS THALIANA GLYCOSYL HYDROLASE 9B8); hydrolase, hydrolyzing O-glycosyl compounds	-1.73216	-3.30757	-9.96578	-0.512514	-2.31473	0.379621	-0.320126	-0.734563	-3.30757	-0.512514	0.486457	0.379621	0.486457	2.17025	2.5363	3.23281	3.6207	-2.54793	1.62807	2.55361	-1.18115	-2.11404
AT2G33040	ATP synthase gamma chain, mitochondrial (ATPC)	3.58508	3.65547	3.6207	3.58508	4.00009	4.37858	3.64397	3.13767	3.24808	5.49509	4.88514	3.85808	2.40626	2.90708	1.58544	2.00036	3.44639	6.03828	5.77771	4.57598	4.43102	4.52801
AT2G33150	Ketoacyl-CoA Thiolase|KAT2/PED1	5.94956	5.93548	5.99551	5.99551	5.89242	3.33643	3.89734	4.97733	5.9635	5.85302	5.62647	4.09601	4.64391	4.24039	3.45956	3.59705	4.00908	-1.73216	-9.96578	-2.72738	-9.96578	-2.46594
AT2G33360	similar to unknown protein [Arabidopsis thaliana] (TAIR:AT1G04490.1); similar to unknown protein [Arabidopsis thaliana] (TAIR:AT1G04490.2); similar to unnamed protein product [Vitis vinifera] (GB:CAO71465.1)	0.585924	0.926759	1.48594	2.76575	2.92619	1.63273	-0.320126	-3.30757	-0.150401	1.48594	0.202888	-0.512514	-9.96578	1.58544	-0.512514	-0.734563	-0.734563	2.18935	1.15769	-0.940645	-2.24469	-2.82623
AT2G33450	50S ribosomal protein L28, chloroplast (CL28)	0.379621	0.766383	0.766383	0.379621	1.58544	2.10467	0.585924	-0.150401	-0.320126	3.08763	3.59108	1.7229	0.379621	-1.73216	-0.997117	-0.320126	0.766383	3.18126	2.5852	2.38433	3.5645	4.00997
AT2G33470	GLTP1 | GLTP1 (GLYCOLIPID TRANSFER PROTEIN 1); glycolipid binding / glycolipid transporter	2.74438	2.23297	3.20179	3.47262	2.48568	2.65558	1.76596	0.264236	1.43349	4.01801	2.95438	2.86809	1.37907	1.07108	0.00144197	0.848798	1.80777	4.97274	4.09685	2.45444	1.48594	1.91495
AT2G33490	hydroxyproline-rich glycoprotein family protein	1.37907	1.43349	2.07073	1.96384	1.67852	0.926759	0.264236	0.379621	-1.31833	-0.512514	0.888305	-0.512514	-0.512514	0.585924	1.20226	0.264236	0.585924	2.84016	1.41738	0.177599	0.783247	1.2394
AT2G33590	cinnamoyl-CoA reductase family	3.7867	3.40613	3.20179	2.76575	2.26333	2.6325	3.23281	4.09601	5.12932	2.65558	2.33657	1.7229	1.7229	4.40606	3.17009	3.59705	3.8481	-0.284546	5.58048	6.81584	6.39987	5.83241
AT2G33630	3-beta hydroxysteroid dehydrogenase/isomerase family protein	1.00072	1.32251	1.76596	0.486457	-0.320126	0.379621	-0.320126	-3.30757	-3.30757	0.486457	0.964214	-9.96578	2.00036	0.848798	0.264236	0.00144197	0.264236	2.86612	2.909	3.88665	4.39032	4.80173
AT2G33730	DEAD box RNA helicase, putative	4.94021	5.16595	5.05315	4.92605	4.76559	2.5852	2.23297	2.72268	1.80777	3.29293	2.15413	-9.96578	-0.512514	-0.734563	-2.31473	0.264236	0.926759	3.38557	3.05329	3.1311	4.59461	5.40603
AT2G33740	CUTA | CUTA	2.00036	2.76575	3.15397	2.98204	2.43323	1.96384	1.96384	2.45969	3.97278	2.65558	2.33657	0.379621	-9.96578	1.07108	1.13816	0.848798	1.7229	6.00991	5.26907	4.84152	5.78767	6.54088
AT2G33800	ribosomal protein S5 family protein	1.8484	1.43349	2.07073	2.96366	2.60905	2.32222	0.926759	0.766383	2.92619	1.07108	0.379621	0.379621	-9.96578	1.26364	1.53655	0.486457	0.766383	4.16277	3.64973	3.36891	4.23963	4.27434
AT2G33845	DNA-binding protein-related	2.78681	2.80756	2.72268	2.78681	2.88772	1.26364	0.264236	1.67852	0.486457	3.74427	3.62656	2.20195	0.486457	1.96384	-0.150401	0.678973	2.03598	5.63462	5.26457	3.8167	3.83603	3.99829
AT2G34250	protein transport protein sec61, putative	4.60294	4.78665	4.55465	4.37163	4.57295	5.77613	5.19775	4.90694	3.63238	6.62645	5.51415	4.35762	4.85803	5.38891	5.11274	5.27802	5.34344	5.65252	6.71082	5.06009	3.86007	4.50595
AT2G34260	transducin family protein / WD-40 repeat family protein	0.486457	0.766383	0.264236	0.138814	0.138814	1.37907	0.926759	0.585924	2.40626	1.80777	0.888305	-0.512514	-9.96578	-9.96578	-0.512514	-0.320126	-0.150401	1.71853	1.41197	1.41197	2.21444	3.16366
AT2G34357	binding	0.379621	1.43349	0.585924	0.585924	-0.150401	2.51122	3.0181	2.23297	1.07108	2.07073	1.43349	-9.96578	-0.512514	1.26364	-1.31833	0.486457	0.486457	3.71271	2.94317	2.5852	3.83603	4.19227
AT2G34470	PSKF109, UREG | UREG (urease accessory protein G); metal ion binding / nucleotide binding	3.35064	2.82802	2.82802	2.6325	2.5363	-1.31833	-9.96578	-1.31833	2.6325	3.49838	2.43323	-0.512514	-0.512514	1.7229	0.766383	1.00072	2.07073	4.87779	4.64449	1.69198	0.964214	2.50614
AT2G34560	katanin, putative	1.58544	1.20226	1.76596	2.70066	1.96384	1.32251	1.00072	1.32251	-2.31473	2.29308	2.99114	1.00072	-0.512514	1.58544	-0.734563	2.10467	1.07108	4.09516	3.61483	3.80849	3.59825	4.00818
AT2G34590	Pyruvate Dehydrogenase &beta; subunit, E1b component of Pyruvate Dehydrogenase Complex|PDH (E1beta: component of Pyruvate Dehydrogenase Complex )	5.72249	7.33629	8.10801	8.28541	8.50383	0.00144197	-1.31833	-2.31473	-9.96578	6.50622	5.28913	4.60294	3.64397	5.35759	4.27806	4.53612	4.17001	4.24648	4.48935	4.41285	5.38891	5.47024
AT2G34630	GPPS, GPS1 | GPPS/GPS1 (GERANYLPYROPHOSPHATE SYNTHASE); dimethylallyltranstransferase	2.17025	1.92638	1.53655	1.43349	1.32251	2.00036	1.63273	1.8484	1.32251	1.48594	0.202888	-9.96578	-9.96578	0.848798	0.678973	1.13816	1.32251	1.74459	0.840765	1.22095	2.00396	2.38433
AT2G34680	AIR9 | AIR9 (Auxin-Induced in Root cultures 9); protein binding	3.60893	3.58508	4.03571	3.60893	3.40613	2.51122	2.72268	-1.31833	-0.734563	1.80777	1.74459	-0.512514	-9.96578	3.12118	2.60905	1.32251	3.23281	3.73129	3.5287	1.73162	-3.30757	-2.38836
AT2G34690	Sphingosine Transfer Protein|ACD11	1.32251	0.486457	0.766383	1.88792	0.264236	-0.150401	-0.320126	-1.31833	-0.150401	-9.96578	-0.859876	1.96384	-9.96578	-0.734563	0.264236	1.00072	0.766383	4.03395	3.24047	1.2394	0.642471	0.585924
AT2G34710	ATHB14, ATHB-14, PHB-1D, PHB | PHB (PHABULOSA); DNA binding / transcription factor	1.80777	1.58544	1.8484	2.07073	2.29308	1.00072	1.63273	1.8484	1.37907	1.07108	2.80756	1.00072	-9.96578	1.43349	1.26364	1.26364	-9.96578	1.33971	2.55606	0.696884	-1.18115	-0.413115
AT2G34770	Fatty Acid 2-hydroxylase|FAH1	1.26364	1.76596	2.29308	1.8484	2.10467	0.848798	-0.320126	0.486457	0.00144197	3.20179	3.17808	2.56096	2.20195	1.7229	1.13816	1.00072	1.7229	4.28177	2.94505	3.24047	3.23435	4.02689
AT2G34780	EMB1611, MEE22 | EMB1611/MEE22 (EMBRYO DEFECTIVE 1611); binding	-9.96578	-0.512514	-2.31473	-3.30757	-9.96578	1.58544	-1.31833	0.926759	-0.320126	2.07073	1.10501	0.379621	-0.512514	0.585924	-1.31833	-0.320126	-0.512514	1.05728	0.125651	-0.0424568	2.16382	2.5852
AT2G34900	IMB1 | IMB1 (IMBIBITION-INDUCIBLE 1); DNA binding	-3.30757	-1.73216	-0.734563	-0.150401	-1.31833	0.138814	0.264236	0.766383	2.03598	-0.512514	1.35106	-9.96578	-0.512514	2.17025	1.13816	1.43349	1.37907	4.31839	3.25716	3.48684	3.37865	3.76776
AT2G34970	eIF4-gamma/eIF5/eIF2-epsilon domain-containing protein	0.926759	1.96384	2.10467	1.88792	0.766383	1.20226	0.926759	0.848798	0.926759	2.07073	2.01828	1.7229	-0.512514	-0.150401	0.138814	-0.320126	0.848798	2.8055	3.17967	2.81168	3.01453	3.47262
AT2G35040	AICARFT/IMPCHase bienzyme family protein	2.43323	2.26333	3.0181	2.78681	2.70066	2.74438	2.43323	2.60905	3.48556	3.95429	2.47275	2.86809	0.486457	0.585924	0.766383	1.13816	1.07108	2.40626	2.97655	2.12796	3.26168	3.33785
AT2G35110	GRL, NAP1, NAPP | GRL/NAP1/NAPP (NCK-ASSOCIATED PROTEIN); transcription activator	2.86809	2.78681	3.18603	2.88772	2.20195	2.13783	-0.320126	0.486457	-0.997117	0.486457	1.5612	-9.96578	-9.96578	1.58544	1.58544	0.848798	0.379621	1.82416	1.2756	0.125651	-0.833927	0.015783
AT2G35120	glycine cleavage system H protein, mitochondrial, putative	-0.320126	0.264236	0.766383	-1.73216	0.00144197	2.03598	2.51122	3.17009	4.15389	4.98646	4.64391	2.8482	2.20195	3.07056	0.00144197	1.53655	2.10467	5.55585	5.50274	4.9026	3.39931	3.9737
AT2G35155	catalytic	2.88772	2.74438	2.5363	2.03598	2.10467	0.486457	-0.320126	-2.31473	-3.30757	1.80777	0.434028	-9.96578	-9.96578	-1.73216	-0.734563	-0.734563	-2.31473	4.33278	2.21444	0.808179	1.01507	2.18935
AT2G35330	zinc finger (C3HC4-type RING finger) protein-related	2.40626	2.5363	2.13783	3.24808	2.5363	1.37907	1.00072	-0.150401	0.138814	1.07108	2.24823	1.43349	1.00072	2.5852	2.37879	2.17025	1.07108	3.75499	2.93753	1.91112	2.52882	2.57555
AT2G35360	ubiquitin family protein	0.00144197	-9.96578	-0.997117	0.00144197	-1.73216	-1.31833	-0.320126	-0.997117	-0.997117	-0.512514	2.41981	1.00072	0.379621	0.848798	-2.31473	-1.31833	-0.512514	2.12466	2.15737	1.65581	1.28155	1.70531
AT2G35490	Plastid Lipid-associated Protein|	0.585924	0.766383	1.20226	1.26364	1.76596	1.80777	0.926759	0.138814	-1.31833	2.65558	0.379621	-9.96578	0.486457	2.07073	1.63273	0.848798	0.138814	3.97095	2.71172	1.76596	2.80343	2.97104
AT2G35550	BPC7, BBR/BPC7, ATBPC7 | ATBPC7/BBR/BPC7/BPC7 (BASIC PENTACYSTEINE 7); DNA binding / transcription factor	0.00144197	-1.73216	-0.997117	-3.30757	-9.96578	-0.320126	-9.96578	-3.30757	0.00144197	2.48568	1.32251	0.379621	-9.96578	1.8484	0.264236	0.486457	1.07108	2.78262	2.88382	2.65329	3.02343	3.13931
AT2G35610	similar to unknown protein [Arabidopsis thaliana] (TAIR:AT1G70630.1); similar to unnamed protein product [Vitis vinifera] (GB:CAO63742.1); similar to expressed protein [Oryza sativa (japonica cultivar-group)] (GB:ABF97349.1); similar to hypothetical protein OsI_012032 [Oryza sativa (indica cultivar-group)] (GB:EAY90799.1); contains InterPro domain Reticulon; (InterPro:IPR003388)	0.926759	1.80777	2.07073	1.67852	1.13816	2.51122	2.43323	1.53655	0.678973	2.80756	2.37879	1.7229	-0.512514	1.7229	1.37907	-0.734563	1.20226	4.38964	3.60419	3.05155	2.70288	3.07741
AT2G35620	leucine-rich repeat transmembrane protein kinase, putative	1.88792	1.00072	2.00036	1.67852	1.13816	2.56096	2.20195	1.37907	1.20226	0.486457	0.138814	-0.512514	-9.96578	-1.73216	1.07108	1.32251	1.37907	3.08763	3.01632	2.95252	0.941858	2.05693
AT2G35630	GEM1, MOR1 | MOR1 (MICROTUBULE ORGANIZATION 1)	2.00036	2.6325	2.56096	3.08763	2.90708	4.01801	3.24808	1.76596	1.7229	-0.512514	0.678973	-9.96578	-0.512514	3.43309	3.43309	2.20195	2.5852	3.7094	3.15235	3.0654	3.46871	3.30466
AT2G35680	dual specificity protein phosphatase family protein	3.64397	3.29293	3.70055	3.48556	3.49838	2.6783	2.17025	3.1045	2.20195	3.81773	3.72258	3.32207	1.07108	4.37163	4.12937	3.75499	4.45292	5.14816	4.85305	4.1343	6.01861	6.38199
AT2G35690	Acyl-CoA Oxidase|ACX5	4.76559	4.53612	4.85803	4.39924	4.22504	-2.31473	-1.31833	-9.96578	-9.96578	1.80777	1.20226	0.379621	0.379621	1.26364	-0.512514	0.00144197	-0.512514	1.93395	-1.68501	-9.96578	-9.96578	-5.01159
AT2G35690	Acyl-CoA Oxidase|ACX1	4.76559	4.53612	4.85803	4.39924	4.22504	-2.31473	-1.31833	-9.96578	-9.96578	1.80777	1.20226	0.379621	0.379621	1.26364	-0.512514	0.00144197	-0.512514	5.95654	5.22809	4.2442	5.62793	5.28618
AT2G35790	similar to unnamed protein product [Vitis vinifera] (GB:CAO68985.1)	1.07108	1.8484	2.37879	2.23297	1.58544	0.379621	0.264236	0.926759	3.20179	3.08763	2.57313	-0.512514	-0.512514	1.58544	0.00144197	1.13816	1.37907	3.7094	3.39383	2.76787	2.60905	3.77516
AT2G35840	sucrose-phosphatase 1 (SPP1)	3.37865	3.41967	3.53618	3.57301	3.47262	1.53655	0.678973	1.96384	2.10467	2.07073	1.8484	1.37907	1.00072	-0.150401	0.264236	1.26364	1.00072	4.48227	3.8847	1.2756	0.840765	1.18333
AT2G35880	similar to unknown protein [Arabidopsis thaliana] (TAIR:AT4G32330.3); similar to unknown protein [Arabidopsis thaliana] (TAIR:AT4G32330.2); similar to unknown protein [Arabidopsis thaliana] (TAIR:AT4G32330.1); similar to Os06g0606800 [Oryza sativa (japonica cultivar-group)] (GB:NP_001058026.1); similar to unnamed protein product [Vitis vinifera] (GB:CAO44238.1); similar to Os11g0571900 [Oryza sat…	3.45956	3.44639	3.44639	3.21739	2.6325	2.65558	2.51122	1.53655	0.138814	-9.96578	1.8484	1.00072	-9.96578	2.90708	1.13816	1.07108	-1.31833	4.22813	2.82599	0.660837	0.0440443	0.824564
AT2G36070	ATTIM44-2 | ATTIM44-2 (Arabidopsis thaliana translocase inner membrane subunit 44-2)	0.766383	0.264236	0.379621	-0.734563	-0.512514	1.20226	0.678973	0.848798	1.00072	2.07073	0.138814	-9.96578	0.379621	1.43349	0.486457	1.26364	0.379621	2.48826	1.91495	1.88401	2.79098	3.15721
AT2G36130	peptidyl-prolyl cis-trans isomerase, putative / cyclophilin, putative / rotamase, putative	0.264236	1.8484	1.63273	1.13816	1.88792	2.60905	-0.320126	0.264236	0.848798	3.20179	3.23281	1.37907	1.37907	1.8484	-0.512514	0.678973	1.07108	3.72803	3.61247	2.88577	3.21117	3.84609
AT2G36230	HISN3, APG10 | APG10 (ALBINO AND PALE GREEN 10); 1-(5-phosphoribosyl)-5-[(5-phosphoribosylamino)methylideneamino]imidazole-4-carboxamide isomerase	-1.31833	-0.150401	-0.320126	-0.734563	0.486457	2.13783	0.585924	0.379621	0.00144197	1.07108	1.53655	1.00072	-9.96578	1.07108	0.264236	0.264236	-0.150401	2.25429	1.96014	0.986229	1.52657	1.94897
AT2G36310	inosine-uridine preferring nucleoside hydrolase family protein	0.926759	0.264236	1.07108	-1.31833	-0.150401	1.76596	-0.320126	-0.512514	-3.30757	4.01801	3.603	2.20195	-9.96578	0.585924	-1.31833	0.678973	0.264236	3.88567	4.24268	1.32826	-1.93788	-0.375197
AT2G36390	BE3, SBE2.1 | SBE2.1 (STARCH BRANCHING ENZYME 2.1); 1,4-alpha-glucan branching enzyme	3.52369	2.40626	4.1211	3.63238	2.70066	1.07108	1.00072	-1.31833	-0.512514	4.40606	4.57598	4.25558	3.1045	2.8482	3.58508	2.76575	3.17009	3.25111	3.20022	1.96384	2.60431	3.22512
AT2G36460	fructose-bisphosphate aldolase|FBA	6.28357	6.64675	6.85051	6.69629	6.75356	0.379621	0.264236	4.19385	4.94491	-9.96578	-9.96578	-9.96578	-0.512514	8.14211	7.69767	7.09593	7.36721	7.67378	7.04648	4.51671	3.75926	4.59401
AT2G36530	phosphoenolpyruvate enolase|ENO2	6.74148	6.93075	7.45204	7.42291	7.09804	6.64243	5.94019	5.73879	3.99105	8.36676	7.37982	6.34875	4.98646	6.42796	5.6381	5.48546	6.25929	7.28855	8.82009	7.35457	6.60572	7.3825
AT2G36580	pyruvate kinase|PK	-9.96578	-3.30757	-3.30757	-9.96578	-9.96578	-9.96578	-1.31833	-1.73216	-3.30757	-9.96578	-2.31473	-0.512514	-9.96578	-9.96578	-9.96578	-1.31833	-9.96578	5.04225	5.18472	4.97136	5.57655	5.82987
AT2G36620	RPL24A | RPL24A (RIBOSOMAL PROTEIN L24); structural constituent of ribosome	1.07108	1.07108	1.67852	0.678973	0.848798	2.32222	1.20226	0.379621	1.67852	7.60512	7.44295	6.31471	4.98646	5.33632	4.28548	4.178	4.20953	-2.31473	-9.96578	-2.82623	-9.96578	-2.31473
AT2G36835	similar to hypothetical protein [Vitis vinifera] (GB:CAN81061.1)	-0.320126	1.26364	1.88792	1.26364	2.51122	0.766383	0.585924	-0.512514	0.678973	2.29308	0.926759	-9.96578	-9.96578	1.26364	-9.96578	-0.734563	1.26364	4.39307	3.53742	2.64178	3.70498	4.30896
AT2G36850	GSL08, ATGSL8, ATGSL08 | ATGSL08 (GLUCAN SYNTHASE-LIKE 8); 1,3-beta-glucan synthase/ transferase, transferring glycosyl groups	2.13783	1.67852	1.67852	1.32251	1.67852	3.20179	3.23281	2.20195	2.45969	1.80777	1.67852	-9.96578	-0.512514	0.264236	0.486457	1.00072	0.486457	3.68605	3.47132	3.12945	3.61483	4.02334
AT2G36910	PGP1, ATMDR1 | ATPGP1 (ARABIDOPSIS THALIANA P GLYCOPROTEIN1); calmodulin binding	0.00144197	0.379621	0.848798	1.07108	0.926759	2.6783	0.678973	-0.997117	-0.997117	1.48594	1.23327	-9.96578	-0.512514	-0.150401	-0.734563	-9.96578	-9.96578	2.25429	0.964214	-0.166503	-2.54793	-1.88364
AT2G36930	zinc finger (C2H2 type) family protein	1.76596	1.07108	1.92638	1.13816	1.20226	3.12118	3.54856	2.88772	3.72258	1.48594	-0.859876	0.379621	-0.512514	1.26364	-0.150401	2.70066	2.74438	4.3335	4.2235	4.07989	5.2373	5.09765
AT2G36950	heavy-metal-associated domain-containing protein	5.65824	4.74959	5.89968	6.85051	6.73743	-9.96578	-0.320126	-0.734563	1.88792	0.486457	-0.413115	1.00072	0.379621	3.12118	3.74427	3.07056	3.15397	1.334	1.52657	3.54238	5.30236	4.73287
AT2G36960	TKI1 | TKI1 (TSL-KINASE INTERACTING PROTEIN 1); DNA binding / transcription factor	1.58544	1.37907	1.00072	0.678973	1.13816	0.766383	-0.320126	-3.30757	-0.150401	1.07108	-2.31473	1.43349	-9.96578	-0.734563	1.07108	1.8484	1.00072	2.14111	1.25761	1.49621	2.17345	2.52632
AT2G37020	DNA binding	0.379621	0.264236	-0.734563	0.00144197	1.00072	1.20226	-0.320126	-0.512514	1.53655	0.486457	0.202888	0.379621	-9.96578	1.58544	-2.31473	0.00144197	-2.31473	2.93376	2.5634	1.48594	1.41738	1.86433
AT2G37035	similar to unnamed protein product [Vitis vinifera] (GB:CAO18172.1)	2.07073	2.32222	2.48568	2.72268	2.88772	-2.31473	-1.31833	-0.512514	-1.31833	-9.96578	-0.859876	1.07108	-9.96578	0.585924	-0.150401	1.00072	0.848798	3.68605	2.07758	2.29013	2.09119	2.27531
AT2G37110	similar to unknown protein [Arabidopsis thaliana] (TAIR:AT2G40935.1); similar to unknown [Populus trichocarpa] (GB:ABK96163.1); contains InterPro domain Protein of unknown function Cys-rich (InterPro:IPR006461)	3.0358	3.59705	4.48549	5.07472	4.59102	1.96384	0.678973	1.53655	2.26333	3.20179	2.66698	2.8482	3.20179	1.43349	2.10467	2.17025	3.05329	5.85452	5.53391	4.90357	5.16716	5.4263
AT2G37220	29 kDa ribonucleoprotein, chloroplast, putative / RNA-binding protein cp29, putative	3.24808	3.67818	3.33643	2.94505	3.53618	3.73346	3.43309	3.35064	4.24039	4.13759	2.20195	1.7229	0.379621	2.78681	1.37907	2.23297	3.00018	5.38685	3.62305	4.026	6.05031	6.56546
AT2G37230	pentatricopeptide (PPR) repeat-containing protein	2.43323	2.5852	3.0181	2.94505	2.13783	1.48594	1.63273	1.00072	0.379621	2.94505	0.138814	2.20195	-9.96578	-9.96578	0.486457	0.00144197	-9.96578	2.15088	1.54646	1.13816	1.08474	1.89569
AT2G37400	chloroplast lumen common family protein	2.48568	1.20226	1.80777	1.20226	1.43349	2.48568	1.92638	1.58544	2.03598	2.80756	0.202888	-0.512514	0.379621	2.43323	1.13816	1.80777	2.17025	3.49582	1.82008	1.9895	2.6325	3.26018
AT2G37410	TIM17, ATTIM17-2 | ATTIM17-2 (Arabidopsis thaliana translocase inner membrane subunit 17-2); P-P-bond-hydrolysis-driven protein transmembrane transporter	5.29649	5.46927	4.62065	4.14576	3.80746	2.29308	2.07073	2.74438	3.57301	2.48568	2.47275	1.37907	-9.96578	3.07056	1.37907	2.23297	2.45969	4.28843	3.3605	3.18603	3.74534	4.06704
AT2G37500	arginine biosynthesis protein ArgJ family	1.96384	2.03598	1.96384	2.00036	1.20226	0.926759	1.20226	-0.997117	1.7229	2.96366	2.48568	1.7229	1.00072	-1.73216	-2.31473	-9.96578	-0.512514	2.67604	2.09457	1.40654	0.993493	1.91877
AT2G37630	ATPHAN, AS1, ATMYB91, MYB91 | AS1/ATMYB91/ATPHAN/MYB91 (ASYMMETRIC LEAVES 1, MYB DOMAIN PROTEIN 91); DNA binding / protein homodimerization/ transcription factor	1.00072	-1.31833	0.678973	0.585924	0.00144197	1.26364	0.678973	0.264236	0.138814	1.80777	0.848798	-9.96578	1.43349	2.51122	1.7229	0.848798	1.88792	0.566572	4.24268	4.32704	3.02166	3.95429
AT2G37660	binding / catalytic/ coenzyme binding	3.67818	3.1045	3.15397	4.08755	4.08755	3.70055	2.70066	0.379621	1.63273	3.08763	1.80777	-0.512514	-9.96578	2.17025	0.678973	2.10467	2.00036	6.50336	4.85554	2.5924	2.45969	3.14421
AT2G37680	similar to hypothetical protein [Vitis vinifera] (GB:CAN77671.1)	-0.734563	-0.997117	0.138814	-0.734563	-0.512514	-0.997117	-0.320126	0.848798	-1.73216	-0.512514	0.434028	2.20195	-0.512514	-1.73216	-0.997117	-0.320126	-2.31473	2.63483	2.17983	1.53157	2.14111	1.7229
AT2G37690	phosphoribosylaminoimidazole carboxylase, putative / AIR carboxylase, putative	0.766383	0.678973	0.848798	1.88792	1.96384	0.848798	0.926759	0.264236	-0.320126	4.45292	4.39924	3.40613	1.00072	-9.96578	-0.320126	-9.96578	-2.31473	1.66948	1.76171	0.705757	1.17057	1.81599
AT2G37770	aldo/keto reductase family protein	2.56096	2.03598	1.63273	0.926759	1.37907	1.43349	-0.320126	0.848798	0.585924	4.49192	3.8481	3.39245	3.49838	4.3855	4.07048	4.17001	4.85305	0.496718	-0.808437	-3.04692	-3.17137	-9.96578
AT2G37860	LCD1 | LCD1 (LOWER CELL DENSITY 1)	-3.30757	-2.31473	-1.73216	-1.73216	-0.997117	0.848798	0.585924	0.138814	-0.997117	2.82802	3.07056	1.96384	2.40626	-0.734563	0.766383	-1.31833	-1.31833	1.8524	1.35106	-0.710756	-3.30757	-1.78091
AT2G37990	ribosome biogenesis regulatory protein (RRS1) family protein	2.17025	2.76575	2.5363	2.29308	2.23297	2.90708	3.18603	3.41967	3.41967	1.07108	0.964214	-0.512514	0.486457	4.08755	3.91657	2.51122	1.7229	4.90838	4.58382	4.46081	5.45651	6.31453
AT2G38000	chaperone protein dnaJ-related	1.26364	1.20226	1.96384	1.58544	1.63273	1.32251	-0.320126	0.00144197	2.32222	2.80756	3.14584	2.98204	1.00072	0.585924	1.63273	1.20226	-0.150401	4.39101	4.18832	4.00639	4.69438	4.99734
AT2G38020	MAN, VCL1 | VCL1 (VACUOLELESS 1)	1.76596	2.17025	0.678973	1.58544	1.92638	1.76596	1.20226	1.76596	-1.31833	1.80777	3.52995	3.1045	1.76596	1.58544	1.07108	1.13816	0.264236	3.53244	2.66243	2.23909	2.67604	2.91476
AT2G38040	Carboxyltransferase &alpha; Subunit of Heteromeric ACCase|&alpha;-CT (Subunit of Heteromeric ACCase)	5.04006	6.05964	6.78792	7.43547	7.10644	6.33987	5.71702	4.54232	2.88772	5.97272	5.47252	5.35053	4.64391	4.27806	3.47262	3.0358	2.72268	3.08253	-0.859876	-3.30757	1.40654	1.70531
AT2G38130	ATMAK3 | ATMAK3 (Arabidopsis thaliana MAK3 homologue); N-acetyltransferase	-1.73216	-0.320126	-0.997117	-1.31833	0.264236	1.07108	0.138814	0.486457	0.379621	2.07073	1.80777	0.379621	-0.512514	1.7229	-2.31473	-1.31833	0.766383	1.96384	1.66948	1.37351	0.74932	1.54151
AT2G38280	ATAMPD, FAC1 | FAC1 (EMBRYONIC FACTOR1); AMP deaminase	2.56096	2.37879	2.03598	2.23297	2.74438	2.29308	1.26364	1.53655	1.67852	1.80777	2.47275	-9.96578	-0.512514	-1.73216	0.379621	0.264236	1.13816	4.23274	2.98932	2.23603	4.26611	4.09009
AT2G38360	prenylated rab acceptor (PRA1) family protein	2.96366	2.70066	3.18603	3.67818	1.63273	2.13783	1.43349	2.43323	1.96384	2.82802	1.76596	1.7229	2.20195	2.65558	1.43349	1.96384	2.78681	3.69499	2.5363	2.86017	1.96014	1.56608
AT2G38410	VHS domain-containing protein / GAT domain-containing protein	3.89734	3.89734	3.77621	3.91657	4.1211	-0.734563	-0.320126	0.486457	-0.320126	-0.512514	0.202888	0.379621	1.07108	0.264236	-0.512514	0.00144197	-2.31473	3.73346	2.29013	3.40477	4.87632	5.00589
AT2G38430	similar to unknown protein [Arabidopsis thaliana] (TAIR:AT3G54310.1); similar to unknown [Populus trichocarpa] (GB:ABK94232.1)	-0.320126	-0.997117	-1.73216	-1.73216	-1.73216	0.486457	-0.320126	0.138814	-0.320126	0.486457	-0.859876	-9.96578	-9.96578	-0.150401	-0.512514	0.264236	-1.31833	2.60905	1.77442	-0.554273	-0.8863	-0.997117
AT2G38540	Lipid Transfer Protein|LTP type 1	-3.30757	-9.96578	-9.96578	-9.96578	-9.96578	4.06186	2.29308	0.486457	-0.997117	1.07108	-9.96578	-9.96578	-0.512514	3.0181	4.08755	5.25554	6.10016	-1.1488	-1.51046	-2.46594	-9.96578	-1.21424
AT2G38550	similar to unknown protein [Arabidopsis thaliana] (TAIR:AT3G57280.1); similar to non-green plastid inner envelope membrane protein precursor (GB:AAA84891.1); contains InterPro domain Protein of unknown function UPF0136, Transmembrane; (InterPro:IPR005349)	2.48568	3.37865	4.13759	3.41967	4.0532	2.56096	1.63273	1.80777	2.17025	2.07073	2.37879	1.96384	0.379621	3.26318	3.48556	2.51122	2.98204	4.80638	4.25633	3.35488	3.80746	4.27508
AT2G38560	transcription factor S-II (TFIIS) domain-containing protein	2.43323	1.43349	1.88792	0.766383	1.80777	1.37907	1.20226	2.48568	0.486457	1.80777	2.89743	3.1045	2.98204	2.43323	1.00072	1.37907	-0.734563	3.8954	2.99657	3.59705	3.49198	4.25406
AT2G38650	GAUT7, LGT7 | GAUT7/LGT7 (GALACTURONOSYLTRANSFERASE 7); polygalacturonate 4-alpha-galacturonosyltransferase/ transferase, transferring glycosyl groups	-0.997117	-0.150401	0.486457	-0.734563	-0.512514	1.48594	0.264236	0.848798	-0.320126	-0.512514	0.808179	-9.96578	-9.96578	0.848798	1.48594	1.67852	0.264236	2.82191	1.4547	0.949348	1.15769	1.51652
AT2G38670	CDP-Ethanoamine Synthase|PECT1	1.32251	1.76596	1.88792	1.92638	1.8484	2.5363	1.92638	0.926759	-0.320126	4.44632	4.21343	2.98204	2.5852	0.848798	-0.150401	1.37907	0.486457	3.93838	3.43042	2.40626	2.57555	3.3032
AT2G38710	AMMECR1 family	3.0181	2.94505	3.30757	3.15397	2.37879	1.32251	0.264236	0.585924	0.379621	2.82802	2.93565	1.96384	2.56096	1.26364	1.63273	1.67852	2.43323	3.41292	2.86414	1.26963	0.757877	1.16414
AT2G38730	peptidyl-prolyl cis-trans isomerase, putative / cyclophilin, putative / rotamase, putative	2.03598	1.76596	1.76596	1.48594	1.20226	1.67852	1.58544	1.43349	2.32222	1.07108	2.71172	1.96384	0.379621	2.17025	-0.997117	-0.320126	-0.997117	3.05502	2.63017	2.07073	1.62807	2.02538
AT2G38740	haloacid dehalogenase-like hydrolase family protein	0.379621	2.03598	2.07073	-0.734563	0.585924	0.138814	0.264236	0.138814	-2.31473	3.58508	2.93565	1.7229	1.7229	1.26364	0.00144197	1.92638	0.585924	3.48941	2.53381	0.125651	-2.93236	-5.57347
AT2G38770	EMB2765 | EMB2765 (EMBRYO DEFECTIVE 2765)	1.63273	2.20195	1.88792	1.43349	2.00036	4.1211	3.41967	2.80756	2.78681	2.07073	-0.0724828	0.486457	-0.512514	1.26364	1.43349	1.00072	1.43349	2.43856	2.25429	1.84439	2.92998	3.62889
AT2G38840	guanylate-binding family protein	-0.320126	0.264236	0.138814	0.486457	0.379621	1.58544	0.264236	1.00072	0.138814	1.48594	-1.31833	0.486457	0.486457	0.264236	-0.150401	1.58544	0.00144197	2.24215	1.59024	0.993493	-0.664288	-0.33825
AT2G38970	zinc finger (C3HC4-type RING finger) family protein	0.926759	1.07108	1.37907	1.67852	1.53655	0.00144197	-1.31833	-3.30757	0.138814	-0.512514	0.379621	-9.96578	-9.96578	1.26364	0.138814	1.48594	0.379621	0.465713	0.0299829	0.934328	-0.833927	0.151859
AT2G39020	GCN5-related N-acetyltransferase (GNAT) family protein	0.848798	1.48594	2.20195	1.32251	0.486457	0.138814	-0.320126	2.00036	3.57301	5.66678	5.08538	5.17397	4.09601	3.0181	1.7229	2.10467	0.926759	3.45035	2.31063	3.19865	4.70437	4.46473
AT2G39050	hydroxyproline-rich glycoprotein family protein	4.88757	4.75494	5.07043	5.48546	5.0488	2.29308	2.03598	3.59705	4.50468	-0.512514	1.63273	0.486457	-0.512514	9.19918	8.89876	9.72571	8.97556	5.36776	3.23588	1.70088	2.58039	3.00018
AT2G39080	binding / catalytic	0.678973	1.37907	1.13816	0.264236	1.8484	1.43349	-0.320126	-1.73216	-1.73216	1.07108	-0.413115	-9.96578	0.486457	-0.734563	-0.512514	-9.96578	-9.96578	3.35488	0.9568	1.39012	2.41981	2.34511
AT2G39190	ATATH8 | ATATH8 (ABC2 homolog 8)	2.00036	1.92638	1.37907	1.8484	2.00036	0.926759	0.264236	0.585924	-0.734563	1.80777	0.585924	1.00072	-9.96578	-1.73216	-9.96578	0.486457	-0.512514	2.39259	0.57628	-1.21424	1.7995	2.29602
AT2G39260	RNA binding	4.06186	4.2706	4.322	4.178	3.75499	2.17025	0.264236	1.76596	1.43349	2.48568	2.17025	1.07108	-0.512514	0.585924	0.848798	-0.320126	0.486457	3.76776	4.17401	3.73671	3.45825	4.88562
AT2G39290	Phosphatidylglycerol-Phosphate Synthase|PGP1	2.43323	1.48594	2.17025	2.23297	2.51122	1.32251	-1.31833	-3.30757	-0.150401	-9.96578	-1.51046	-9.96578	-9.96578	0.848798	-0.997117	-0.320126	1.07108	1.90342	1.73162	0.465713	1.84439	2.12796
AT2G39460	RPL23A, ATRPL23A | ATRPL23A (RIBOSOMAL PROTEIN L23A); RNA binding / structural constituent of ribosome	4.10442	4.29286	4.10442	3.57301	3.63238	5.5638	5.13344	4.01801	4.20171	7.96406	7.54343	7.11583	4.88757	4.39239	3.33643	4.13759	4.26311	6.18072	6.40873	5.06742	5.19814	6.1367
AT2G39550	PGGT-I, GGB, ATGGT-IB | ATGGT-IB (GERANYLGERANYLTRANSFERASE-I BETA SUBUNIT); CAAX-protein geranylgeranyltransferase/ protein heterodimerization	0.585924	-0.150401	0.138814	0.00144197	0.138814	0.379621	1.00072	-0.997117	-2.31473	-0.512514	0.848798	1.00072	-0.512514	0.585924	0.486457	0.00144197	-0.512514	3.51614	2.88772	1.36233	2.12135	2.44917
AT2G39570	ACT domain-containing protein	2.00036	1.76596	1.43349	1.80777	1.20226	1.37907	0.678973	2.56096	2.10467	1.07108	0.888305	0.379621	1.7229	-1.73216	-0.997117	-1.31833	-2.31473	6.56835	5.83544	5.43199	5.31147	5.9635
AT2G39630	glycosyl transferase family 2 protein	0.926759	1.43349	1.37907	0.848798	1.43349	0.264236	0.264236	-1.31833	-0.512514	1.48594	1.5612	-0.512514	-0.512514	0.848798	-0.150401	-0.734563	-0.150401	2.96181	2.25731	1.86037	2.61847	3.32783
AT2G39770	VTC1, SOZ1, EMB101, GMP1, CYT1 | CYT1 (CYTOKINESIS DEFECTIVE 1); nucleotidyltransferase	3.44639	3.24808	4.322	4.22504	4.09601	2.56096	1.96384	0.848798	0.585924	2.82802	3.19393	1.00072	2.00036	3.92609	4.02689	4.57295	5.42294	5.29796	5.21727	3.93272	3.32207	4.60532
AT2G39780	RNS2 | RNS2 (RIBONUCLEASE 2); endoribonuclease	5.28913	5.96118	5.45618	5.3111	5.13754	0.486457	0.585924	0.678973	-0.512514	3.20179	2.48568	1.96384	2.98204	2.07073	1.92638	1.63273	2.17025	5.8115	3.77726	1.78701	0.986229	1.80777
AT2G39800	ATP5CS, P5CS1 | P5CS1 (DELTA1-PYRROLINE-5-CARBOXYLATE SYNTHASE 1)	2.51122	1.92638	2.70066	1.63273	2.20195	2.37879	0.585924	-1.31833	-0.997117	1.07108	0.202888	-9.96578	-0.512514	0.585924	0.264236	0.678973	0.379621	3.62305	4.46865	2.75082	3.17009	4.01355
AT2G39805	integral membrane Yip1 family protein	2.32222	2.03598	2.48568	1.92638	2.10467	1.00072	1.20226	0.486457	0.00144197	0.486457	-1.51046	1.7229	-9.96578	-0.734563	0.138814	1.58544	1.58544	3.39657	2.69622	0.791606	0.202888	1.86433
AT2G39810	HOS1 | HOS1 (High expression of osmotically responsive genes 1)	1.88792	2.17025	1.80777	1.80777	2.03598	1.67852	1.20226	1.07108	0.585924	1.48594	-0.859876	0.486457	-9.96578	-0.150401	-0.320126	0.264236	0.138814	1.70531	1.50131	0.864731	1.7995	2.36485
AT2G39840	TOPP4 | TOPP4 (Type one serine/threonine protein phosphatase 4); protein serine/threonine phosphatase	4.35057	4.43303	4.28548	3.07056	3.89734	0.138814	-0.320126	0.00144197	1.00072	1.80777	2.35078	2.20195	-9.96578	2.72268	0.926759	0.264236	0.678973	3.72258	2.87794	2.36765	2.8522	3.18285
AT2G39930	ATISA1, ISA1 | ATISA1/ISA1 (ISOAMYLASE 1); alpha-amylase/ isoamylase	0.138814	0.766383	2.32222	2.6325	2.56096	1.48594	1.43349	-9.96578	-1.73216	1.48594	1.7229	-0.512514	-9.96578	-9.96578	-9.96578	0.486457	-2.31473	2.4117	2.15088	1.17696	0.496718	1.63738
AT2G39960	microsomal signal peptidase 25 kDa subunit, putative (SPC25)	2.23297	2.65558	2.72268	2.6325	3.07056	3.1045	2.5363	0.678973	0.00144197	4.13759	3.81773	2.20195	0.379621	2.35078	0.264236	2.17025	1.92638	3.07912	3.16527	2.04998	2.1606	2.54374
AT2G39970	peroxisomal membrane protein (PMP36)	2.03598	2.45969	1.92638	2.32222	2.40626	1.53655	0.678973	1.48594	2.60905	1.07108	-0.413115	-9.96578	1.00072	0.585924	1.48594	2.35078	2.51122	4.02423	3.02521	1.28155	1.83633	2.13126
AT2G39990	EIF2 | EIF2 (eukaryotic translation initiation factor 2); translation initiation factor	3.74427	4.03571	3.20179	2.07073	2.92619	3.40613	2.60905	2.72268	2.90708	5.32916	4.28548	3.39245	3.30757	1.26364	2.5852	1.13816	1.48594	4.30239	3.80023	3.33643	5.04924	6.07384
AT2G40030	DRD3, ATNRPD1B, NRPD1b | NRPD1b (nuclear RNA polymerase D 1b); DNA binding / DNA-directed RNA polymerase	1.76596	1.58544	1.76596	1.80777	1.53655	3.0358	1.92638	-0.512514	-1.31833	-0.512514	0.00144197	-9.96578	-9.96578	1.7229	1.07108	1.37907	0.138814	1.5064	1.05728	0.633199	0.252173	0.669934
AT2G40060	protein binding / protein transporter/ structural molecule	-0.734563	-2.31473	-1.73216	-1.73216	-1.31833	2.96366	2.70066	2.48568	2.80756	2.65558	3.27068	2.40626	-9.96578	1.8484	0.486457	0.678973	-0.150401	4.71375	4.56992	3.88274	4.91078	5.15749
AT2G40190	glycosyl transferase family 1 protein	1.58544	1.53655	1.32251	1.48594	0.926759	0.379621	-9.96578	0.486457	0.264236	1.80777	1.20226	-0.512514	-9.96578	0.264236	1.07108	1.48594	2.43323	2.2299	1.86433	1.90342	3.10283	3.3605
AT2G40290	eukaryotic translation initiation factor 2 subunit 1, putative / eIF-2A, putative / eIF-2-alpha, putative	3.49838	3.85808	3.51109	3.70055	3.68941	3.40613	2.07073	3.07056	2.5852	4.54232	4.60294	3.08763	1.00072	2.5852	2.32222	1.53655	2.00036	4.18118	4.3385	3.73455	4.72689	4.76718
AT2G40360	transducin family protein / WD-40 repeat family protein	3.27813	3.6207	3.17009	2.80756	3.05329	2.48568	1.20226	3.12118	2.03598	2.07073	1.96384	-0.512514	-9.96578	1.26364	1.53655	1.13816	1.37907	3.18603	2.57555	2.93565	4.41082	5.32016
AT2G40430	Identical to Uncharacterized protein At2g40430 [Arabidopsis Thaliana] (GB:O22892;GB:Q93XZ8); similar to unnamed protein product [Vitis vinifera] (GB:CAO41463.1); contains InterPro domain Tumor suppressor protein Gltscr2 (InterPro:IPR011211); contains InterPro domain P60-like (InterPro:IPR011687)	2.45969	2.5363	2.03598	1.48594	1.53655	3.12118	2.5363	2.5852	3.45956	2.48568	-0.413115	1.00072	2.23297	2.35078	1.63273	1.13816	2.03598	2.98021	2.90516	3.10283	4.3385	5.04837
AT2G40490	HEME2 | HEME2; uroporphyrinogen decarboxylase	-0.150401	0.264236	1.13816	-0.150401	0.264236	2.32222	1.20226	-0.512514	0.486457	1.80777	2.74438	-0.512514	-0.512514	1.07108	0.486457	0.486457	1.37907	3.09778	1.70973	1.96384	1.67401	2.54622
AT2G40540	ATKT2, SHY3, KUP2, ATKUP2, TRK2, KT2 | KT2 (POTASSIUM TRANSPORTER 2); potassium ion transmembrane transporter	4.20953	3.81773	4.13759	4.77088	5.01797	0.379621	-0.320126	-3.30757	-1.73216	3.49838	3.07056	1.7229	1.07108	3.30757	3.40613	1.80777	-0.150401	4.44566	2.38433	-0.471929	-1.11716	0.72334
AT2G40600	appr-1-p processing enzyme family protein	2.82802	3.45956	2.80756	2.6783	2.80756	0.138814	-1.31833	-3.30757	-0.150401	2.29308	2.15413	1.37907	1.00072	1.43349	0.486457	1.20226	1.7229	4.64449	3.93555	3.92799	4.0532	4.95843
AT2G40650	pre-mRNA splicing factor PRP38 family protein	2.45969	2.80756	3.08763	3.18603	2.5363	1.00072	-0.320126	0.486457	1.8484	3.66687	3.45956	2.20195	1.00072	2.43323	0.766383	1.26364	-1.31833	4.36534	3.85709	3.31629	5.06139	5.20871
AT2G40660	tRNA-binding region domain-containing protein	2.17025	1.32251	2.32222	1.7229	2.26333	3.23281	2.78681	4.15389	2.86809	3.49838	3.59705	1.00072	0.379621	1.43349	0.486457	-1.31833	-2.31473	3.63819	4.25784	3.12449	2.72923	3.21428
AT2G40700	DEAD/DEAH box helicase, putative (RH17)	1.96384	1.43349	0.00144197	-1.31833	0.264236	1.00072	1.20226	0.678973	0.138814	2.29308	1.88792	-0.512514	-9.96578	0.264236	0.264236	0.264236	-0.997117	1.97122	1.70531	1.87224	3.2496	3.75286
AT2G40730	HEAT repeat-containing protein	1.76596	1.7229	1.76596	2.13783	2.40626	2.29308	1.67852	1.07108	-0.734563	2.80756	1.86829	2.40626	-0.512514	-0.150401	1.26364	0.848798	-0.512514	3.58027	2.47534	2.33942	3.19865	3.32927
[truncated: 2,537 more rows]
