# Supplementary material for: WRINKLED1 transcription factor orchestrates the regulation of carbon partitioning for C18:1 (oleic acid) accumulation in Siberian apricot kernel
Source: Sci Rep. 2019 Feb 25;9:2693. doi: 10.1038/s41598-019-39236-9 (PMC6389899; doi:10.1038/s41598-019-39236-9)
Supplement: Supplementary file 3 — Supplementary Table S2 [file 41598_2019_39236_MOESM3_ESM.xlsx]

## Sheet: Annotation
TAIR ID	Co-expressed weight with WRI1	Gene ID	Gene Symbol	Description	Biological Process (GO)	GO:0044255 cellular lipid metabolic proce	ath00620 Pyruvate metabolism	GO:0046898 response to cycloheximide	GO:0046488 phosphatidylinositol metabolic	GO:0016049 cell growth	GO:0000271 polysaccharide biosynthetic pr	GO:0048015 phosphatidylinositol-mediated	M00082 Fatty acid biosynthesis, initi	GO:0048827 phyllome development	GO:0071496 cellular response to external	GO:0016192 vesicle-mediated transport	GO:0030154 cell differentiation	GO:0045489 pectin biosynthetic process	GO:0006636 unsaturated fatty acid biosynt	GO:0043467 regulation of generation of pr	GO:0009735 response to cytokinin	GO:0006109 regulation of carbohydrate met	GO:0006623 protein targeting to vacuole	GO:1903338 regulation of cell wall organi	GO:0002376 immune system process
AT1G01090	0.0490195	839429	PDH-E1 ALPHA	pyruvate dehydrogenase E1 alpha	GO:0006086 acetyl-CoA biosynthetic process from pyruvate;GO:0006085 acetyl-CoA biosynthetic process;GO:0006096 glycolytic process	1	1	0	1	0	0	0	0	0	0	0	0	0	0	0	0	0	0	0	0
AT1G03080	0.0416437	838350	NET1D	kinase interacting (KIP1-like) family protein		0	0	0	0	0	0	0	0	0	0	0	0	0	0	0	0	0	0	0	0
AT1G03350	0.0450011	838679	AT1G03350	BSD domain-containing protein	GO:0008150 biological_process	0	0	0	0	0	0	0	0	0	0	0	0	0	0	0	0	0	0	0	0
AT1G04080	0.0292186	839314	PRP39	Tetratricopeptide repeat (TPR)-like superfamily protein	GO:0048510 regulation of timing of transition from vegetative to reproductive phase;GO:0048506 regulation of timing of meristematic phase transition;GO:0048509 regulation of meristem development	0	0	1	0	0	0	0	0	0	0	0	1	0	0	0	0	0	0	0	0
AT1G05620	0.0201307	837068	URH2	uridine-ribohydrolase 2	GO:0006148 inosine catabolic process;GO:0046130 purine ribonucleoside catabolic process;GO:0046102 inosine metabolic process	0	1	0	0	0	0	0	0	1	0	0	0	0	0	0	0	0	0	0	0
AT1G05850	0.0398406	837095	POM1	Chitinase family protein	GO:0030244 cellulose biosynthetic process;GO:0010337 regulation of salicylic acid metabolic process;GO:0030243 cellulose metabolic process	1	1	1	0	1	1	0	0	0	0	0	1	0	0	0	1	1	0	0	0
AT1G08620	0.0393835	837384	PKDM7D	Transcription factor jumonji (jmj) family protein / zinc finger (C5HC2 type) family protein	GO:0006325 chromatin organization;GO:0051276 chromosome organization;GO:0055114 oxidation-reduction process	0	0	0	0	0	0	0	0	0	0	0	0	0	0	0	0	0	0	0	0
AT1G12230	0.0208609	837776	AT1G12230	Aldolase superfamily protein		0	1	0	0	0	0	0	0	0	0	0	0	0	0	0	0	0	0	0	0
AT1G12360	0.0256827	837791	KEU	Sec1/munc18-like (SM) proteins superfamily	GO:0006904 vesicle docking involved in exocytosis;GO:0140029 exocytic process;GO:0048278 vesicle docking	0	0	0	0	0	0	0	0	0	0	1	0	0	0	0	0	0	0	0	0
AT1G12840	0.022233	837840	DET3	vacuolar ATP synthase subunit C (VATC) / V-ATPase C subunit / vacuolar proton pump C subunit (DET3)	GO:0009809 lignin biosynthetic process;GO:0015991 ATP hydrolysis coupled proton transport;GO:0009808 lignin metabolic process	0	0	0	0	1	1	0	0	0	0	0	0	0	0	0	0	1	0	0	0
AT1G19110	0.0210365	838494	AT1G19110	inter-alpha-trypsin inhibitor heavy chain-like protein	GO:0008150 biological_process	0	0	0	0	0	0	0	0	0	0	0	0	0	0	0	0	0	0	0	0
AT1G22620	0.0243993	838868	ATSAC1	Phosphoinositide phosphatase family protein	GO:0036092 phosphatidylinositol-3-phosphate biosynthetic process;GO:0009832 plant-type cell wall biogenesis;GO:0006661 phosphatidylinositol biosynthetic process	1	0	0	1	1	1	0	0	0	0	0	0	0	0	0	0	0	0	0	0
AT1G24360	0.0586736	839053	AT1G24360	NAD(P)-binding Rossmann-fold superfamily protein	GO:0006633 fatty acid biosynthetic process;GO:0072330 monocarboxylic acid biosynthetic process;GO:0006631 fatty acid metabolic process	1	0	0	0	0	0	0	0	0	0	0	0	0	1	0	0	0	0	0	0
AT1G26850	0.0209681	839229	AT1G26850	S-adenosyl-L-methionine-dependent methyltransferases superfamily protein	GO:0032259 methylation;GO:0008152 metabolic process;GO:0008150 biological_process	0	0	0	0	0	0	0	0	0	0	0	0	0	0	0	0	0	0	0	0
AT1G29400	0.0247345	839816	ML5	MEI2-like protein 5	GO:0000395 mRNA 5'-splice site recognition;GO:0045836 positive regulation of meiotic nuclear division;GO:0006376 mRNA splice site selection	0	0	0	0	1	0	0	0	0	0	0	0	0	0	0	0	0	0	0	0
AT1G32200	0.0236411	840112	ATS1	phospholipid/glycerol acyltransferase family protein	GO:0016024 CDP-diacylglycerol biosynthetic process;GO:0006655 phosphatidylglycerol biosynthetic process;GO:0046341 CDP-diacylglycerol metabolic process	1	1	0	1	0	0	0	0	0	0	0	0	0	0	0	0	0	0	0	0
AT1G32750	0.0271104	840169	HAF01	HAC13 protein (HAC13)	GO:0009294 DNA mediated transformation;GO:0009292 genetic transfer;GO:0044764 multi-organism cellular process	0	0	0	0	0	0	0	0	0	0	0	0	0	0	0	0	0	0	0	0
AT1G33140	0.036845	840211	PGY2	Ribosomal protein L6 family	GO:0009955 adaxial/abaxial pattern specification;GO:0003002 regionalization;GO:0007389 pattern specification process	0	0	1	0	0	0	0	0	0	0	0	0	0	0	0	0	0	0	0	0
AT1G34430	0.041072	840346	EMB3003	2-oxoacid dehydrogenases acyltransferase family protein	GO:0006096 glycolytic process;GO:0006757 ATP generation from ADP;GO:0006754 ATP biosynthetic process	1	1	0	1	0	0	0	0	1	0	0	0	0	0	0	0	0	0	0	0
AT1G36180	0.0347956	840522	ACC2	acetyl-CoA carboxylase 2		1	1	0	0	0	0	0	1	0	0	0	0	0	0	0	0	0	0	0	0
AT1G36730	0.0313272	840582	AT1G36730	Translation initiation factor IF2/IF5	GO:0006446 regulation of translational initiation;GO:0006413 translational initiation;GO:0006417 regulation of translation	0	0	0	0	0	0	0	0	0	0	0	0	0	0	0	0	0	0	0	0
AT1G42960	0.0235795	840894	AT1G42960	inner membrane localized protein	GO:0008150 biological_process	0	0	0	0	0	0	0	0	0	0	0	0	0	0	0	0	0	0	0	0
AT1G43850	0.0248001	840981	SEU	SEUSS transcriptional co-regulator	GO:0048481 plant ovule development;GO:0035670 plant-type ovary development;GO:0048440 carpel development	0	0	1	0	0	0	0	0	1	1	0	1	0	0	0	0	0	0	0	0
AT1G47750	0.0405575	841186	PEX11A	peroxin 11A	GO:0044375 regulation of peroxisome size;GO:0016559 peroxisome fission;GO:0007031 peroxisome organization	0	0	0	0	0	0	0	0	0	0	0	0	0	0	0	0	0	0	0	0
AT1G53050	0.0431341	841739	AT1G53050	Protein kinase superfamily protein	GO:0006468 protein phosphorylation;GO:0016310 phosphorylation;GO:0006796 phosphate-containing compound metabolic process	0	0	0	0	0	0	0	0	0	0	0	0	0	0	0	0	0	0	0	0
AT1G53210	0.0283735	841755	AT1G53210	sodium/calcium exchanger family protein / calcium-binding EF hand family protein	GO:0071472 cellular response to salt stress;GO:0071470 cellular response to osmotic stress;GO:0070588 calcium ion transmembrane transport	0	0	0	0	0	0	0	0	0	0	0	0	0	0	0	0	0	0	0	0
AT1G53310	0.0322904	841765	PPC1	phosphoenolpyruvate carboxylase 1	GO:0016036 cellular response to phosphate starvation;GO:0015977 carbon fixation;GO:0006099 tricarboxylic acid cycle	0	1	0	0	0	0	0	0	1	1	0	0	0	0	0	0	0	0	0	0
AT1G55460	0.0204899	841993	AT1G55460	DNA/RNA-binding protein Kin17, conserved region	GO:0035874 cellular response to copper ion starvation;GO:0120126 response to copper ion starvation;GO:0009267 cellular response to starvation	0	0	1	0	1	0	0	0	0	1	0	0	0	0	0	0	0	0	0	0
AT1G55860	0.0325112	842036	UPL1	LOW protein: E3 ubiquitin ligase-like protein	GO:0006511 ubiquitin-dependent protein catabolic process;GO:0019941 modification-dependent protein catabolic process;GO:0051603 proteolysis involved in cellular protein catabolic process	0	0	0	0	0	0	0	0	0	0	0	0	0	0	0	0	0	0	0	0
AT1G60200	0.020886	842315	AT1G60200	splicing factor PWI domain-containing protein / RNA recognition motif (RRM)-containing protein	GO:0009414 response to water deprivation;GO:0009415 response to water;GO:0006397 mRNA processing	0	0	1	0	0	0	0	0	0	0	0	0	0	0	0	0	0	0	0	0
AT1G63770	0.0299752	842681	AT1G63770	Peptidase M1 family protein	GO:0046686 response to cadmium ion;GO:0010038 response to metal ion;GO:0010035 response to inorganic substance	0	0	1	0	0	0	0	0	0	0	0	0	0	0	0	0	0	0	0	0
AT1G68000	0.0631356	843128	PIS1	phosphatidylinositol synthase 1	GO:0006661 phosphatidylinositol biosynthetic process;GO:0046474 glycerophospholipid biosynthetic process;GO:0046488 phosphatidylinositol metabolic process	1	0	0	1	0	0	0	0	0	0	0	0	0	0	0	0	0	0	0	0
AT1G68410	0.0238702	843170	AT1G68410	Protein phosphatase 2C family protein	GO:0006470 protein dephosphorylation;GO:0016311 dephosphorylation;GO:0006796 phosphate-containing compound metabolic process	0	0	0	0	0	0	0	0	0	0	0	0	0	0	0	0	0	0	0	0
AT1G69220	0.0279058	843253	SIK1	Protein kinase superfamily protein	GO:0001558 regulation of cell growth;GO:0016049 cell growth;GO:0040008 regulation of growth	0	0	0	0	1	0	0	0	0	0	0	0	0	0	0	0	0	0	0	0
AT1G71010	0.0331328	843440	FAB1C	FORMS APLOID AND BINUCLEATE CELLS 1C	GO:0090332 stomatal closure;GO:0046854 phosphatidylinositol phosphorylation;GO:0010118 stomatal movement	1	0	0	1	0	0	0	0	0	0	1	0	0	0	0	0	0	1	0	0
AT1G72710	0.0269205	843603	CKL2	casein kinase 1-like protein 2	GO:0018105 peptidyl-serine phosphorylation;GO:0018209 peptidyl-serine modification;GO:0006897 endocytosis	0	0	0	0	0	0	0	0	0	0	1	0	0	0	0	0	0	0	0	0
AT1G73660	0.0226039	843701	AT1G73660	protein tyrosine kinase family protein	GO:0010182 sugar mediated signaling pathway;GO:0009756 carbohydrate mediated signaling;GO:0071322 cellular response to carbohydrate stimulus	0	0	0	0	0	0	0	0	0	0	0	0	0	0	0	0	0	0	0	0
AT1G75400	0.0290181	843876	AT1G75400	RING/U-box superfamily protein		0	0	0	0	0	0	0	0	0	0	0	0	0	0	0	0	0	0	0	0
AT1G76490	0.0552366	843982	HMG1	hydroxy methylglutaryl CoA reductase 1	GO:0019287 isopentenyl diphosphate biosynthetic process, mevalonate pathway;GO:0009240 isopentenyl diphosphate biosynthetic process;GO:0015936 coenzyme A metabolic process	1	1	0	1	0	0	0	0	0	0	0	0	0	0	0	0	0	0	0	0
AT1G80410	0.0352578	844381	EMB2753	tetratricopeptide repeat (TPR)-containing protein	GO:0009793 embryo development ending in seed dormancy;GO:0009414 response to water deprivation;GO:0048316 seed development	0	0	1	0	0	0	0	0	1	0	0	0	0	0	0	0	0	0	0	0
AT2G02040	0.0282911	814735	PTR2	peptide transporter 2	GO:0042938 dipeptide transport;GO:0042939 tripeptide transport;GO:0006857 oligopeptide transport	0	0	0	0	0	0	0	0	0	0	0	0	0	0	0	0	0	0	0	0
AT2G05990	0.0419634	815152	MOD1	NAD(P)-binding Rossmann-fold superfamily protein	GO:0006633 fatty acid biosynthetic process;GO:0072330 monocarboxylic acid biosynthetic process;GO:0006631 fatty acid metabolic process	1	0	0	0	0	0	0	0	0	0	0	0	0	0	0	0	0	0	0	0
AT2G07360	0.0270093	815305	AT2G07360	SH3 domain-containing protein		0	0	0	0	0	0	0	0	0	0	0	0	0	0	0	0	0	0	0	0
AT2G11520	0.0323051	815625	CRCK3	calmodulin-binding receptor-like cytoplasmic kinase 3	GO:0046777 protein autophosphorylation;GO:0009755 hormone-mediated signaling pathway;GO:0032870 cellular response to hormone stimulus	0	0	0	0	0	0	0	0	0	0	0	0	0	0	0	0	0	0	0	0
AT2G13370	0.0269244	815823	CHR5	chromatin remodeling 5	GO:0006333 chromatin assembly or disassembly;GO:0006325 chromatin organization;GO:0051276 chromosome organization	0	0	0	0	0	0	0	0	0	0	0	0	0	0	0	0	0	0	0	0
AT2G15240	0.0212519	816013	AT2G15240	UNC-50 family protein		0	0	0	0	0	0	0	0	0	0	0	0	0	0	0	0	0	0	0	0
AT2G16950	0.0404029	816198	TRN1	transportin 1	GO:0035280 miRNA loading onto RISC involved in gene silencing by miRNA;GO:0070922 small RNA loading onto RISC;GO:0035195 gene silencing by miRNA	0	0	1	0	0	0	0	0	0	0	0	0	0	0	0	0	0	1	0	0
AT2G20580	0.0228735	816580	RPN1A	26S proteasome regulatory subunit S2 1A	GO:0009751 response to salicylic acid;GO:0043161 proteasome-mediated ubiquitin-dependent protein catabolic process;GO:0006511 ubiquitin-dependent protein catabolic process	0	0	0	0	0	0	0	0	0	0	0	0	0	0	0	0	0	0	0	1
AT2G27510	0.0459838	817297	FD3	ferredoxin 3	GO:0022900 electron transport chain;GO:0006091 generation of precursor metabolites and energy;GO:0055114 oxidation-reduction process	0	1	0	0	0	0	0	0	0	0	0	0	0	0	0	0	0	0	0	0
AT2G28380	0.0293782	817386	DRB2	dsRNA-binding protein 2	GO:0070919 production of siRNA involved in chromatin silencing by small RNA;GO:0031048 chromatin silencing by small RNA;GO:0035196 production of miRNAs involved in gene silencing by miRNA	0	0	1	0	0	0	0	0	0	0	0	0	0	0	0	0	0	0	0	0
AT2G28840	0.0202207	817433	XBAT31	hypothetical protein	GO:0016567 protein ubiquitination;GO:0032446 protein modification by small protein conjugation;GO:0070647 protein modification by small protein conjugation or removal	0	0	0	0	0	0	0	0	0	0	0	0	0	0	0	0	0	0	0	0
AT2G29900	0.0208419	817540	PS2	Presenilin-2	GO:0007219 Notch signaling pathway;GO:0016485 protein processing;GO:0051604 protein maturation	0	0	0	0	0	0	0	0	0	0	0	0	0	0	0	0	0	0	0	0
AT2G30200	0.0235335	817570	EMB3147	EMBRYO DEFECTIVE 3147	GO:0008152 metabolic process;GO:0008150 biological_process	1	0	0	0	0	0	0	1	0	0	0	0	0	0	0	0	0	0	0	0
AT2G30950	0.0200162	817646	VAR2	FtsH extracellular protease family	GO:0010205 photoinhibition;GO:0043155 negative regulation of photosynthesis, light reaction;GO:0010206 photosystem II repair	0	1	1	0	0	0	0	0	0	0	0	0	0	0	1	1	0	0	0	0
AT2G32700	0.0262096	817830	LUH	LEUNIG-like protein	GO:0048358 mucilage pectin biosynthetic process;GO:1902066 regulation of cell wall pectin metabolic process;GO:0048363 mucilage pectin metabolic process	0	1	1	0	0	1	0	0	1	1	0	1	1	0	0	0	1	0	1	0
AT2G35155	0.0210696	818082	AT2G35155	Trypsin family protein		0	0	0	0	0	0	0	0	0	0	0	0	0	0	0	0	0	0	0	0
AT2G37680	0.0382435	818345	AT2G37680	glucose-induced degradation-like protein		0	0	0	0	0	0	0	0	0	0	0	0	0	0	0	0	0	0	0	0
AT2G38650	0.0227303	818447	GAUT7	galacturonosyltransferase 7	GO:0045489 pectin biosynthetic process;GO:0045488 pectin metabolic process;GO:0010393 galacturonan metabolic process	0	1	0	0	0	1	0	0	0	0	0	0	1	0	0	0	0	0	0	0
AT2G39290	0.027099	818514	PGP1	phosphatidylglycerolphosphate synthase 1	GO:0006655 phosphatidylglycerol biosynthetic process;GO:0010027 thylakoid membrane organization;GO:0009668 plastid membrane organization	1	0	0	1	0	0	0	0	0	0	0	0	0	0	0	0	0	0	0	0
AT2G43360	0.0430424	818937	BIO2	Radical SAM superfamily protein	GO:0009102 biotin biosynthetic process;GO:0006768 biotin metabolic process;GO:0042364 water-soluble vitamin biosynthetic process	1	1	0	0	0	0	0	0	0	0	0	0	0	0	0	0	0	0	0	0
AT2G43710	0.0824914	818973	SSI2	Plant stearoyl-acyl-carrier-protein desaturase family protein	GO:2000031 regulation of salicylic acid mediated signaling pathway;GO:2000022 regulation of jasmonic acid mediated signaling pathway;GO:0009695 jasmonic acid biosynthetic process	1	0	1	0	0	0	0	0	0	0	0	0	0	1	0	0	0	0	0	1
AT2G44710	0.0241967	819079	AT2G44710	RNA-binding (RRM/RBD/RNP motifs) family protein		0	0	0	0	0	0	0	0	0	0	0	0	0	0	0	0	0	0	0	0
AT2G46210	0.0272926	819228	SLD2	Fatty acid/sphingolipid desaturase	GO:0070417 cellular response to cold;GO:0030148 sphingolipid biosynthetic process;GO:0006665 sphingolipid metabolic process	1	0	0	0	0	0	0	0	0	0	0	0	0	0	0	0	0	0	0	0
AT2G47070	0.0258827	819321	SPL1	squamosa promoter binding protein-like 1	GO:0006355 regulation of transcription, DNA-templated;GO:1903506 regulation of nucleic acid-templated transcription;GO:0006351 transcription, DNA-templated	0	0	0	0	0	0	0	0	0	0	0	0	0	0	0	0	0	0	0	0
AT3G01360	0.020904	821158	AT3G01360	plant viral-response family protein (DUF716)		0	0	0	0	0	0	0	0	0	0	0	0	0	0	0	0	0	0	0	0
AT3G02260	0.0340844	820398	BIG	auxin transport protein (BIG)	GO:0048283 indeterminate inflorescence morphogenesis;GO:0048281 inflorescence morphogenesis;GO:0010311 lateral root formation	0	0	1	0	1	0	0	0	0	0	0	1	0	0	0	0	0	0	0	0
AT3G05420	0.0305108	819707	ACBP4	acyl-CoA binding protein 4	GO:0009753 response to jasmonic acid;GO:0009723 response to ethylene;GO:0006869 lipid transport	0	0	0	0	0	0	0	0	0	0	0	0	0	0	0	0	0	0	0	0
AT3G05510	0.0294719	819716	AT3G05510	Phospholipid/glycerol acyltransferase family protein	GO:0006644 phospholipid metabolic process;GO:0044255 cellular lipid metabolic process;GO:0019637 organophosphate metabolic process	1	0	0	1	0	0	0	0	0	0	0	0	0	0	0	0	0	0	0	0
AT3G06720	0.0559294	819857	IMPA-1	importin alpha	GO:0006607 NLS-bearing protein import into nucleus;GO:0006606 protein import into nucleus;GO:0051170 import into nucleus	0	0	0	0	0	0	0	0	0	0	0	0	0	0	0	0	0	1	0	0
AT3G07020	0.028996	819887	SGT	UDP-Glycosyltransferase superfamily protein	GO:0030244 cellulose biosynthetic process;GO:0030243 cellulose metabolic process;GO:0051274 beta-glucan biosynthetic process	1	0	0	1	0	1	0	0	1	0	0	0	0	0	0	0	0	0	0	0
AT3G07160	0.0240668	819903	GSL10	glucan synthase-like 10	GO:0055047 generative cell mitosis;GO:0006075 (1->3)-beta-D-glucan biosynthetic process;GO:0080092 regulation of pollen tube growth	0	0	1	0	1	1	0	0	0	0	0	1	0	0	0	0	0	0	0	0
AT3G07480	0.0259437	819936	AT3G07480	2Fe-2S ferredoxin-like superfamily protein	GO:0009735 response to cytokinin;GO:0009725 response to hormone;GO:0009719 response to endogenous stimulus	0	0	0	0	0	0	0	0	0	0	0	0	0	0	0	1	0	0	0	0
AT3G08840	0.031074	820031	AT3G08840	D-alanine-D-alanine ligase family		0	0	0	0	0	0	0	0	0	0	0	0	0	0	0	0	0	0	0	0
AT3G09090	0.0235241	820063	DEX1	defective in exine formation protein (DEX1)	GO:0010208 pollen wall assembly;GO:0085029 extracellular matrix assembly;GO:0009555 pollen development	0	0	0	0	1	1	0	0	0	0	0	0	0	0	0	0	0	0	0	0
AT3G11540	0.021977	820327	SPY	Tetratricopeptide repeat (TPR)-like superfamily protein	GO:0009938 negative regulation of gibberellic acid mediated signaling pathway;GO:0009937 regulation of gibberellic acid mediated signaling pathway;GO:0009740 gibberellic acid mediated signaling pathway	0	0	1	0	0	0	0	0	0	0	0	1	0	0	0	1	0	0	0	0
AT3G12010	0.023754	820375	AT3G12010	C18orf8	GO:0008150 biological_process	0	0	0	0	0	0	0	0	0	0	0	0	0	0	0	0	0	0	0	0
AT3G12120	0.0339031	820387	FAD2	fatty acid desaturase 2	GO:0006636 unsaturated fatty acid biosynthetic process;GO:0033559 unsaturated fatty acid metabolic process;GO:0006633 fatty acid biosynthetic process	1	0	0	0	0	0	0	0	0	0	0	0	0	1	0	0	0	0	0	0
AT3G13200	0.0370808	820510	EMB2769	Cwf15 / Cwc15 cell cycle control family protein	GO:0045292 mRNA cis splicing, via spliceosome;GO:0000398 mRNA splicing, via spliceosome;GO:0000377 RNA splicing, via transesterification reactions with bulged adenosine as nucleophile	0	0	0	0	0	0	0	0	0	0	0	0	0	0	0	0	0	0	0	0
AT3G13300	0.0207154	820530	VCS	Transducin/WD40 repeat-like superfamily protein	GO:0010071 root meristem specification;GO:0010072 primary shoot apical meristem specification;GO:0031087 deadenylation-independent decapping of nuclear-transcribed mRNA	0	1	1	0	0	0	0	0	1	0	0	1	0	0	0	0	0	0	0	0
AT3G13670	0.030531	820572	AT3G13670	Protein kinase family protein	GO:1990164 histone H2A phosphorylation;GO:0048574 long-day photoperiodism, flowering;GO:0048571 long-day photoperiodism	0	0	0	0	0	0	0	0	0	0	1	0	0	0	0	0	0	0	0	0
AT3G14205	0.0295692	820638	AT3G14205	Phosphoinositide phosphatase family protein	GO:0036092 phosphatidylinositol-3-phosphate biosynthetic process;GO:0006661 phosphatidylinositol biosynthetic process;GO:0046474 glycerophospholipid biosynthetic process	1	0	0	1	0	0	0	0	0	0	0	0	0	0	0	0	0	0	0	0
AT3G14360	0.055463	820657	AT3G14360	alpha/beta-Hydrolases superfamily protein	GO:0006629 lipid metabolic process;GO:0044238 primary metabolic process;GO:0071704 organic substance metabolic process	0	0	0	0	0	0	0	0	0	0	0	0	0	0	0	0	0	0	0	0
AT3G15030	0.0330763	820732	TCP4	TCP family transcription factor 4	GO:0048826 cotyledon morphogenesis;GO:0048825 cotyledon development;GO:0045962 positive regulation of development, heterochronic	0	0	1	0	0	0	0	0	1	0	0	1	0	0	0	0	0	0	0	0
AT3G15850	0.0259151	820828	FAD5	fatty acid desaturase 5	GO:0010205 photoinhibition;GO:0043155 negative regulation of photosynthesis, light reaction;GO:0031408 oxylipin biosynthetic process	1	1	1	0	0	0	0	0	0	0	0	0	0	1	1	0	0	0	0	0
AT3G16060	0.0474449	820851	AT3G16060	ATP binding microtubule motor family protein	GO:1903338 regulation of cell wall organization or biogenesis;GO:0071554 cell wall organization or biogenesis;GO:0007018 microtubule-based movement	0	0	0	0	0	1	0	0	0	0	0	0	0	0	0	0	0	0	1	0
AT3G16170	0.0204446	820862	AAE13	AMP-dependent synthetase and ligase family protein	GO:0090410 malonate catabolic process;GO:0043649 dicarboxylic acid catabolic process;GO:0006633 fatty acid biosynthetic process	1	0	0	0	0	0	0	0	0	0	0	0	0	0	0	0	0	0	0	0
AT3G16630	0.0213334	820915	KINESIN-13A	P-loop containing nucleoside triphosphate hydrolases superfamily protein	GO:0090058 metaxylem development;GO:0010090 trichome morphogenesis;GO:0010089 xylem development	0	0	0	0	1	1	0	0	0	0	0	1	0	0	0	0	0	0	1	0
AT3G18570	0.0337625	821388	AT3G18570	Oleosin family protein	GO:0019915 lipid storage;GO:0051235 maintenance of location;GO:0010876 lipid localization	0	0	0	0	0	0	0	0	0	0	0	0	0	0	0	0	0	0	0	0
AT3G22320	0.0213514	821801	NRPB5	Eukaryotic rpb5 RNA polymerase subunit family protein	GO:0006351 transcription, DNA-templated;GO:0097659 nucleic acid-templated transcription;GO:0032774 RNA biosynthetic process	0	0	0	0	0	0	0	0	0	0	0	0	0	0	0	0	0	0	0	0
AT3G22380	0.0204338	821807	TIC	time for coffee	GO:0005982 starch metabolic process;GO:0009414 response to water deprivation;GO:0006073 cellular glucan metabolic process	0	0	1	0	0	1	0	0	0	0	0	0	0	0	0	0	0	0	0	0
AT3G25860	0.023296	822181	LTA2	2-oxoacid dehydrogenases acyltransferase family protein	GO:0006086 acetyl-CoA biosynthetic process from pyruvate;GO:0006085 acetyl-CoA biosynthetic process;GO:0006096 glycolytic process	1	1	0	1	0	0	0	0	0	0	0	0	0	0	0	0	0	0	0	0
AT3G26100	0.0319861	822208	AT3G26100	Regulator of chromosome condensation (RCC1) family protein	GO:0008150 biological_process	0	0	0	0	0	0	0	0	0	0	0	0	0	0	0	0	0	0	0	0
AT3G28430	0.023642	822473	AT3G28430	CLEC16A-like protein	GO:1903415 flavonoid transport from endoplasmic reticulum to plant-type vacuole;GO:1901096 regulation of autophagosome maturation;GO:0009718 anthocyanin-containing compound biosynthetic process	0	0	0	0	0	0	0	0	0	0	1	1	0	0	0	0	0	1	0	0
AT3G43300	0.0228257	823405	ATMIN7	HOPM interactor 7	GO:0042742 defense response to bacterium;GO:0009617 response to bacterium;GO:0098542 defense response to other organism	0	0	1	0	0	0	0	0	0	0	1	0	0	0	0	0	0	0	0	0
AT3G49180	0.0223198	824079	RID3	Transducin/WD40 repeat-like superfamily protein	GO:1902184 negative regulation of shoot apical meristem development;GO:1902183 regulation of shoot apical meristem development;GO:0006267 pre-replicative complex assembly involved in nuclear cell cycle DNA replication	0	0	1	0	0	0	0	0	0	0	0	1	0	0	0	0	0	0	0	0
AT3G52850	0.0379948	824451	VSR1	vacuolar sorting receptor homolog 1	GO:0006623 protein targeting to vacuole;GO:0006896 Golgi to vacuole transport;GO:0072666 establishment of protein localization to vacuole	0	0	0	0	0	0	0	0	0	0	1	0	0	0	0	0	0	1	0	0
AT3G54230	0.0394644	824590	SUA	suppressor of abi3-5	GO:0000398 mRNA splicing, via spliceosome;GO:0000377 RNA splicing, via transesterification reactions with bulged adenosine as nucleophile;GO:0000375 RNA splicing, via transesterification reactions	0	0	0	0	0	0	0	0	0	0	0	0	0	0	0	0	0	0	0	0
AT3G54320	0.0601867	825146	SAC9	sacI homology domain-containing protein / WW domain-containing protein	GO:0009644 response to high light intensity;GO:0009642 response to light intensity;GO:0048015 phosphatidylinositol-mediated signaling	1	0	0	1	0	0	1	0	0	0	0	0	0	0	0	0	0	0	0	0
AT3G59770	0.0249211	825285	GAUT1	galacturonosyltransferase 1	GO:0010289 homogalacturonan biosynthetic process;GO:0052325 cell wall pectin biosynthetic process;GO:0010394 homogalacturonan metabolic process	0	1	0	0	0	1	0	0	0	0	0	0	1	0	0	0	0	0	0	0
AT3G61130	0.0289356	828040	AT4G01210	glycosyl transferase family 1 protein	GO:0009058 biosynthetic process;GO:0008152 metabolic process;GO:0008150 biological_process	0	0	0	0	0	0	0	0	0	0	0	0	0	0	0	0	0	0	0	0
AT4G01210	0.021362	827979	AT4G02480	AAA-type ATPase family protein		0	0	0	0	0	0	0	0	0	0	0	0	0	0	0	0	0	0	0	0
AT4G02480	0.0383516	826553	AT4G09670	Oxidoreductase family protein	GO:0055114 oxidation-reduction process;GO:0008152 metabolic process;GO:0008150 biological_process	0	0	0	0	0	0	0	0	0	0	0	0	0	0	0	0	0	0	0	0
AT4G09670	0.0260957	826624	AT4G10320	tRNA synthetase class I (I, L, M and V) family protein	GO:0006428 isoleucyl-tRNA aminoacylation;GO:0006418 tRNA aminoacylation for protein translation;GO:0043039 tRNA aminoacylation	0	0	1	0	0	0	0	0	0	0	0	0	0	0	0	0	0	0	0	0
AT4G10320	0.0319489	826988	AT4G13550	putative triglyceride lipase	GO:0006629 lipid metabolic process;GO:0044238 primary metabolic process;GO:0071704 organic substance metabolic process	0	0	0	0	0	0	0	0	0	0	0	0	0	0	0	0	0	0	0	0
AT4G13550	0.0287422	827074	AT4G14320	Zinc-binding ribosomal protein family protein	GO:0006412 translation;GO:0043043 peptide biosynthetic process;GO:0043604 amide biosynthetic process	0	0	0	0	0	0	0	0	0	0	0	0	0	0	0	0	0	0	0	0
AT4G14320	0.0231495	827078	AT4G14350	AGC (cAMP-dependent, cGMP-dependent and protein kinase C) kinase family protein	GO:0006468 protein phosphorylation;GO:0016310 phosphorylation;GO:0006796 phosphate-containing compound metabolic process	0	0	0	0	0	0	0	0	0	0	0	0	0	0	0	0	0	0	0	0
AT4G14350	0.0294153	827343	AT4G16450	NADH-ubiquinone oxidoreductase	GO:0009853 photorespiration;GO:0043094 cellular metabolic compound salvage;GO:0044237 cellular metabolic process	0	0	0	0	0	0	0	0	0	0	0	0	0	0	0	0	0	0	0	0
AT4G16450	0.0360093	827424	AT4G17140	pleckstrin homology (PH) domain-containing protein	GO:0008150 biological_process	0	0	0	0	0	0	0	0	0	0	0	0	0	0	0	0	0	0	0	0
AT4G17140	0.0477683	827642	EDR2	ENHANCED DISEASE RESISTANCE 2		0	0	0	0	0	0	0	0	0	0	0	0	0	0	0	0	0	0	0	0
AT4G19040	0.0211599	827711	AT4G19670	RING/U-box superfamily protein	GO:0032436 positive regulation of proteasomal ubiquitin-dependent protein catabolic process;GO:2000060 positive regulation of ubiquitin-dependent protein catabolic process;GO:1901800 positive regulation of proteasomal protein catabolic process	0	0	0	0	0	0	0	0	0	0	0	0	0	0	0	0	0	0	0	0
AT4G19670	0.0354911	828415	CRK8	cysteine-rich RECEPTOR-like kinase	GO:0042742 defense response to bacterium;GO:0009617 response to bacterium;GO:0098542 defense response to other organism	0	0	1	0	0	0	0	0	0	0	0	0	0	0	0	0	0	0	0	0
AT4G23160	0.0392292	828677	QC	glutaminyl cyclase	GO:0017186 peptidyl-pyroglutamic acid biosynthetic process, using glutaminyl-peptide cyclotransferase;GO:0018199 peptidyl-glutamine modification;GO:0018193 peptidyl-amino acid modification	0	0	0	0	0	0	0	0	0	0	0	0	0	0	0	0	0	0	0	0
AT4G25720	0.0221304	829059	VPS15	protein kinase family protein / WD-40 repeat family protein	GO:0009846 pollen germination;GO:0030242 autophagy of peroxisome;GO:0006623 protein targeting to vacuole	0	0	0	0	0	0	1	0	0	0	1	0	0	0	0	0	0	1	0	0
AT4G29380	0.0246485	829139	VLN4	villin 4	GO:0048767 root hair elongation;GO:0080147 root hair cell development;GO:0099636 cytoplasmic streaming	0	0	0	0	1	0	0	0	0	0	1	1	0	0	0	0	0	1	0	0
AT4G30160	0.0219514	829244	DCAF1	DDB1-CUL4 associated factor 1	GO:0009793 embryo development ending in seed dormancy;GO:0048366 leaf development;GO:0009908 flower development	0	0	1	0	0	0	0	0	1	0	0	0	0	0	0	0	0	0	0	0
AT4G31160	0.0520256	829390	LUG	transcriptional corepressor LEUNIG	GO:0051512 positive regulation of unidimensional cell growth;GO:0080001 mucilage extrusion from seed coat;GO:0048359 mucilage metabolic process involved in seed coat development	0	0	1	0	1	1	0	0	1	1	0	1	1	0	0	0	0	0	0	0
AT4G32551	0.0250851	829506	DRP3A	dynamin-related protein 3A	GO:0044375 regulation of peroxisome size;GO:0016559 peroxisome fission;GO:0009658 chloroplast organization	0	0	0	0	0	0	0	0	0	0	0	0	0	0	0	0	0	0	0	0
AT4G33650	0.0299324	829600	CAP1	cyclase associated protein 1	GO:0045761 regulation of adenylate cyclase activity;GO:0031279 regulation of cyclase activity;GO:0051339 regulation of lyase activity	0	0	0	0	1	0	0	0	0	0	0	0	0	0	0	0	0	0	0	0
AT4G34490	0.0248818	829943	PCK1	phosphoenolpyruvate carboxykinase 1	GO:0009817 defense response to fungus, incompatible interaction;GO:0016036 cellular response to phosphate starvation;GO:0006094 gluconeogenesis	1	1	1	0	0	1	0	0	0	1	0	0	0	0	0	0	0	0	0	1
AT4G37870	0.0239599	830090	CESA2	cellulose synthase A2	GO:0030244 cellulose biosynthetic process;GO:0009833 plant-type primary cell wall biogenesis;GO:0030243 cellulose metabolic process	0	0	0	0	0	1	0	0	0	0	0	0	0	0	0	0	0	0	0	0
AT4G39350	0.0226341	830144	ABCD1	peroxisomal ABC transporter 1	GO:0015916 fatty-acyl-CoA transport;GO:0010030 positive regulation of seed germination;GO:1901337 thioester transport	1	1	1	1	0	0	0	0	0	0	0	0	0	0	0	0	0	0	0	0
AT4G39850	0.025569	831597	ESP4	HEAT repeat-containing protein	GO:0035194 posttranscriptional gene silencing by RNA;GO:0016441 posttranscriptional gene silencing;GO:0031047 gene silencing by RNA	0	0	1	0	0	0	0	0	0	0	0	0	0	0	0	0	0	0	0	0
AT5G01400	0.0205013	831889	EIN2	NRAMP metal ion transporter family protein	GO:0009871 jasmonic acid and ethylene-dependent systemic resistance, ethylene mediated signaling pathway;GO:0052544 defense response by callose deposition in cell wall;GO:0048765 root hair cell differentiation	0	0	1	0	0	1	0	0	1	0	0	1	0	0	0	1	0	0	0	1
AT5G03280	0.0475761	830850	EMB2107	26S proteasome regulatory subunit, putative (RPN5)	GO:0009793 embryo development ending in seed dormancy;GO:0048316 seed development;GO:0010154 fruit development	0	0	0	0	0	0	0	0	1	0	0	0	0	0	0	0	0	0	0	0
AT5G09900	0.0272485	830880	AT5G10160	Thioesterase superfamily protein	GO:0006633 fatty acid biosynthetic process;GO:0072330 monocarboxylic acid biosynthetic process;GO:0006631 fatty acid metabolic process	1	0	0	0	0	0	0	0	0	0	0	0	0	0	0	0	0	0	0	0
AT5G11560	0.0234029	831028	AT5G11560	catalytics	GO:0034975 protein folding in endoplasmic reticulum;GO:0006457 protein folding;GO:0009987 cellular process	0	0	0	0	0	0	0	0	0	0	0	0	0	0	0	0	0	0	0	0
AT5G11650	0.0257418	831037	AT5G11650	alpha/beta-Hydrolases superfamily protein	GO:0006629 lipid metabolic process;GO:0044238 primary metabolic process;GO:0071704 organic substance metabolic process	0	0	0	0	0	0	0	0	0	0	0	0	0	0	0	0	0	0	0	0
AT5G11710	0.023739	831043	AT5G11710	ENTH/VHS family protein	GO:0006623 protein targeting to vacuole;GO:0072666 establishment of protein localization to vacuole;GO:0072665 protein localization to vacuole	0	0	0	0	0	0	0	0	0	0	0	0	0	0	0	0	0	1	0	0
AT5G15400	0.0308951	831392	AT5G15400	U-box domain-containing protein	GO:0030433 ubiquitin-dependent ERAD pathway;GO:0036503 ERAD pathway;GO:0043161 proteasome-mediated ubiquitin-dependent protein catabolic process	0	0	1	0	0	0	0	0	0	0	0	0	0	0	0	0	0	0	0	0
AT5G16110	0.0243902	831468	AT5G16110	hypothetical protein	GO:0008150 biological_process	0	0	0	0	0	0	0	0	0	0	0	0	0	0	0	0	0	0	0	0
AT5G16280	0.0309535	831488	AT5G16280	Tetratricopeptide repeat (TPR)-like superfamily protein	GO:0008150 biological_process	0	0	0	0	0	0	0	0	0	0	0	0	0	0	0	0	0	0	0	0
AT5G16300	0.0248007	831491	AT5G16300	Vps51/Vps67 family (components of vesicular transport) protein	GO:0006891 intra-Golgi vesicle-mediated transport;GO:0048193 Golgi vesicle transport;GO:0016192 vesicle-mediated transport	0	0	0	0	0	0	0	0	0	0	1	0	0	0	0	0	0	0	0	0
AT5G18230	0.0215536	831941	AT5G18230	transcription regulator NOT2/NOT3/NOT5 family protein	GO:0045892 negative regulation of transcription, DNA-templated;GO:1903507 negative regulation of nucleic acid-templated transcription;GO:1902679 negative regulation of RNA biosynthetic process	0	0	1	0	0	0	0	0	0	0	0	0	0	0	0	0	0	0	0	0
AT5G18610	0.0286074	831979	AT5G18610	Protein kinase superfamily protein	GO:0045087 innate immune response;GO:0006955 immune response;GO:0006468 protein phosphorylation	0	0	0	0	0	0	0	0	0	0	0	0	0	0	0	0	0	0	0	1
AT5G19940	0.0202333	832116	AT5G19940	Plastid-lipid associated protein PAP / fibrillin family protein	GO:0008150 biological_process	0	0	0	0	0	0	0	0	0	0	0	0	0	0	0	0	0	0	0	0
AT5G20490	0.0200511	832171	XIK	myosin family protein with Dil	GO:0048768 root hair cell tip growth;GO:0048767 root hair elongation;GO:0080147 root hair cell development	0	0	1	0	1	0	0	0	1	0	0	1	0	0	0	0	0	0	0	0
AT5G21170	0.0226447	832243	AKINBETA1	5'-AMP-activated protein kinase beta-2 subunit protein	GO:0042128 nitrate assimilation;GO:0043562 cellular response to nitrogen levels;GO:0042126 nitrate metabolic process	1	0	0	0	0	0	0	0	0	1	0	0	0	0	0	0	0	0	0	0
AT5G22000	0.0208802	832260	RHF2A	RING-H2 group F2A	GO:0055046 microgametogenesis;GO:0009561 megagametogenesis;GO:0009553 embryo sac development	0	0	0	0	0	0	0	0	0	0	0	0	0	0	0	0	0	0	0	0
AT5G22330	0.0212622	832293	RIN1	P-loop containing nucleoside triphosphate hydrolases superfamily protein	GO:2000072 regulation of defense response to fungus, incompatible interaction;GO:1900150 regulation of defense response to fungus;GO:0000492 box C/D snoRNP assembly	0	0	1	0	0	0	0	0	0	0	0	1	0	0	0	0	0	0	0	1
AT5G22510	0.0217897	832312	INV-E	alkaline/neutral invertase	GO:0005987 sucrose catabolic process;GO:0048825 cotyledon development;GO:0046352 disaccharide catabolic process	0	1	0	0	0	1	0	0	1	0	0	0	0	0	0	0	0	0	0	0
AT5G23450	0.0272901	832411	LCBK1	long-chain base (LCB) kinase 1	GO:0007205 protein kinase C-activating G-protein coupled receptor signaling pathway;GO:0030148 sphingolipid biosynthetic process;GO:0006665 sphingolipid metabolic process	1	0	0	0	0	0	0	0	0	0	0	0	0	0	0	0	0	0	0	0
AT5G24350	0.0555881	832505	AT5G24350	neuroblastoma-amplified sequence protein	GO:0006624 vacuolar protein processing;GO:0006890 retrograde vesicle-mediated transport, Golgi to ER;GO:0016485 protein processing	0	0	0	0	0	0	0	0	0	0	1	0	0	0	0	0	0	0	0	0
AT5G35360	0.0263196	833497	CAC2	acetyl Co-enzyme a carboxylase biotin carboxylase subunit	GO:2001295 malonyl-CoA biosynthetic process;GO:2001293 malonyl-CoA metabolic process;GO:0071616 acyl-CoA biosynthetic process	1	1	0	1	0	0	0	1	0	0	0	0	0	0	0	0	0	0	0	0
AT5G42950	0.0245444	834307	AT5G42950	GYF domain-containing protein	GO:0051607 defense response to virus;GO:0009737 response to abscisic acid;GO:0009615 response to virus	0	0	0	0	0	0	0	0	0	0	0	0	0	0	0	0	0	0	0	1
AT5G44240	0.0219632	834447	ALA2	aminophospholipid ATPase 2		0	0	0	0	0	0	0	0	0	0	0	0	0	0	0	0	0	0	0	0
AT5G46290	0.0607947	834671	KASI	3-ketoacyl-acyl carrier protein synthase I	GO:0010020 chloroplast fission;GO:0043572 plastid fission;GO:0009793 embryo development ending in seed dormancy	1	0	0	0	0	0	0	0	1	0	0	0	0	0	0	1	0	0	0	0
AT5G47690	0.0262595	834820	AT5G47690	binding protein	GO:0009556 microsporogenesis;GO:0048236 plant-type sporogenesis;GO:0034293 sexual sporulation	0	0	0	0	0	0	0	0	0	0	0	0	0	0	0	0	0	0	0	0
AT5G47780	0.0606702	834829	GAUT4	galacturonosyltransferase 4	GO:0045489 pectin biosynthetic process;GO:0045488 pectin metabolic process;GO:0010393 galacturonan metabolic process	0	1	0	0	0	1	0	0	0	0	0	0	1	0	0	0	0	0	0	0
AT5G49720	0.0350109	835035	GH9A1	glycosyl hydrolase 9A1	GO:0030245 cellulose catabolic process;GO:0030244 cellulose biosynthetic process;GO:0051275 beta-glucan catabolic process	0	1	0	0	1	1	0	0	0	0	0	0	0	0	0	1	0	0	0	0
AT5G49820	0.0297572	835045	RUS6	root UVB sensitive protein (Protein of unknown function, DUF647)	GO:0009793 embryo development ending in seed dormancy;GO:0048316 seed development;GO:0010154 fruit development	0	0	0	0	0	0	0	0	1	0	0	0	0	0	0	0	0	0	0	0
AT5G51550	0.0215335	835229	EXL3	EXORDIUM like 3	GO:0080167 response to karrikin;GO:0009628 response to abiotic stimulus;GO:0050896 response to stimulus	0	0	0	0	0	0	0	0	0	0	0	0	0	0	0	0	0	0	0	0
AT5G52920	0.0375126	835369	PKP-BETA1	plastidic pyruvate kinase beta subunit 1	GO:0006096 glycolytic process;GO:0010431 seed maturation;GO:0006757 ATP generation from ADP	1	1	1	1	0	0	0	0	1	0	0	1	0	0	0	0	0	0	0	0
AT5G54440	0.0203512	835532	CLUB	CLUB	GO:0000919 cell plate assembly;GO:0000911 cytokinesis by cell plate formation;GO:0034498 early endosome to Golgi transport	0	0	0	0	0	0	0	0	0	0	1	0	0	0	0	0	0	1	0	0
AT5G55600	0.0261391	835654	AT5G55600	Agenet and bromo-adjacent homology (BAH) domain-containing protein	GO:0008150 biological_process	0	0	0	0	0	0	0	0	0	0	0	0	0	0	0	0	0	0	0	0
AT5G56710	0.0309971	835772	AT5G56710	Ribosomal protein L31e family protein	GO:0042254 ribosome biogenesis;GO:0022613 ribonucleoprotein complex biogenesis;GO:0006412 translation	0	0	0	0	0	0	0	0	0	0	0	0	0	0	0	0	0	0	0	0
AT5G57870	0.0323282	835897	eIFiso4G1	MIF4G domain-containing protein / MA3 domain-containing protein	GO:0006413 translational initiation;GO:0006417 regulation of translation;GO:0034248 regulation of cellular amide metabolic process	0	0	0	0	0	0	0	0	0	0	0	0	0	0	0	0	0	0	0	0
AT5G60410	0.0311458	836163	SIZ1	DNA-binding protein with MIZ/SP-RING zinc finger, PHD-finger and SAP domain-containing protein	GO:0010113 negative regulation of systemic acquired resistance;GO:0090352 regulation of nitrate assimilation;GO:0048481 plant ovule development	1	1	1	0	1	0	0	0	1	1	0	0	0	0	0	0	0	0	0	1
AT5G60740	0.0407228	836195	ABCG28	ABC transporter family protein	GO:0055085 transmembrane transport;GO:0006810 transport;GO:0051234 establishment of localization	0	0	0	0	0	0	0	0	0	0	0	0	0	0	0	0	0	0	0	0
AT5G64070	0.0256431	836528	PI-4KBETA1	phosphatidylinositol 4-OH kinase beta1	GO:0048768 root hair cell tip growth;GO:0048767 root hair elongation;GO:0080147 root hair cell development	1	0	0	1	1	0	1	0	0	0	0	1	0	0	0	0	0	0	0	0
AT5G64080	0.0296653	836529	XYP1	Bifunctional inhibitor/lipid-transfer protein/seed storage 2S albumin superfamily protein	GO:0006869 lipid transport;GO:0010876 lipid localization;GO:0071702 organic substance transport	0	0	0	0	0	0	0	0	0	0	0	0	0	0	0	0	0	0	0	0
AT5G64813	0.0239517	836603	LIP1	Ras-related small GTP-binding family protein	GO:0009640 photomorphogenesis;GO:0032922 circadian regulation of gene expression;GO:0009639 response to red or far red light	0	0	0	0	0	0	0	0	0	0	0	0	0	0	0	0	0	1	0	0

## Sheet: Enrichment
GroupID	Category	Term	Description	LogP	Log(q-value)	InTerm_InList	Genes	Symbols
1_Summary	GO Biological Processes	GO:0044255	cellular lipid metabolic process	-12.7297	-8.94748	26/736	815152,818514,818973,819228,819716,819887,820387,820638,820828,820862,824599,825146,830144,830880,832243,832411,833497,834671,835369,836528,838868,839053,840112,843128,843440,843982,817570,840522,818937,822181,839429,840346,836163,837095,829943	MOD1,PGP1,SSI2,SLD2,AT3G05510,SGT,FAD2,AT3G14205,FAD5,AAE13,WRI1,SAC9,ABCD1,AT5G10160,AKINBETA1,LCBK1,CAC2,KASI,PKP-BETA1,PI-4KBETA1,ATSAC1,AT1G24360,ATS1,PIS1,FAB1C,HMG1,EMB3147,ACC2,BIO2,LTA2,PDH-E1 ALPHA,EMB3003,SIZ1,POM1,PCK1
1_Member	GO Biological Processes	GO:0044255	cellular lipid metabolic process	-12.7297	-8.94748	26/736	815152,818514,818973,819228,819716,819887,820387,820638,820828,820862,824599,825146,830144,830880,832243,832411,833497,834671,835369,836528,838868,839053,840112,843128,843440,843982	MOD1,PGP1,SSI2,SLD2,AT3G05510,SGT,FAD2,AT3G14205,FAD5,AAE13,WRI1,SAC9,ABCD1,AT5G10160,AKINBETA1,LCBK1,CAC2,KASI,PKP-BETA1,PI-4KBETA1,ATSAC1,AT1G24360,ATS1,PIS1,FAB1C,HMG1
1_Member	GO Biological Processes	GO:0008610	lipid biosynthetic process	-11.2839	-7.80272	22/588	815152,818514,818973,819228,819887,820387,820638,820828,820862,824599,830880,832243,832411,833497,834671,835369,836528,838868,839053,840112,843128,843982	MOD1,PGP1,SSI2,SLD2,SGT,FAD2,AT3G14205,FAD5,AAE13,WRI1,AT5G10160,AKINBETA1,LCBK1,CAC2,KASI,PKP-BETA1,PI-4KBETA1,ATSAC1,AT1G24360,ATS1,PIS1,HMG1
1_Member	KEGG Pathway	ath00061	Fatty acid biosynthesis	-10.0368	-6.73555	8/41	815152,817570,818973,830880,833497,834671,839053,840522	MOD1,EMB3147,SSI2,AT5G10160,CAC2,KASI,AT1G24360,ACC2
1_Member	GO Biological Processes	GO:0072330	monocarboxylic acid biosynthetic process	-9.91575	-6.73555	16/331	815152,818937,818973,820387,820828,820862,822181,824599,830880,832243,833497,834671,835369,839053,839429,840346	MOD1,BIO2,SSI2,FAD2,FAD5,AAE13,LTA2,WRI1,AT5G10160,AKINBETA1,CAC2,KASI,PKP-BETA1,AT1G24360,PDH-E1 ALPHA,EMB3003
1_Member	KEGG Pathway	ath01212	Fatty acid metabolism	-9.69608	-6.6128	9/67	815152,817570,818973,820387,830880,833497,834671,839053,840522	MOD1,EMB3147,SSI2,FAD2,AT5G10160,CAC2,KASI,AT1G24360,ACC2
1_Member	GO Biological Processes	GO:0032787	monocarboxylic acid metabolic process	-9.61596	-6.61186	19/520	815152,818937,818973,820387,820828,820862,822181,824599,830144,830880,832243,833497,834671,835369,836163,837095,839053,839429,840346	MOD1,BIO2,SSI2,FAD2,FAD5,AAE13,LTA2,WRI1,ABCD1,AT5G10160,AKINBETA1,CAC2,KASI,PKP-BETA1,SIZ1,POM1,AT1G24360,PDH-E1 ALPHA,EMB3003
1_Member	GO Biological Processes	GO:0006633	fatty acid biosynthetic process	-8.30352	-5.36636	11/169	815152,818973,820387,820828,820862,830880,832243,833497,834671,835369,839053	MOD1,SSI2,FAD2,FAD5,AAE13,AT5G10160,AKINBETA1,CAC2,KASI,PKP-BETA1,AT1G24360
1_Member	KEGG Pathway	ath00780	Biotin metabolism	-7.91288	-5.03371	5/14	815152,818937,830880,834671,839053	MOD1,BIO2,AT5G10160,KASI,AT1G24360
1_Member	GO Biological Processes	GO:0006631	fatty acid metabolic process	-7.24684	-4.46458	12/265	815152,818973,820387,820828,820862,830144,830880,832243,833497,834671,835369,839053	MOD1,SSI2,FAD2,FAD5,AAE13,ABCD1,AT5G10160,AKINBETA1,CAC2,KASI,PKP-BETA1,AT1G24360
1_Member	KEGG Pathway	M00083	Fatty acid biosynthesis, elongation	-6.27254	-3.79131	4/12	815152,830880,834671,839053	MOD1,AT5G10160,KASI,AT1G24360
1_Member	KEGG Pathway	ath_M00083	Fatty acid biosynthesis, elongation	-6.27254	-3.79131	4/12	815152,830880,834671,839053	MOD1,AT5G10160,KASI,AT1G24360
1_Member	GO Biological Processes	GO:0016053	organic acid biosynthetic process	-6.13452	-3.71838	16/617	815152,818937,818973,820387,820828,820862,822181,824599,830880,832243,833497,834671,835369,839053,839429,840346	MOD1,BIO2,SSI2,FAD2,FAD5,AAE13,LTA2,WRI1,AT5G10160,AKINBETA1,CAC2,KASI,PKP-BETA1,AT1G24360,PDH-E1 ALPHA,EMB3003
1_Member	GO Biological Processes	GO:0046394	carboxylic acid biosynthetic process	-6.13452	-3.71838	16/617	815152,818937,818973,820387,820828,820862,822181,824599,830880,832243,833497,834671,835369,839053,839429,840346	MOD1,BIO2,SSI2,FAD2,FAD5,AAE13,LTA2,WRI1,AT5G10160,AKINBETA1,CAC2,KASI,PKP-BETA1,AT1G24360,PDH-E1 ALPHA,EMB3003
1_Member	GO Biological Processes	GO:0044283	small molecule biosynthetic process	-6.08567	-3.71838	18/783	815152,818937,818973,820387,820828,820862,822181,824599,829943,830144,830880,832243,833497,834671,835369,839053,839429,840346	MOD1,BIO2,SSI2,FAD2,FAD5,AAE13,LTA2,WRI1,PCK1,ABCD1,AT5G10160,AKINBETA1,CAC2,KASI,PKP-BETA1,AT1G24360,PDH-E1 ALPHA,EMB3003
2_Summary	KEGG Pathway	ath00620	Pyruvate metabolism	-7.42901	-4.60099	8/85	822181,829943,833497,835369,839429,840346,840522,841765,818937,824599,830144,843982,837068,837776,817297,817646,820828,840112,820530,817830,818447,825285,834829,836163,837095,832312,835035	LTA2,PCK1,CAC2,PKP-BETA1,PDH-E1 ALPHA,EMB3003,ACC2,PPC1,BIO2,WRI1,ABCD1,HMG1,URH2,AT1G12230,FD3,VAR2,FAD5,ATS1,VCS,LUH,GAUT7,GAUT1,GAUT4,SIZ1,POM1,INV-E,GH9A1
2_Member	KEGG Pathway	ath00620	Pyruvate metabolism	-7.42901	-4.60099	8/85	822181,829943,833497,835369,839429,840346,840522,841765	LTA2,PCK1,CAC2,PKP-BETA1,PDH-E1 ALPHA,EMB3003,ACC2,PPC1
2_Member	GO Biological Processes	GO:0009108	coenzyme biosynthetic process	-4.28055	-2.23767	8/223	818937,822181,824599,830144,833497,835369,839429,840346	BIO2,LTA2,WRI1,ABCD1,CAC2,PKP-BETA1,PDH-E1 ALPHA,EMB3003
2_Member	GO Biological Processes	GO:0006096	glycolytic process	-4.27609	-2.23767	5/69	822181,824599,835369,839429,840346	LTA2,WRI1,PKP-BETA1,PDH-E1 ALPHA,EMB3003
2_Member	GO Biological Processes	GO:0006757	ATP generation from ADP	-4.27609	-2.23767	5/69	822181,824599,835369,839429,840346	LTA2,WRI1,PKP-BETA1,PDH-E1 ALPHA,EMB3003
2_Member	GO Biological Processes	GO:0009135	purine nucleoside diphosphate metabolic process	-4.27609	-2.23767	5/69	822181,824599,835369,839429,840346	LTA2,WRI1,PKP-BETA1,PDH-E1 ALPHA,EMB3003
2_Member	GO Biological Processes	GO:0009179	purine ribonucleoside diphosphate metabolic process	-4.27609	-2.23767	5/69	822181,824599,835369,839429,840346	LTA2,WRI1,PKP-BETA1,PDH-E1 ALPHA,EMB3003
2_Member	GO Biological Processes	GO:0009185	ribonucleoside diphosphate metabolic process	-4.27609	-2.23767	5/69	822181,824599,835369,839429,840346	LTA2,WRI1,PKP-BETA1,PDH-E1 ALPHA,EMB3003
2_Member	GO Biological Processes	GO:0042866	pyruvate biosynthetic process	-4.27609	-2.23767	5/69	822181,824599,835369,839429,840346	LTA2,WRI1,PKP-BETA1,PDH-E1 ALPHA,EMB3003
2_Member	GO Biological Processes	GO:0046031	ADP metabolic process	-4.27609	-2.23767	5/69	822181,824599,835369,839429,840346	LTA2,WRI1,PKP-BETA1,PDH-E1 ALPHA,EMB3003
2_Member	GO Biological Processes	GO:0006165	nucleoside diphosphate phosphorylation	-4.12992	-2.12582	5/74	822181,824599,835369,839429,840346	LTA2,WRI1,PKP-BETA1,PDH-E1 ALPHA,EMB3003
2_Member	KEGG Pathway	M00307	Pyruvate oxidation, pyruvate => acetyl-CoA	-4.07382	-2.09117	3/15	822181,839429,840346	LTA2,PDH-E1 ALPHA,EMB3003
2_Member	KEGG Pathway	ath_M00307	Pyruvate oxidation, pyruvate => acetyl-CoA	-4.07382	-2.09117	3/15	822181,839429,840346	LTA2,PDH-E1 ALPHA,EMB3003
2_Member	GO Biological Processes	GO:0006732	coenzyme metabolic process	-4.05982	-2.09117	9/308	818937,822181,824599,830144,833497,835369,839429,840346,843982	BIO2,LTA2,WRI1,ABCD1,CAC2,PKP-BETA1,PDH-E1 ALPHA,EMB3003,HMG1
2_Member	GO Biological Processes	GO:0009132	nucleoside diphosphate metabolic process	-4.04736	-2.09117	5/77	822181,824599,835369,839429,840346	LTA2,WRI1,PKP-BETA1,PDH-E1 ALPHA,EMB3003
2_Member	GO Biological Processes	GO:0009166	nucleotide catabolic process	-4.04736	-2.09117	5/77	822181,824599,835369,839429,840346	LTA2,WRI1,PKP-BETA1,PDH-E1 ALPHA,EMB3003
2_Member	GO Biological Processes	GO:0046939	nucleotide phosphorylation	-4.04736	-2.09117	5/77	822181,824599,835369,839429,840346	LTA2,WRI1,PKP-BETA1,PDH-E1 ALPHA,EMB3003
2_Member	GO Biological Processes	GO:0019359	nicotinamide nucleotide biosynthetic process	-3.99426	-2.05085	5/79	822181,824599,835369,839429,840346	LTA2,WRI1,PKP-BETA1,PDH-E1 ALPHA,EMB3003
2_Member	GO Biological Processes	GO:1901292	nucleoside phosphate catabolic process	-3.99426	-2.05085	5/79	822181,824599,835369,839429,840346	LTA2,WRI1,PKP-BETA1,PDH-E1 ALPHA,EMB3003
2_Member	GO Biological Processes	GO:0019363	pyridine nucleotide biosynthetic process	-3.91734	-1.98846	5/82	822181,824599,835369,839429,840346	LTA2,WRI1,PKP-BETA1,PDH-E1 ALPHA,EMB3003
2_Member	GO Biological Processes	GO:0035384	thioester biosynthetic process	-3.90305	-1.98846	3/17	822181,833497,839429	LTA2,CAC2,PDH-E1 ALPHA
2_Member	GO Biological Processes	GO:0071616	acyl-CoA biosynthetic process	-3.90305	-1.98846	3/17	822181,833497,839429	LTA2,CAC2,PDH-E1 ALPHA
2_Member	GO Biological Processes	GO:0072521	purine-containing compound metabolic process	-3.82952	-1.93144	8/259	822181,824599,833497,835369,837068,839429,840346,843982	LTA2,WRI1,CAC2,PKP-BETA1,URH2,PDH-E1 ALPHA,EMB3003,HMG1
2_Member	GO Biological Processes	GO:0006637	acyl-CoA metabolic process	-3.8216	-1.93144	4/46	822181,833497,839429,843982	LTA2,CAC2,PDH-E1 ALPHA,HMG1
2_Member	GO Biological Processes	GO:0035383	thioester metabolic process	-3.8216	-1.93144	4/46	822181,833497,839429,843982	LTA2,CAC2,PDH-E1 ALPHA,HMG1
2_Member	KEGG Pathway	ath01200	Carbon metabolism	-3.79534	-1.91071	8/262	822181,829943,833497,835369,837776,839429,840346,841765	LTA2,PCK1,CAC2,PKP-BETA1,AT1G12230,PDH-E1 ALPHA,EMB3003,PPC1
2_Member	GO Biological Processes	GO:0006733	oxidoreduction coenzyme metabolic process	-3.7847	-1.90553	6/138	822181,824599,830144,835369,839429,840346	LTA2,WRI1,ABCD1,PKP-BETA1,PDH-E1 ALPHA,EMB3003
2_Member	GO Biological Processes	GO:0006091	generation of precursor metabolites and energy	-3.76583	-1.89205	9/337	817297,817646,820828,822181,824599,835369,839429,840346,841765	FD3,VAR2,FAD5,LTA2,WRI1,PKP-BETA1,PDH-E1 ALPHA,EMB3003,PPC1
2_Member	GO Biological Processes	GO:0006090	pyruvate metabolic process	-3.74939	-1.88094	5/89	822181,824599,835369,839429,840346	LTA2,WRI1,PKP-BETA1,PDH-E1 ALPHA,EMB3003
2_Member	GO Biological Processes	GO:0072525	pyridine-containing compound biosynthetic process	-3.70409	-1.85125	5/91	822181,824599,835369,839429,840346	LTA2,WRI1,PKP-BETA1,PDH-E1 ALPHA,EMB3003
2_Member	GO Biological Processes	GO:0006754	ATP biosynthetic process	-3.59553	-1.75279	5/96	822181,824599,835369,839429,840346	LTA2,WRI1,PKP-BETA1,PDH-E1 ALPHA,EMB3003
2_Member	GO Biological Processes	GO:0009152	purine ribonucleotide biosynthetic process	-3.57292	-1.73574	6/151	822181,824599,833497,835369,839429,840346	LTA2,WRI1,CAC2,PKP-BETA1,PDH-E1 ALPHA,EMB3003
2_Member	GO Biological Processes	GO:0006164	purine nucleotide biosynthetic process	-3.51195	-1.68873	6/155	822181,824599,833497,835369,839429,840346	LTA2,WRI1,CAC2,PKP-BETA1,PDH-E1 ALPHA,EMB3003
2_Member	GO Biological Processes	GO:0033865	nucleoside bisphosphate metabolic process	-3.45932	-1.66713	4/57	822181,833497,839429,843982	LTA2,CAC2,PDH-E1 ALPHA,HMG1
2_Member	GO Biological Processes	GO:0033875	ribonucleoside bisphosphate metabolic process	-3.45932	-1.66713	4/57	822181,833497,839429,843982	LTA2,CAC2,PDH-E1 ALPHA,HMG1
2_Member	GO Biological Processes	GO:0034032	purine nucleoside bisphosphate metabolic process	-3.45932	-1.66713	4/57	822181,833497,839429,843982	LTA2,CAC2,PDH-E1 ALPHA,HMG1
2_Member	GO Biological Processes	GO:0009165	nucleotide biosynthetic process	-3.456	-1.66713	7/223	822181,824599,833497,835369,839429,840112,840346	LTA2,WRI1,CAC2,PKP-BETA1,PDH-E1 ALPHA,ATS1,EMB3003
2_Member	GO Biological Processes	GO:0009145	purine nucleoside triphosphate biosynthetic process	-3.45375	-1.66713	5/103	822181,824599,835369,839429,840346	LTA2,WRI1,PKP-BETA1,PDH-E1 ALPHA,EMB3003
2_Member	GO Biological Processes	GO:0009206	purine ribonucleoside triphosphate biosynthetic process	-3.45375	-1.66713	5/103	822181,824599,835369,839429,840346	LTA2,WRI1,PKP-BETA1,PDH-E1 ALPHA,EMB3003
2_Member	GO Biological Processes	GO:0009150	purine ribonucleotide metabolic process	-3.44431	-1.66638	7/224	822181,824599,833497,835369,839429,840346,843982	LTA2,WRI1,CAC2,PKP-BETA1,PDH-E1 ALPHA,EMB3003,HMG1
2_Member	GO Biological Processes	GO:0046434	organophosphate catabolic process	-3.43438	-1.66327	5/104	822181,824599,835369,839429,840346	LTA2,WRI1,PKP-BETA1,PDH-E1 ALPHA,EMB3003
2_Member	GO Biological Processes	GO:1901293	nucleoside phosphate biosynthetic process	-3.43269	-1.66327	7/225	822181,824599,833497,835369,839429,840112,840346	LTA2,WRI1,CAC2,PKP-BETA1,PDH-E1 ALPHA,ATS1,EMB3003
2_Member	GO Biological Processes	GO:0072522	purine-containing compound biosynthetic process	-3.39529	-1.63178	6/163	822181,824599,833497,835369,839429,840346	LTA2,WRI1,CAC2,PKP-BETA1,PDH-E1 ALPHA,EMB3003
2_Member	GO Biological Processes	GO:0006084	acetyl-CoA metabolic process	-3.38873	-1.63178	3/25	822181,839429,843982	LTA2,PDH-E1 ALPHA,HMG1
2_Member	GO Biological Processes	GO:0034655	nucleobase-containing compound catabolic process	-3.37549	-1.62261	7/230	820530,822181,824599,835369,837068,839429,840346	VCS,LTA2,WRI1,PKP-BETA1,URH2,PDH-E1 ALPHA,EMB3003
2_Member	GO Biological Processes	GO:0017144	drug metabolic process	-3.36794	-1.61939	13/741	817830,818447,818937,822181,824599,825285,834829,835369,836163,837095,839429,840346,841765	LUH,GAUT7,BIO2,LTA2,WRI1,GAUT1,GAUT4,PKP-BETA1,SIZ1,POM1,PDH-E1 ALPHA,EMB3003,PPC1
2_Member	GO Biological Processes	GO:0006163	purine nucleotide metabolic process	-3.36422	-1.61939	7/231	822181,824599,833497,835369,839429,840346,843982	LTA2,WRI1,CAC2,PKP-BETA1,PDH-E1 ALPHA,EMB3003,HMG1
2_Member	GO Biological Processes	GO:0051188	cofactor biosynthetic process	-3.33335	-1.59642	8/307	818937,822181,824599,830144,833497,835369,839429,840346	BIO2,LTA2,WRI1,ABCD1,CAC2,PKP-BETA1,PDH-E1 ALPHA,EMB3003
2_Member	GO Biological Processes	GO:0009260	ribonucleotide biosynthetic process	-3.3257	-1.59266	6/168	822181,824599,833497,835369,839429,840346	LTA2,WRI1,CAC2,PKP-BETA1,PDH-E1 ALPHA,EMB3003
2_Member	GO Biological Processes	GO:0009201	ribonucleoside triphosphate biosynthetic process	-3.30442	-1.57525	5/111	822181,824599,835369,839429,840346	LTA2,WRI1,PKP-BETA1,PDH-E1 ALPHA,EMB3003
2_Member	KEGG Pathway	ath00020	Citrate cycle (TCA cycle)	-3.29271	-1.57472	4/63	822181,829943,839429,840346	LTA2,PCK1,PDH-E1 ALPHA,EMB3003
2_Member	GO Biological Processes	GO:0033866	nucleoside bisphosphate biosynthetic process	-3.28805	-1.57472	3/27	822181,833497,839429	LTA2,CAC2,PDH-E1 ALPHA
2_Member	GO Biological Processes	GO:0034030	ribonucleoside bisphosphate biosynthetic process	-3.28805	-1.57472	3/27	822181,833497,839429	LTA2,CAC2,PDH-E1 ALPHA
2_Member	GO Biological Processes	GO:0034033	purine nucleoside bisphosphate biosynthetic process	-3.28805	-1.57472	3/27	822181,833497,839429	LTA2,CAC2,PDH-E1 ALPHA
2_Member	GO Biological Processes	GO:0046390	ribose phosphate biosynthetic process	-3.28509	-1.57472	6/171	822181,824599,833497,835369,839429,840346	LTA2,WRI1,CAC2,PKP-BETA1,PDH-E1 ALPHA,EMB3003
2_Member	GO Biological Processes	GO:0009142	nucleoside triphosphate biosynthetic process	-3.25154	-1.55207	5/114	822181,824599,835369,839429,840346	LTA2,WRI1,PKP-BETA1,PDH-E1 ALPHA,EMB3003
2_Member	GO Biological Processes	GO:0034404	nucleobase-containing small molecule biosynthetic process	-3.25154	-1.55207	5/114	822181,824599,835369,839429,840346	LTA2,WRI1,PKP-BETA1,PDH-E1 ALPHA,EMB3003
2_Member	GO Biological Processes	GO:0009259	ribonucleotide metabolic process	-3.24408	-1.54834	7/242	822181,824599,833497,835369,839429,840346,843982	LTA2,WRI1,CAC2,PKP-BETA1,PDH-E1 ALPHA,EMB3003,HMG1
2_Member	GO Biological Processes	GO:0046496	nicotinamide nucleotide metabolic process	-3.20021	-1.51487	5/117	822181,824599,835369,839429,840346	LTA2,WRI1,PKP-BETA1,PDH-E1 ALPHA,EMB3003
2_Member	KEGG Pathway	ath00010	Glycolysis / Gluconeogenesis	-3.20021	-1.51487	5/117	822181,829943,835369,839429,840346	LTA2,PCK1,PKP-BETA1,PDH-E1 ALPHA,EMB3003
2_Member	GO Biological Processes	GO:0019362	pyridine nucleotide metabolic process	-3.16682	-1.49177	5/119	822181,824599,835369,839429,840346	LTA2,WRI1,PKP-BETA1,PDH-E1 ALPHA,EMB3003
2_Member	GO Biological Processes	GO:0009127	purine nucleoside monophosphate biosynthetic process	-3.13406	-1.46908	5/121	822181,824599,835369,839429,840346	LTA2,WRI1,PKP-BETA1,PDH-E1 ALPHA,EMB3003
2_Member	GO Biological Processes	GO:0009168	purine ribonucleoside monophosphate biosynthetic process	-3.13406	-1.46908	5/121	822181,824599,835369,839429,840346	LTA2,WRI1,PKP-BETA1,PDH-E1 ALPHA,EMB3003
2_Member	GO Biological Processes	GO:0072524	pyridine-containing compound metabolic process	-3.0241	-1.38172	5/128	822181,824599,835369,839429,840346	LTA2,WRI1,PKP-BETA1,PDH-E1 ALPHA,EMB3003
2_Member	GO Biological Processes	GO:0019693	ribose phosphate metabolic process	-2.94752	-1.31448	7/272	822181,824599,833497,835369,839429,840346,843982	LTA2,WRI1,CAC2,PKP-BETA1,PDH-E1 ALPHA,EMB3003,HMG1
2_Member	GO Biological Processes	GO:0009117	nucleotide metabolic process	-2.92497	-1.295	8/355	822181,824599,833497,835369,839429,840112,840346,843982	LTA2,WRI1,CAC2,PKP-BETA1,PDH-E1 ALPHA,ATS1,EMB3003,HMG1
2_Member	GO Biological Processes	GO:0046034	ATP metabolic process	-2.92084	-1.29392	5/135	822181,824599,835369,839429,840346	LTA2,WRI1,PKP-BETA1,PDH-E1 ALPHA,EMB3003
2_Member	GO Biological Processes	GO:0006753	nucleoside phosphate metabolic process	-2.90179	-1.2779	8/358	822181,824599,833497,835369,839429,840112,840346,843982	LTA2,WRI1,CAC2,PKP-BETA1,PDH-E1 ALPHA,ATS1,EMB3003,HMG1
2_Member	GO Biological Processes	GO:0046700	heterocycle catabolic process	-2.89303	-1.27457	7/278	820530,822181,824599,835369,837068,839429,840346	VCS,LTA2,WRI1,PKP-BETA1,URH2,PDH-E1 ALPHA,EMB3003
2_Member	GO Biological Processes	GO:0009156	ribonucleoside monophosphate biosynthetic process	-2.89247	-1.27457	5/137	822181,824599,835369,839429,840346	LTA2,WRI1,PKP-BETA1,PDH-E1 ALPHA,EMB3003
2_Member	GO Biological Processes	GO:0044270	cellular nitrogen compound catabolic process	-2.86632	-1.25433	7/281	820530,822181,824599,835369,837068,839429,840346	VCS,LTA2,WRI1,PKP-BETA1,URH2,PDH-E1 ALPHA,EMB3003
2_Member	GO Biological Processes	GO:0016052	carbohydrate catabolic process	-2.83998	-1.23381	7/284	822181,824599,832312,835035,835369,839429,840346	LTA2,WRI1,INV-E,GH9A1,PKP-BETA1,PDH-E1 ALPHA,EMB3003
2_Member	GO Biological Processes	GO:0009124	nucleoside monophosphate biosynthetic process	-2.81016	-1.21542	5/143	822181,824599,835369,839429,840346	LTA2,WRI1,PKP-BETA1,PDH-E1 ALPHA,EMB3003
2_Member	GO Biological Processes	GO:0009205	purine ribonucleoside triphosphate metabolic process	-2.79683	-1.20491	5/144	822181,824599,835369,839429,840346	LTA2,WRI1,PKP-BETA1,PDH-E1 ALPHA,EMB3003
2_Member	GO Biological Processes	GO:0055086	nucleobase-containing small molecule metabolic process	-2.78718	-1.19936	9/462	822181,824599,833497,835369,837068,839429,840112,840346,843982	LTA2,WRI1,CAC2,PKP-BETA1,URH2,PDH-E1 ALPHA,ATS1,EMB3003,HMG1
2_Member	GO Biological Processes	GO:0009144	purine nucleoside triphosphate metabolic process	-2.75749	-1.17389	5/147	822181,824599,835369,839429,840346	LTA2,WRI1,PKP-BETA1,PDH-E1 ALPHA,EMB3003
2_Member	GO Biological Processes	GO:0009199	ribonucleoside triphosphate metabolic process	-2.69396	-1.1131	5/152	822181,824599,835369,839429,840346	LTA2,WRI1,PKP-BETA1,PDH-E1 ALPHA,EMB3003
2_Member	GO Biological Processes	GO:0019439	aromatic compound catabolic process	-2.64102	-1.06828	7/308	820530,822181,824599,835369,837068,839429,840346	VCS,LTA2,WRI1,PKP-BETA1,URH2,PDH-E1 ALPHA,EMB3003
2_Member	GO Biological Processes	GO:0009126	purine nucleoside monophosphate metabolic process	-2.59725	-1.02984	5/160	822181,824599,835369,839429,840346	LTA2,WRI1,PKP-BETA1,PDH-E1 ALPHA,EMB3003
2_Member	GO Biological Processes	GO:0009167	purine ribonucleoside monophosphate metabolic process	-2.59725	-1.02984	5/160	822181,824599,835369,839429,840346	LTA2,WRI1,PKP-BETA1,PDH-E1 ALPHA,EMB3003
2_Member	GO Biological Processes	GO:0009141	nucleoside triphosphate metabolic process	-2.58556	-1.02079	5/161	822181,824599,835369,839429,840346	LTA2,WRI1,PKP-BETA1,PDH-E1 ALPHA,EMB3003
2_Member	GO Biological Processes	GO:1901361	organic cyclic compound catabolic process	-2.57903	-1.01688	7/316	820530,822181,824599,835369,837068,839429,840346	VCS,LTA2,WRI1,PKP-BETA1,URH2,PDH-E1 ALPHA,EMB3003
2_Member	GO Biological Processes	GO:0009161	ribonucleoside monophosphate metabolic process	-2.40956	-0.870336	5/177	822181,824599,835369,839429,840346	LTA2,WRI1,PKP-BETA1,PDH-E1 ALPHA,EMB3003
2_Member	GO Biological Processes	GO:0009123	nucleoside monophosphate metabolic process	-2.34841	-0.82383	5/183	822181,824599,835369,839429,840346	LTA2,WRI1,PKP-BETA1,PDH-E1 ALPHA,EMB3003
2_Member	GO Biological Processes	GO:0051186	cofactor metabolic process	-2.02893	-0.560545	9/605	818937,822181,824599,830144,833497,835369,839429,840346,843982	BIO2,LTA2,WRI1,ABCD1,CAC2,PKP-BETA1,PDH-E1 ALPHA,EMB3003,HMG1
3_Summary	GO Biological Processes	GO:0046898	response to cycloheximide	-6.70942	-4.04111	3/3	817830,829390,840981,824079,840211,820530,832293,839314,820327,820398,829244,832171,836163,817386,831392,835369,837095,821807,842315,844381,818973,823405,828415,831889,816198,817646,820828,831597,831941,826624,829943,842681,819903,820732,830144,841993	LUH,LUG,SEU,RID3,PGY2,VCS,RIN1,PRP39,SPY,BIG,DCAF1,XIK,SIZ1,DRB2,AT5G15400,PKP-BETA1,POM1,TIC,AT1G60200,EMB2753,SSI2,ATMIN7,CRK8,EIN2,TRN1,VAR2,FAD5,ESP4,AT5G18230,AT4G10320,PCK1,AT1G63770,GSL10,TCP4,ABCD1,AT1G55460
3_Member	GO Biological Processes	GO:0046898	response to cycloheximide	-6.70942	-4.04111	3/3	817830,829390,840981	LUH,LUG,SEU
3_Member	GO Biological Processes	GO:0060992	response to fungicide	-6.70942	-4.04111	3/3	817830,829390,840981	LUH,LUG,SEU
3_Member	GO Biological Processes	GO:0071217	cellular response to external biotic stimulus	-6.70942	-4.04111	3/3	817830,829390,840981	LUH,LUG,SEU
3_Member	GO Biological Processes	GO:0010272	response to silver ion	-6.10923	-3.71838	3/4	817830,829390,840981	LUH,LUG,SEU
3_Member	GO Biological Processes	GO:1901654	response to ketone	-6.10923	-3.71838	3/4	817830,829390,840981	LUH,LUG,SEU
3_Member	GO Biological Processes	GO:1902183	regulation of shoot apical meristem development	-4.64332	-2.48431	3/10	817830,824079,829390	LUH,RID3,LUG
3_Member	GO Biological Processes	GO:0071216	cellular response to biotic stimulus	-4.38381	-2.25477	3/12	817830,829390,840981	LUH,LUG,SEU
3_Member	GO Biological Processes	GO:1902182	shoot apical meristem development	-4.27174	-2.23767	3/13	817830,824079,829390	LUH,RID3,LUG
3_Member	GO Biological Processes	GO:0009955	adaxial/abaxial pattern specification	-2.95312	-1.31699	3/35	817830,829390,840211	LUH,LUG,PGY2
3_Member	GO Biological Processes	GO:0048507	meristem development	-2.41261	-0.870897	6/254	817830,820530,824079,829390,832293,839314	LUH,VCS,RID3,LUG,RIN1,PRP39
3_Member	GO Biological Processes	GO:0048509	regulation of meristem development	-2.30318	-0.783378	4/117	817830,824079,829390,839314	LUH,RID3,LUG,PRP39
3_Member	GO Biological Processes	GO:0090567	reproductive shoot system development	-2.28746	-0.774717	9/550	817830,820327,820398,829244,829390,832171,832293,836163,840981	LUH,SPY,BIG,DCAF1,LUG,XIK,RIN1,SIZ1,SEU
3_Member	GO Biological Processes	GO:1901698	response to nitrogen compound	-2.25809	-0.747676	7/362	817386,817830,829390,831392,835369,837095,840981	DRB2,LUH,LUG,AT5G15400,PKP-BETA1,POM1,SEU
3_Member	GO Biological Processes	GO:0009414	response to water deprivation	-2.22645	-0.72136	7/367	817830,821807,829390,836163,837095,842315,844381	LUH,TIC,LUG,SIZ1,POM1,AT1G60200,EMB2753
3_Member	GO Biological Processes	GO:0009617	response to bacterium	-2.22204	-0.72136	8/463	817830,818973,823405,828415,829390,831889,836163,840981	LUH,SSI2,ATMIN7,CRK8,LUG,EIN2,SIZ1,SEU
3_Member	GO Biological Processes	GO:0009415	response to water	-2.177	-0.680296	7/375	817830,821807,829390,836163,837095,842315,844381	LUH,TIC,LUG,SIZ1,POM1,AT1G60200,EMB2753
3_Member	GO Biological Processes	GO:0009892	negative regulation of metabolic process	-2.17239	-0.677937	10/679	816198,817386,817646,817830,820530,820828,829390,831597,831941,840981	TRN1,DRB2,VAR2,LUH,VCS,FAD5,LUG,ESP4,AT5G18230,SEU
3_Member	GO Biological Processes	GO:0001666	response to hypoxia	-2.12998	-0.645536	3/68	817830,829390,840981	LUH,LUG,SEU
3_Member	GO Biological Processes	GO:0010038	response to metal ion	-2.09053	-0.613626	8/488	817830,826624,829390,829943,831889,835369,840981,842681	LUH,AT4G10320,LUG,PCK1,EIN2,PKP-BETA1,SEU,AT1G63770
3_Member	GO Biological Processes	GO:0036293	response to decreased oxygen levels	-2.01334	-0.547057	3/75	817830,829390,840981	LUH,LUG,SEU
3_Member	GO Biological Processes	GO:0050793	regulation of developmental process	-2.00356	-0.539367	10/720	817830,819903,820732,824079,829390,830144,836163,839314,840981,841993	LUH,GSL10,TCP4,RID3,LUG,ABCD1,SIZ1,PRP39,SEU,AT1G55460
4_Summary	GO Biological Processes	GO:0046488	phosphatidylinositol metabolic process	-6.66318	-4.02705	7/72	818514,820638,825146,836528,838868,843128,843440,819716,822181,824599,833497,835369,839429,840112,840346,843982,819887,830144	PGP1,AT3G14205,SAC9,PI-4KBETA1,ATSAC1,PIS1,FAB1C,AT3G05510,LTA2,WRI1,CAC2,PKP-BETA1,PDH-E1 ALPHA,ATS1,EMB3003,HMG1,SGT,ABCD1
4_Member	GO Biological Processes	GO:0046488	phosphatidylinositol metabolic process	-6.66318	-4.02705	7/72	818514,820638,825146,836528,838868,843128,843440	PGP1,AT3G14205,SAC9,PI-4KBETA1,ATSAC1,PIS1,FAB1C
4_Member	GO Biological Processes	GO:0019637	organophosphate metabolic process	-6.43973	-3.8456	16/585	818514,819716,820638,822181,824599,825146,833497,835369,836528,838868,839429,840112,840346,843128,843440,843982	PGP1,AT3G05510,AT3G14205,LTA2,WRI1,SAC9,CAC2,PKP-BETA1,PI-4KBETA1,ATSAC1,PDH-E1 ALPHA,ATS1,EMB3003,PIS1,FAB1C,HMG1
4_Member	GO Biological Processes	GO:0090407	organophosphate biosynthetic process	-6.42374	-3.8456	13/378	818514,820638,822181,824599,833497,835369,836528,838868,839429,840112,840346,843128,843982	PGP1,AT3G14205,LTA2,WRI1,CAC2,PKP-BETA1,PI-4KBETA1,ATSAC1,PDH-E1 ALPHA,ATS1,EMB3003,PIS1,HMG1
4_Member	GO Biological Processes	GO:0006644	phospholipid metabolic process	-6.383	-3.83119	10/207	818514,819716,820638,825146,836528,838868,840112,843128,843440,843982	PGP1,AT3G05510,AT3G14205,SAC9,PI-4KBETA1,ATSAC1,ATS1,PIS1,FAB1C,HMG1
4_Member	GO Biological Processes	GO:0046486	glycerolipid metabolic process	-6.32699	-3.8	9/161	818514,820638,824599,825146,836528,838868,840112,843128,843440	PGP1,AT3G14205,WRI1,SAC9,PI-4KBETA1,ATSAC1,ATS1,PIS1,FAB1C
4_Member	GO Biological Processes	GO:0006650	glycerophospholipid metabolic process	-6.1002	-3.71838	8/126	818514,820638,825146,836528,838868,840112,843128,843440	PGP1,AT3G14205,SAC9,PI-4KBETA1,ATSAC1,ATS1,PIS1,FAB1C
4_Member	GO Biological Processes	GO:0006661	phosphatidylinositol biosynthetic process	-5.81087	-3.46297	5/34	818514,820638,836528,838868,843128	PGP1,AT3G14205,PI-4KBETA1,ATSAC1,PIS1
4_Member	GO Biological Processes	GO:0045017	glycerolipid biosynthetic process	-5.65737	-3.33751	7/101	818514,820638,824599,836528,838868,840112,843128	PGP1,AT3G14205,WRI1,PI-4KBETA1,ATSAC1,ATS1,PIS1
4_Member	GO Biological Processes	GO:0046474	glycerophospholipid biosynthetic process	-5.3524	-3.06151	6/73	818514,820638,836528,838868,840112,843128	PGP1,AT3G14205,PI-4KBETA1,ATSAC1,ATS1,PIS1
4_Member	GO Biological Processes	GO:0008654	phospholipid biosynthetic process	-4.80277	-2.59388	7/136	818514,820638,836528,838868,840112,843128,843982	PGP1,AT3G14205,PI-4KBETA1,ATSAC1,ATS1,PIS1,HMG1
4_Member	KEGG Pathway	ath00564	Glycerophospholipid metabolism	-2.78571	-1.19936	4/86	818514,819716,840112,843128	PGP1,AT3G05510,ATS1,PIS1
4_Member	GO Biological Processes	GO:0030258	lipid modification	-2.50042	-0.946048	4/103	819887,830144,836528,843440	SGT,ABCD1,PI-4KBETA1,FAB1C
4_Member	KEGG Pathway	ath00562	Inositol phosphate metabolism	-2.12998	-0.645536	3/68	836528,843128,843440	PI-4KBETA1,PIS1,FAB1C
4_Member	KEGG Pathway	ath04070	Phosphatidylinositol signaling system	-2.12998	-0.645536	3/68	836528,843128,843440	PI-4KBETA1,PIS1,FAB1C
5_Summary	GO Biological Processes	GO:0016049	cell growth	-5.79807	-3.46297	13/430	819903,820398,829139,829390,829600,832171,835035,836163,836528,837095,837840,838868,843253,839816,841993,820063,820915	GSL10,BIG,VLN4,LUG,CAP1,XIK,GH9A1,SIZ1,PI-4KBETA1,POM1,DET3,ATSAC1,SIK1,ML5,AT1G55460,DEX1,KINESIN-13A
5_Member	GO Biological Processes	GO:0016049	cell growth	-5.79807	-3.46297	13/430	819903,820398,829139,829390,829600,832171,835035,836163,836528,837095,837840,838868,843253	GSL10,BIG,VLN4,LUG,CAP1,XIK,GH9A1,SIZ1,PI-4KBETA1,POM1,DET3,ATSAC1,SIK1
5_Member	GO Biological Processes	GO:0040007	growth	-5.08886	-2.81175	15/660	819903,820398,829139,829390,829600,832171,835035,836163,836528,837095,837840,838868,839816,841993,843253	GSL10,BIG,VLN4,LUG,CAP1,XIK,GH9A1,SIZ1,PI-4KBETA1,POM1,DET3,ATSAC1,ML5,AT1G55460,SIK1
5_Member	GO Biological Processes	GO:0060560	developmental growth involved in morphogenesis	-5.0279	-2.76415	11/360	819903,820398,829139,829390,829600,832171,835035,836163,836528,837840,838868	GSL10,BIG,VLN4,LUG,CAP1,XIK,GH9A1,SIZ1,PI-4KBETA1,DET3,ATSAC1
5_Member	GO Biological Processes	GO:0009826	unidimensional cell growth	-4.7012	-2.51001	10/320	819903,820398,829390,829600,832171,835035,836163,836528,837840,838868	GSL10,BIG,LUG,CAP1,XIK,GH9A1,SIZ1,PI-4KBETA1,DET3,ATSAC1
5_Member	GO Biological Processes	GO:0032989	cellular component morphogenesis	-4.66675	-2.48655	12/469	819903,820063,820398,820915,829390,829600,832171,835035,836163,836528,837840,838868	GSL10,DEX1,BIG,KINESIN-13A,LUG,CAP1,XIK,GH9A1,SIZ1,PI-4KBETA1,DET3,ATSAC1
5_Member	GO Biological Processes	GO:0048589	developmental growth	-4.48139	-2.34259	12/490	819903,820398,829139,829390,829600,832171,835035,836163,836528,837840,838868,841993	GSL10,BIG,VLN4,LUG,CAP1,XIK,GH9A1,SIZ1,PI-4KBETA1,DET3,ATSAC1,AT1G55460
5_Member	GO Biological Processes	GO:0000902	cell morphogenesis	-4.28359	-2.23767	11/434	819903,820398,820915,829390,829600,832171,835035,836163,836528,837840,838868	GSL10,BIG,KINESIN-13A,LUG,CAP1,XIK,GH9A1,SIZ1,PI-4KBETA1,DET3,ATSAC1
5_Member	GO Biological Processes	GO:0097435	supramolecular fiber organization	-2.04296	-0.572455	4/139	820915,829139,829600,835035	KINESIN-13A,VLN4,CAP1,GH9A1
6_Summary	GO Biological Processes	GO:0000271	polysaccharide biosynthetic process	-5.35375	-3.06151	9/211	817830,818447,819887,819903,825285,830090,834829,835035,837095,829943,837840,821807,829390,832312,820851,820915,831889,838868,820063	LUH,GAUT7,SGT,GSL10,GAUT1,CESA2,GAUT4,GH9A1,POM1,PCK1,DET3,TIC,LUG,INV-E,AT3G16060,KINESIN-13A,EIN2,ATSAC1,DEX1
6_Member	GO Biological Processes	GO:0000271	polysaccharide biosynthetic process	-5.35375	-3.06151	9/211	817830,818447,819887,819903,825285,830090,834829,835035,837095	LUH,GAUT7,SGT,GSL10,GAUT1,CESA2,GAUT4,GH9A1,POM1
6_Member	GO Biological Processes	GO:0016051	carbohydrate biosynthetic process	-4.81997	-2.59388	11/379	817830,818447,819887,819903,825285,829943,830090,834829,835035,837095,837840	LUH,GAUT7,SGT,GSL10,GAUT1,PCK1,CESA2,GAUT4,GH9A1,POM1,DET3
6_Member	GO Biological Processes	GO:0005976	polysaccharide metabolic process	-4.54205	-2.39326	12/483	817830,818447,819887,819903,821807,825285,829390,830090,832312,834829,835035,837095	LUH,GAUT7,SGT,GSL10,TIC,GAUT1,LUG,CESA2,INV-E,GAUT4,GH9A1,POM1
6_Member	GO Biological Processes	GO:0051274	beta-glucan biosynthetic process	-4.33785	-2.23767	5/67	819887,819903,830090,835035,837095	SGT,GSL10,CESA2,GH9A1,POM1
6_Member	GO Biological Processes	GO:0051273	beta-glucan metabolic process	-3.61673	-1.76897	5/95	819887,819903,830090,835035,837095	SGT,GSL10,CESA2,GH9A1,POM1
6_Member	GO Biological Processes	GO:0044264	cellular polysaccharide metabolic process	-3.56861	-1.73574	8/283	819887,819903,821807,825285,830090,832312,835035,837095	SGT,GSL10,TIC,GAUT1,CESA2,INV-E,GH9A1,POM1
6_Member	GO Biological Processes	GO:0030244	cellulose biosynthetic process	-3.55	-1.72198	4/54	819887,830090,835035,837095	SGT,CESA2,GH9A1,POM1
6_Member	GO Biological Processes	GO:0006073	cellular glucan metabolic process	-3.47956	-1.66713	7/221	819887,819903,821807,830090,832312,835035,837095	SGT,GSL10,TIC,CESA2,INV-E,GH9A1,POM1
6_Member	GO Biological Processes	GO:0044042	glucan metabolic process	-3.44431	-1.66638	7/224	819887,819903,821807,830090,832312,835035,837095	SGT,GSL10,TIC,CESA2,INV-E,GH9A1,POM1
6_Member	GO Biological Processes	GO:0033692	cellular polysaccharide biosynthetic process	-3.18077	-1.50232	6/179	819887,819903,825285,830090,835035,837095	SGT,GSL10,GAUT1,CESA2,GH9A1,POM1
6_Member	GO Biological Processes	GO:0009250	glucan biosynthetic process	-3.10192	-1.44023	5/123	819887,819903,830090,835035,837095	SGT,GSL10,CESA2,GH9A1,POM1
6_Member	GO Biological Processes	GO:0071554	cell wall organization or biogenesis	-2.9967	-1.35746	12/712	817830,818447,819903,820851,820915,825285,830090,831889,834829,835035,837095,838868	LUH,GAUT7,GSL10,AT3G16060,KINESIN-13A,GAUT1,CESA2,EIN2,GAUT4,GH9A1,POM1,ATSAC1
6_Member	GO Biological Processes	GO:0030243	cellulose metabolic process	-2.86215	-1.25308	4/82	819887,830090,835035,837095	SGT,CESA2,GH9A1,POM1
6_Member	GO Biological Processes	GO:0034637	cellular carbohydrate biosynthetic process	-2.6722	-1.09407	6/225	819887,819903,825285,830090,835035,837095	SGT,GSL10,GAUT1,CESA2,GH9A1,POM1
6_Member	GO Biological Processes	GO:0044262	cellular carbohydrate metabolic process	-2.37559	-0.848601	8/436	819887,819903,821807,825285,830090,832312,835035,837095	SGT,GSL10,TIC,GAUT1,CESA2,INV-E,GH9A1,POM1
6_Member	GO Biological Processes	GO:0045229	external encapsulating structure organization	-2.14204	-0.649817	9/580	817830,818447,819903,820063,825285,830090,831889,834829,835035	LUH,GAUT7,GSL10,DEX1,GAUT1,CESA2,EIN2,GAUT4,GH9A1
7_Summary	GO Biological Processes	GO:0048015	phosphatidylinositol-mediated signaling	-4.97058	-2.7198	3/8	825146,829059,836528	SAC9,VPS15,PI-4KBETA1
7_Member	GO Biological Processes	GO:0048015	phosphatidylinositol-mediated signaling	-4.97058	-2.7198	3/8	825146,829059,836528	SAC9,VPS15,PI-4KBETA1
7_Member	GO Biological Processes	GO:0048017	inositol lipid-mediated signaling	-4.64332	-2.48431	3/10	825146,829059,836528	SAC9,VPS15,PI-4KBETA1
8_Summary	KEGG Pathway	M00082	Fatty acid biosynthesis, initiation	-4.79636	-2.59388	3/9	817570,833497,840522	EMB3147,CAC2,ACC2
8_Member	KEGG Pathway	M00082	Fatty acid biosynthesis, initiation	-4.79636	-2.59388	3/9	817570,833497,840522	EMB3147,CAC2,ACC2
8_Member	KEGG Pathway	ath_M00082	Fatty acid biosynthesis, initiation	-4.79636	-2.59388	3/9	817570,833497,840522	EMB3147,CAC2,ACC2
9_Summary	GO Biological Processes	GO:0048827	phyllome development	-4.18598	-2.16415	12/526	817830,820530,820732,829244,829390,831889,832171,832312,836163,837068,840981,841765,819887,830850,834671,835045,835369,840346,844381	LUH,VCS,TCP4,DCAF1,LUG,EIN2,XIK,INV-E,SIZ1,URH2,SEU,PPC1,SGT,EMB2107,KASI,RUS6,PKP-BETA1,EMB3003,EMB2753
9_Member	GO Biological Processes	GO:0048827	phyllome development	-4.18598	-2.16415	12/526	817830,820530,820732,829244,829390,831889,832171,832312,836163,837068,840981,841765	LUH,VCS,TCP4,DCAF1,LUG,EIN2,XIK,INV-E,SIZ1,URH2,SEU,PPC1
9_Member	GO Biological Processes	GO:0010154	fruit development	-4.18298	-2.16415	15/791	817830,819887,820530,820732,829244,829390,830850,832171,832312,834671,835045,835369,840346,840981,844381	LUH,SGT,VCS,TCP4,DCAF1,LUG,EMB2107,XIK,INV-E,KASI,RUS6,PKP-BETA1,EMB3003,SEU,EMB2753
9_Member	GO Biological Processes	GO:0048366	leaf development	-4.14112	-2.12971	10/373	817830,820530,820732,829244,829390,831889,832171,832312,837068,841765	LUH,VCS,TCP4,DCAF1,LUG,EIN2,XIK,INV-E,URH2,PPC1
9_Member	GO Biological Processes	GO:0048316	seed development	-3.85329	-1.9461	14/752	817830,819887,820530,820732,829244,829390,830850,832312,834671,835045,835369,840346,840981,844381	LUH,SGT,VCS,TCP4,DCAF1,LUG,EMB2107,INV-E,KASI,RUS6,PKP-BETA1,EMB3003,SEU,EMB2753
9_Member	GO Biological Processes	GO:0009790	embryo development	-3.71366	-1.85568	12/591	817830,820530,820732,829244,829390,830850,832312,834671,835045,840346,840981,844381	LUH,VCS,TCP4,DCAF1,LUG,EMB2107,INV-E,KASI,RUS6,EMB3003,SEU,EMB2753
9_Member	GO Biological Processes	GO:0009793	embryo development ending in seed dormancy	-3.27467	-1.56796	11/568	817830,820530,820732,829244,830850,832312,834671,835045,840346,840981,844381	LUH,VCS,TCP4,DCAF1,EMB2107,INV-E,KASI,RUS6,EMB3003,SEU,EMB2753
10_Summary	GO Biological Processes	GO:0071496	cellular response to external stimulus	-4.12117	-2.12424	8/235	817830,829390,829943,832243,836163,840981,841765,841993	LUH,LUG,PCK1,AKINBETA1,SIZ1,SEU,PPC1,AT1G55460
10_Member	GO Biological Processes	GO:0071496	cellular response to external stimulus	-4.12117	-2.12424	8/235	817830,829390,829943,832243,836163,840981,841765,841993	LUH,LUG,PCK1,AKINBETA1,SIZ1,SEU,PPC1,AT1G55460
10_Member	GO Biological Processes	GO:0031669	cellular response to nutrient levels	-2.22388	-0.72136	5/196	829943,832243,836163,841765,841993	PCK1,AKINBETA1,SIZ1,PPC1,AT1G55460
11_Summary	GO Biological Processes	GO:0016192	vesicle-mediated transport	-3.9044	-1.98846	11/479	820572,822473,823405,824451,829059,831491,832505,835532,837791,843440,843603,829139	AT3G13670,AT3G28430,ATMIN7,VSR1,VPS15,AT5G16300,AT5G24350,CLUB,KEU,FAB1C,CKL2,VLN4
11_Member	GO Biological Processes	GO:0016192	vesicle-mediated transport	-3.9044	-1.98846	11/479	820572,822473,823405,824451,829059,831491,832505,835532,837791,843440,843603	AT3G13670,AT3G28430,ATMIN7,VSR1,VPS15,AT5G16300,AT5G24350,CLUB,KEU,FAB1C,CKL2
11_Member	GO Biological Processes	GO:0016482	cytosolic transport	-3.06798	-1.41283	3/32	829139,835532,843440	VLN4,CLUB,FAB1C
11_Member	GO Biological Processes	GO:0016197	endosomal transport	-2.43263	-0.888422	3/53	822473,835532,843440	AT3G28430,CLUB,FAB1C
12_Summary	GO Biological Processes	GO:0030154	cell differentiation	-3.90149	-1.98846	14/744	817830,819903,820327,820732,820915,822473,829139,829390,831889,832171,832293,836528,837095,840981,820530,824079,839314,820398,835369	LUH,GSL10,SPY,TCP4,KINESIN-13A,AT3G28430,VLN4,LUG,EIN2,XIK,RIN1,PI-4KBETA1,POM1,SEU,VCS,RID3,PRP39,BIG,PKP-BETA1
12_Member	GO Biological Processes	GO:0030154	cell differentiation	-3.90149	-1.98846	14/744	817830,819903,820327,820732,820915,822473,829139,829390,831889,832171,832293,836528,837095,840981	LUH,GSL10,SPY,TCP4,KINESIN-13A,AT3G28430,VLN4,LUG,EIN2,XIK,RIN1,PI-4KBETA1,POM1,SEU
12_Member	GO Biological Processes	GO:0009888	tissue development	-3.47449	-1.66713	12/628	817830,820530,820915,824079,829139,829390,831889,832171,832293,836528,837095,839314	LUH,VCS,KINESIN-13A,RID3,VLN4,LUG,EIN2,XIK,RIN1,PI-4KBETA1,POM1,PRP39
12_Member	GO Biological Processes	GO:0010015	root morphogenesis	-3.08066	-1.42225	7/258	820398,820530,829139,831889,832171,836528,837095	BIG,VCS,VLN4,EIN2,XIK,PI-4KBETA1,POM1
12_Member	GO Biological Processes	GO:0010053	root epidermal cell differentiation	-3.0548	-1.40288	5/126	829139,831889,832171,836528,837095	VLN4,EIN2,XIK,PI-4KBETA1,POM1
12_Member	GO Biological Processes	GO:0090627	plant epidermal cell differentiation	-2.66923	-1.0938	5/154	829139,831889,832171,836528,837095	VLN4,EIN2,XIK,PI-4KBETA1,POM1
12_Member	GO Biological Processes	GO:1905392	plant organ morphogenesis	-2.52332	-0.963783	8/412	820398,820530,820732,829139,831889,832171,836528,837095	BIG,VCS,TCP4,VLN4,EIN2,XIK,PI-4KBETA1,POM1
12_Member	GO Biological Processes	GO:0048764	trichoblast maturation	-2.47042	-0.921154	4/105	829139,831889,832171,836528	VLN4,EIN2,XIK,PI-4KBETA1
12_Member	GO Biological Processes	GO:0048765	root hair cell differentiation	-2.47042	-0.921154	4/105	829139,831889,832171,836528	VLN4,EIN2,XIK,PI-4KBETA1
12_Member	GO Biological Processes	GO:0048469	cell maturation	-2.45566	-0.908929	4/106	829139,831889,832171,836528	VLN4,EIN2,XIK,PI-4KBETA1
12_Member	GO Biological Processes	GO:0090558	plant epidermis development	-2.38787	-0.853583	6/257	820915,829139,831889,832171,836528,837095	KINESIN-13A,VLN4,EIN2,XIK,PI-4KBETA1,POM1
12_Member	GO Biological Processes	GO:0010054	trichoblast differentiation	-2.38419	-0.852356	4/111	829139,831889,832171,836528	VLN4,EIN2,XIK,PI-4KBETA1
12_Member	GO Biological Processes	GO:0071695	anatomical structure maturation	-2.28964	-0.774717	5/189	829139,831889,832171,835369,836528	VLN4,EIN2,XIK,PKP-BETA1,PI-4KBETA1
12_Member	GO Biological Processes	GO:0048767	root hair elongation	-2.2412	-0.7331	3/62	829139,832171,836528	VLN4,XIK,PI-4KBETA1
12_Member	GO Biological Processes	GO:0021700	developmental maturation	-2.1176	-0.636371	5/208	829139,831889,832171,835369,836528	VLN4,EIN2,XIK,PKP-BETA1,PI-4KBETA1
13_Summary	GO Biological Processes	GO:0045489	pectin biosynthetic process	-3.71411	-1.85568	4/49	817830,818447,825285,834829,829390	LUH,GAUT7,GAUT1,GAUT4,LUG
13_Member	GO Biological Processes	GO:0045489	pectin biosynthetic process	-3.71411	-1.85568	4/49	817830,818447,825285,834829	LUH,GAUT7,GAUT1,GAUT4
13_Member	GO Biological Processes	GO:0010393	galacturonan metabolic process	-2.37868	-0.849271	5/180	817830,818447,825285,829390,834829	LUH,GAUT7,GAUT1,LUG,GAUT4
14_Summary	GO Biological Processes	GO:0006636	unsaturated fatty acid biosynthetic process	-3.38873	-1.63178	3/25	818973,820387,820828,839053	SSI2,FAD2,FAD5,AT1G24360
14_Member	GO Biological Processes	GO:0006636	unsaturated fatty acid biosynthetic process	-3.38873	-1.63178	3/25	818973,820387,820828	SSI2,FAD2,FAD5
14_Member	GO Biological Processes	GO:0033559	unsaturated fatty acid metabolic process	-3.33734	-1.59648	3/26	818973,820387,820828	SSI2,FAD2,FAD5
14_Member	KEGG Pathway	ath01040	Biosynthesis of unsaturated fatty acids	-3.19512	-1.51324	3/29	818973,820387,839053	SSI2,FAD2,AT1G24360
15_Summary	GO Biological Processes	GO:0043467	regulation of generation of precursor metabolites and energy	-3.24069	-1.54834	3/28	817646,820828,824599	VAR2,FAD5,WRI1
15_Member	GO Biological Processes	GO:0043467	regulation of generation of precursor metabolites and energy	-3.24069	-1.54834	3/28	817646,820828,824599	VAR2,FAD5,WRI1
16_Summary	GO Biological Processes	GO:0009735	response to cytokinin	-3.16078	-1.48911	7/250	817646,819936,820327,831889,834671,835035,837095	VAR2,AT3G07480,SPY,EIN2,KASI,GH9A1,POM1
16_Member	GO Biological Processes	GO:0009735	response to cytokinin	-3.16078	-1.48911	7/250	817646,819936,820327,831889,834671,835035,837095	VAR2,AT3G07480,SPY,EIN2,KASI,GH9A1,POM1
17_Summary	GO Biological Processes	GO:0006109	regulation of carbohydrate metabolic process	-3.05053	-1.40181	4/73	817830,824599,837095,837840	LUH,WRI1,POM1,DET3
17_Member	GO Biological Processes	GO:0006109	regulation of carbohydrate metabolic process	-3.05053	-1.40181	4/73	817830,824599,837095,837840	LUH,WRI1,POM1,DET3
18_Summary	GO Biological Processes	GO:0006623	protein targeting to vacuole	-3.02844	-1.38291	3/33	824451,829059,831043,822473,816198,819857,829139,835532,836603,843440	VSR1,VPS15,AT5G11710,AT3G28430,TRN1,IMPA-1,VLN4,CLUB,LIP1,FAB1C
18_Member	GO Biological Processes	GO:0006623	protein targeting to vacuole	-3.02844	-1.38291	3/33	824451,829059,831043	VSR1,VPS15,AT5G11710
18_Member	GO Biological Processes	GO:0007034	vacuolar transport	-2.82342	-1.22014	4/84	822473,824451,829059,831043	AT3G28430,VSR1,VPS15,AT5G11710
18_Member	GO Biological Processes	GO:0072665	protein localization to vacuole	-2.81554	-1.21798	3/39	824451,829059,831043	VSR1,VPS15,AT5G11710
18_Member	GO Biological Processes	GO:0072666	establishment of protein localization to vacuole	-2.81554	-1.21798	3/39	824451,829059,831043	VSR1,VPS15,AT5G11710
18_Member	GO Biological Processes	GO:0046907	intracellular transport	-2.40005	-0.8633	10/629	816198,819857,822473,824451,829059,829139,831043,835532,836603,843440	TRN1,IMPA-1,AT3G28430,VSR1,VPS15,VLN4,AT5G11710,CLUB,LIP1,FAB1C
18_Member	GO Biological Processes	GO:0051649	establishment of localization in cell	-2.22032	-0.72136	10/668	816198,819857,822473,824451,829059,829139,831043,835532,836603,843440	TRN1,IMPA-1,AT3G28430,VSR1,VPS15,VLN4,AT5G11710,CLUB,LIP1,FAB1C
19_Summary	GO Biological Processes	GO:1903338	regulation of cell wall organization or biogenesis	-2.88232	-1.26738	3/37	817830,820851,820915	LUH,AT3G16060,KINESIN-13A
19_Member	GO Biological Processes	GO:1903338	regulation of cell wall organization or biogenesis	-2.88232	-1.26738	3/37	817830,820851,820915	LUH,AT3G16060,KINESIN-13A
20_Summary	GO Biological Processes	GO:0002376	immune system process	-2.51694	-0.959992	8/413	816580,818973,829943,831889,831979,832293,834307,836163	RPN1A,SSI2,PCK1,EIN2,AT5G18610,RIN1,AT5G42950,SIZ1
20_Member	GO Biological Processes	GO:0002376	immune system process	-2.51694	-0.959992	8/413	816580,818973,829943,831889,831979,832293,834307,836163	RPN1A,SSI2,PCK1,EIN2,AT5G18610,RIN1,AT5G42950,SIZ1
20_Member	GO Biological Processes	GO:0002252	immune effector process	-2.07841	-0.603652	3/71	818973,834307,836163	SSI2,AT5G42950,SIZ1
