# Supplementary material for: WRINKLED1 transcription factor orchestrates the regulation of carbon partitioning for C18:1 (oleic acid) accumulation in Siberian apricot kernel
Source: Sci Rep. 2019 Feb 25;9:2693. doi: 10.1038/s41598-019-39236-9 (PMC6389899; doi:10.1038/s41598-019-39236-9)
Supplement: Supplementary file 4 — Supplementary Table S3 [file 41598_2019_39236_MOESM4_ESM.xlsx]

## Sheet: PEPCK
		AS-85	AS-86
Factor or Site Name	Signal Sequence	Loc.(Str.)	Loc.(Str.)
GT1CONSENSUS	GRWAAW	-7(-)	-7(-)
INRNTPSADB	YTCANTYY	-10(+)	-10(+)
DOFCOREZM	AAAG	-28(+)	-28(+)
TAAAGSTKST1	TAAAG	-29(+)	-29(+)
DOFCOREZM	AAAG	-34(-)	-34(-)
TAAAGSTKST1	TAAAG	-34(-)	-34(-)
CARGCW8GAT	CWWWWWWWWG	-34(-)	-34(-)
CARGCW8GAT	CWWWWWWWWG	-34(+)	-34(+)
CARGNCAT	CCWWWWWWWWGG	-35(-)	-35(-)
CARGNCAT	CCWWWWWWWWGG	-35(+)	-35(+)
CACTFTPPCA1	YACT	-43(+)	-43(+)
SORLIP1AT	GCCAC	-45(+)	-45(+)
SORLIP2AT	GGGCC	-47(+)	-47(+)
GAREAT	TAACAAR	-55(+)	-55(+)
GT1CORE	GGTTAA	-58(+)	-58(+)
MYB1AT	WAACCA	-59(-)	-59(-)
WRKY71OS	TGAC	-81(+)	-81(+)
WBOXNTERF3	TGACY	-81(+)	-81(+)
ELRECOREPCRP1	TTGACC	-82(+)	-82(+)
WBOXATNPR1	TTGAC	-82(+)	-82(+)
WBBOXPCWRKY1	TTTGACY	-83(+)	-83(+)
SEF4MOTIFGM7S	RTTTTTR	-86(+)	-86(+)
CAATBOX1	CAAT	-88(+)	-88(+)
WBOXATNPR1	TTGAC	-90(-)	-90(-)
WRKY71OS	TGAC	-90(-)	-90(-)
ELRECOREPCRP1	TTGACC	-91(-)	-91(-)
WBOXNTERF3	TGACY	-91(-)	-91(-)
MYB1AT	WAACCA	-98(+)	-98(+)
GT1CORE	GGTTAA	-99(-)	-99(-)
UP2ATMSD	AAACCCTA	-105(-)	-105(-)
GATABOX	GATA	-107(+)	-107(+)
MYBST1	GGATA	-108(+)	-108(+)
NODCON2GM	CTCTT	-113(-)	-113(-)
OSE2ROOTNODULE	CTCTT	-113(-)	-113(-)
REALPHALGLHCB21	AACCAA	-117(+)	-117(+)
GTGANTG10	GTGA	-120(+)	-120(+)
CACTFTPPCA1	YACT	-121(-)	-121(-)
EBOXBNNAPA	CANNTG	-127(-)	-127(-)
MYCCONSENSUSAT	CANNTG	-127(-)	-127(-)
EBOXBNNAPA	CANNTG	-127(+)	-127(+)
MYCCONSENSUSAT	CANNTG	-127(+)	-127(+)
CACTFTPPCA1	YACT	-127(+)	-127(+)
GTGANTG10	GTGA	-128(-)	-128(-)
SORLIP3AT	CTCAAGTGA	-128(-)	-128(-)
GT1CONSENSUS	GRWAAW	-132(-)	-132(-)
GT1GMSCAM4	GAAAAA	-132(-)	-132(-)
-300ELEMENT	TGHAAARK	-133(-)	-133(-)
DOFCOREZM	AAAG	-133(-)	-133(-)
SEF4MOTIFGM7S	RTTTTTR	-142(+)	-142(+)
MYB1AT	WAACCA	-144(-)	-144(-)
REALPHALGLHCB21	AACCAA	-145(-)	-145(-)
CAATBOX1	CAAT	-146(-)	-146(-)
CCAATBOX1	CCAAT	-146(-)	-146(-)
POLASIG2	AATTAAA	-150(-)	-150(-)
AW-BOX	CNTNGNNNNNNNCG	-165(+)	-165(+)
GATABOX	GATA	-170(-)	-170(-)
MYBST1	GGATA	-170(-)	-170(-)
IBOXCORE	GATAA	-171(-)	-171(-)
SREATMSD	TTATCC	-171(+)	-171(+)
GT1CONSENSUS	GRWAAW	-172(-)	-172(-)
POLASIG3	AATAAT	-175(-)	-175(-)
HDZIP2ATATHB2	TAATMATTA	-177(-)	-177(-)
GT1CONSENSUS	GRWAAW	-179(+)	-179(+)
CAATBOX1	CAAT	-182(-)	-182(-)
CCAATBOX1	CCAAT	-182(-)	-182(-)
ARR1AT	NGATT	-184(+)	-184(+)
DOFCOREZM	AAAG	-187(+)	-187(+)
GTGANTG10	GTGA	-198(+)	-198(+)
MYBPZM	CCWACC	-207(-)	-207(-)
AMMORESIIUDCRNIA1	GGWAGGGT	-207(+)	-207(+)
LTRECOREATCOR15	CCGAC	-230(-)	-230(-)
CGACGOSAMY3	CGACG	-231(-)	-231(-)
ACGTATERD1	ACGT	-232(-)	-232(-)
ACGTATERD1	ACGT	-232(+)	-232(+)
CGCGBOXAT	VCGCGB	-241(-)	Missing
CGCGBOXAT	VCGCGB	-241(+)	Missing
MYBCORE	CNGTTR	-244(-)	-244(-)
SORLIP1AT	GCCAC	-248(-)	-248(-)
CACTFTPPCA1	YACT	-249(-)	-249(-)
EBOXBNNAPA	CANNTG	-251(-)	-251(-)
MYCCONSENSUSAT	CANNTG	-251(-)	-251(-)
EBOXBNNAPA	CANNTG	-251(+)	-251(+)
MYCCONSENSUSAT	CANNTG	-251(+)	-251(+)
POLLEN1LELAT52	AGAAA	-260(-)	-260(-)
CACTFTPPCA1	YACT	-269(+)	-269(+)
ARR1AT	NGATT	-273(+)	-273(+)
ARR1AT	NGATT	-283(-)	-283(-)
CAATBOX1	CAAT	-284(+)	-284(+)
CIACADIANLELHC	CAANNNNATC	-284(+)	-284(+)
CCAATBOX1	CCAAT	-285(+)	-285(+)
REALPHALGLHCB21	AACCAA	-287(+)	-287(+)
ARR1AT	NGATT	-298(-)	-298(-)
GATABOX	GATA	-301(+)	-301(+)
GT1CONSENSUS	GRWAAW	-301(+)	-301(+)
IBOXCORE	GATAA	-301(+)	-301(+)
CACTFTPPCA1	YACT	-307(+)	-307(+)
RYREPEATLEGUMINBOX	CATGCAY	-317(+)	Missing
RYREPEATGMGY2	CATGCAT	-317(+)	Missing
RYREPEATBNNAPA	CATGCA	-317(+)	Missing
RYREPEATBNNAPA	CATGCA	-319(-)	Missing
INTRONLOWER	TGCAGG	-321(-)	-321(-)
GATABOX	GATA	-331(+)	-331(+)
CAATBOX1	CAAT	-338(-)	-338(-)
CCAATBOX1	CCAAT	-338(-)	-338(-)
CGACGOSAMY3	CGACG	-371(-)	-371(-)
ACGTATERD1	ACGT	-372(-)	-372(-)
ACGTATERD1	ACGT	-372(+)	-372(+)
GATABOX	GATA	-375(+)	-375(+)
MYBST1	GGATA	-376(+)	-376(+)
ACGTATERD1	ACGT	-387(-)	-387(-)
ABRELATERD1	ACGTG	-387(+)	-387(+)
ACGTATERD1	ACGT	-387(+)	-387(+)
CACGTGMOTIF	CACGTG	-388(-)	-388(-)
EBOXBNNAPA	CANNTG	-388(-)	-388(-)
DPBFCOREDCDC3	ACACNNG	-388(-)	-388(-)
MYCCONSENSUSAT	CANNTG	-388(-)	-388(-)
ABRELATERD1	ACGTG	-388(-)	-388(-)
CACGTGMOTIF	CACGTG	-388(+)	-388(+)
EBOXBNNAPA	CANNTG	-388(+)	-388(+)
MYCCONSENSUSAT	CANNTG	-388(+)	-388(+)
ABRERATCAL	MACGYGB	-388(+)	-388(+)
ABRERATCAL	MACGYGB	-389(-)	-389(-)
DPBFCOREDCDC3	ACACNNG	-389(+)	-389(+)
CURECORECR	GTAC	-391(-)	-391(-)
CURECORECR	GTAC	-391(+)	-391(+)
GT1CONSENSUS	GRWAAW	-400(-)	-400(-)
EECCRCAH1	GANTTNC	-402(+)	-402(+)
GT1CONSENSUS	GRWAAW	-416(-)	-416(-)
ROOTMOTIFTAPOX1	ATATT	-418(+)	-418(+)
CAATBOX1	CAAT	-428(-)	-428(-)
CCAATBOX1	CCAAT	-428(-)	-428(-)
GT1CONSENSUS	GRWAAW	-437(+)	-437(+)
EBOXBNNAPA	CANNTG	-443(-)	-443(-)
MYCCONSENSUSAT	CANNTG	-443(-)	-443(-)
MYB2CONSENSUSAT	YAACKG	-443(-)	-443(-)
EBOXBNNAPA	CANNTG	-443(+)	-443(+)
MYBCORE	CNGTTR	-443(+)	-443(+)
MYCCONSENSUSAT	CANNTG	-443(+)	-443(+)
CACTFTPPCA1	YACT	-449(-)	-449(-)
MYBCORE	CNGTTR	-453(-)	-453(-)
RAV1AAT	CAACA	-453(+)	-453(+)
CURECORECR	GTAC	-458(-)	-458(-)
CURECORECR	GTAC	-458(+)	-458(+)
ACGTATERD1	ACGT	-460(-)	-460(-)
ACGTATERD1	ACGT	-460(+)	-460(+)
SEF4MOTIFGM7S	RTTTTTR	-490(+)	-490(+)
CARGCW8GAT	CWWWWWWWWG	-492(-)	-492(-)
CARGCW8GAT	CWWWWWWWWG	-492(+)	-492(+)
SP8BFIBSP8BIB	TACTATT	-494(+)	-494(+)
CACTFTPPCA1	YACT	-494(+)	-494(+)
EECCRCAH1	GANTTNC	-498(+)	-498(+)
ARR1AT	NGATT	-499(+)	-499(+)
RBCSCONSENSUS	AATCCAA	-501(-)	-501(-)
CAATBOX1	CAAT	-502(-)	-502(-)
CCAATBOX1	CCAAT	-502(-)	-502(-)
EBOXBNNAPA	CANNTG	-504(-)	-504(-)
MYCCONSENSUSAT	CANNTG	-504(-)	-504(-)
CAATBOX1	CAAT	-504(+)	-504(+)
EBOXBNNAPA	CANNTG	-504(+)	-504(+)
MYCCONSENSUSAT	CANNTG	-504(+)	-504(+)
ARR1AT	NGATT	-514(-)	-514(-)
RBCSCONSENSUS	AATCCAA	-514(+)	-514(+)
GT1CONSENSUS	GRWAAW	-531(+)	-531(+)
ASF1MOTIFCAMV	TGACG	-535(+)	-535(+)
WRKY71OS	TGAC	-535(+)	-535(+)
POLLEN1LELAT52	AGAAA	-541(+)	-541(+)
ARR1AT	NGATT	-558(-)	-558(-)
ACGTATERD1	ACGT	-565(-)	-565(-)
ACGTATERD1	ACGT	-565(+)	-565(+)
ABRELATERD1	ACGTG	-566(-)	-566(-)
RHERPATEXPA7	KCACGW	-567(+)	-567(+)
SEF4MOTIFGM7S	RTTTTTR	-577(-)	-577(-)
GT1CONSENSUS	GRWAAW	-579(+)	-579(+)
NODCON2GM	CTCTT	-583(-)	-583(-)
OSE2ROOTNODULE	CTCTT	-583(-)	-583(-)
DOFCOREZM	AAAG	-584(+)	-584(+)
TAAAGSTKST1	TAAAG	-585(+)	Missing
DOFCOREZM	AAAG	-589(+)	-589(+)
NTBBF1ARROLB	ACTTTA	-590(-)	Missing
TAAAGSTKST1	TAAAG	-590(+)	-590(+)
CACTFTPPCA1	YACT	-592(-)	-592(-)
GATABOX	GATA	-597(+)	-597(+)
MYBST1	GGATA	-598(+)	-598(+)
TATCCAOSAMY	TATCCA	-599(-)	-599(-)
CACTFTPPCA1	YACT	-612(+)	-612(+)
ARR1AT	NGATT	-623(-)	-623(-)
BOXIINTPATPB	ATAGAA	-627(+)	-627(+)
ROOTMOTIFTAPOX1	ATATT	-634(-)	-634(-)
CAATBOX1	CAAT	-643(+)	-643(+)
CGCGBOXAT	VCGCGB	-651(-)	-651(-)
ABRERATCAL	MACGYGB	-651(-)	-651(-)
CGCGBOXAT	VCGCGB	-651(+)	-651(+)
POLLEN1LELAT52	AGAAA	-661(-)	-661(-)
GT1CONSENSUS	GRWAAW	-663(-)	-663(-)
GT1GMSCAM4	GAAAAA	-663(-)	-663(-)
CGCGBOXAT	VCGCGB	-679(-)	-679(-)
CGCGBOXAT	VCGCGB	-679(+)	-679(+)
CGACGOSAMY3	CGACG	-681(+)	-681(+)
LTRECOREATCOR15	CCGAC	-682(+)	-682(+)
ARR1AT	NGATT	-703(-)	-703(-)
CAATBOX1	CAAT	-704(+)	-704(+)
CCAATBOX1	CCAAT	-705(+)	-705(+)
GTGANTG10	GTGA	-713(-)	-713(-)
SORLIP2AT	GGGCC	-718(+)	-718(+)
SITEIIATCYTC	TGGGCY	-719(+)	-719(+)
CACTFTPPCA1	YACT	-722(+)	-722(+)
CURECORECR	GTAC	-723(-)	-723(-)
CURECORECR	GTAC	-723(+)	-723(+)
CACTFTPPCA1	YACT	-724(-)	-724(-)
ARR1AT	NGATT	-729(-)	-729(-)
CAATBOX1	CAAT	-730(+)	-730(+)
CCAATBOX1	CCAAT	-731(+)	-731(+)
GATABOX	GATA	-734(-)	-734(-)
MYBST1	GGATA	-734(-)	-734(-)
TATCCAOSAMY	TATCCA	-734(+)	-734(+)
GATABOX	GATA	-736(+)	-736(+)
HEXAMERATH4	CCGTCG	-744(-)	-744(-)
CGACGOSAMY3	CGACG	-744(+)	-744(+)
CBFHV	RYCGAC	-746(+)	-746(+)
ARR1AT	NGATT	-747(-)	-747(-)
CAATBOX1	CAAT	-748(+)	-748(+)
GTGANTG10	GTGA	-764(+)	-764(+)
CAATBOX1	CAAT	-770(+)	-770(+)
CCAATBOX1	CCAAT	-771(+)	-771(+)
ANAERO2CONSENSUS	AGCAGC	-786(-)	-786(-)
ACGTATERD1	ACGT	-797(-)	-797(-)
ACGTATERD1	ACGT	-797(+)	-797(+)
ACGTABOX	TACGTA	-798(-)	-798(-)
ACGTABOX	TACGTA	-798(+)	-798(+)
CANBNNAPA	CNAACAC	-806(+)	-806(+)
AW-BOX	CNTNGNNNNNNNCG	-810(-)	-810(-)
CACTFTPPCA1	YACT	-817(-)	-817(-)
NODCON2GM	CTCTT	-828(+)	-828(+)
OSE2ROOTNODULE	CTCTT	-828(+)	-828(+)
SURECOREATSULTR11	GAGAC	-830(-)	-830(-)
ARFAT	TGTCTC	-831(+)	-831(+)
SEBFCONSSTPR10A	YTGTCWC	-832(+)	-832(+)
CAATBOX1	CAAT	-833(-)	-833(-)
S1FBOXSORPS1L21	ATGGTA	-837(-)	-837(-)
GT1CONSENSUS	GRWAAW	-839(-)	-839(-)
DOFCOREZM	AAAG	-840(-)	-840(-)
TAAAGSTKST1	TAAAG	-840(-)	-840(-)
NTBBF1ARROLB	ACTTTA	-841(+)	-841(+)
GT1CONSENSUS	GRWAAW	-849(-)	-849(-)
POLASIG2	AATTAAA	-853(-)	-853(-)
CAATBOX1	CAAT	-869(-)	-869(-)
SITEIIATCYTC	TGGGCY	-874(-)	-874(-)
ARR1AT	NGATT	-884(+)	-884(+)
TCA1MOTIF	TCATCTTCTT	-891(-)	-891(-)
GATABOX	GATA	-896(-)	-896(-)
IBOXCORE	GATAA	-897(-)	-897(-)
GT1CONSENSUS	GRWAAW	-898(-)	-898(-)
GATABOX	GATA	-909(-)	-909(-)
IBOXCORE	GATAA	-910(-)	-910(-)
GT1CONSENSUS	GRWAAW	-911(-)	-911(-)
CAATBOX1	CAAT	-914(+)	-914(+)
SEF4MOTIFGM7S	RTTTTTR	-921(+)	-921(+)
ROOTMOTIFTAPOX1	ATATT	-923(+)	-923(+)
MARTBOX	TTWTWTTWTT	-925(+)	-925(+)
GATABOX	GATA	-945(+)	-945(+)
MYBST1	GGATA	-946(+)	-946(+)
TATCCAOSAMY	TATCCA	-947(-)	-947(-)
TATCCAYMOTIFOSRAMY3D	TATCCAY	-948(-)	-948(-)
TATCCACHVAL21	TATCCAC	-948(-)	-948(-)
TATABOX5	TTATTT	-960(+)	-960(+)
CARGCW8GAT	CWWWWWWWWG	-961(-)	-961(-)
CARGCW8GAT	CWWWWWWWWG	-961(+)	-961(+)
ARR1AT	NGATT	-986(+)	-986(+)
NODCON2GM	CTCTT	-994(+)	-994(+)
OSE2ROOTNODULE	CTCTT	-994(+)	-994(+)

## Sheet: BS
		AS-85	AS-86
Factor or Site Name	Signal Sequence	Loc.(Str.)	Loc.(Str.)
NODCON2GM	CTCTT	-100(-)	-100(-)
OSE2ROOTNODULE	CTCTT	-100(-)	-100(-)
DOFCOREZM	AAAG	-101(+)	-101(+)
POLLEN1LELAT52	AGAAA	-108(-)	-108(-)
DOFCOREZM	AAAG	-109(-)	-109(-)
CACTFTPPCA1	YACT	-132(+)	-132(+)
GATABOX	GATA	-134(+)	-134(+)
MYBST1	GGATA	-135(+)	-135(+)
TATCCAOSAMY	TATCCA	-136(-)	-136(-)
AMYBOX2	TATCCAT	-137(-)	-137(-)
TATCCAYMOTIFOSRAMY3D	TATCCAY	-137(-)	-137(-)
CAATBOX1	CAAT	-145(+)	-145(+)
ARR1AT	NGATT	-148(-)	-148(-)
ACGTATERD1	ACGT	-158(-)	-158(-)
ACGTABREMOTIFA2OSEM	ACGTGKC	-158(+)	-158(+)
ABRELATERD1	ACGTG	-158(+)	-158(+)
ACGTATERD1	ACGT	-158(+)	-158(+)
GADOWNAT	ACGTGTC	-158(+)	-158(+)
CACGTGMOTIF	CACGTG	-159(-)	-159(-)
EBOXBNNAPA	CANNTG	-159(-)	-159(-)
DPBFCOREDCDC3	ACACNNG	-159(-)	-159(-)
MYCCONSENSUSAT	CANNTG	-159(-)	-159(-)
ABRELATERD1	ACGTG	-159(-)	-159(-)
CACGTGMOTIF	CACGTG	-159(+)	-159(+)
EBOXBNNAPA	CANNTG	-159(+)	-159(+)
MYCCONSENSUSAT	CANNTG	-159(+)	-159(+)
ABRERATCAL	MACGYGB	-159(+)	-159(+)
ABRERATCAL	MACGYGB	-160(-)	-160(-)
DPBFCOREDCDC3	ACACNNG	-160(+)	-160(+)
ACGTABREMOTIFA2OSEM	ACGTGKC	-161(-)	-161(-)
GADOWNAT	ACGTGTC	-161(-)	-161(-)
BIHD1OS	TGTCA	-162(-)	-162(-)
WRKY71OS	TGAC	-162(+)	-162(+)
GATABOX	GATA	-172(+)	-172(+)
GT1CONSENSUS	GRWAAW	-172(+)	-172(+)
IBOXCORE	GATAA	-172(+)	-172(+)
GATABOX	GATA	-176(-)	-176(-)
GTGANTG10	GTGA	-186(-)	-186(-)
AW-BOX	CNTNGNNNNNNNCG	-188(+)	-188(+)
POLASIG1	AATAAA	-195(-)	-195(-)
TATABOX2	TATAAAT	-201(+)	-201(+)
TATAPVTRNALEU	TTTATATA	-203(-)	-203(-)
TATABOX4	TATATAA	-203(+)	-203(+)
GATABOX	GATA	-207(+)	-207(+)
ANAERO3CONSENSUS	TCATCAC	-212(-)	-212(-)
GTGANTG10	GTGA	-212(+)	-212(+)
EBOXBNNAPA	CANNTG	-215(-)	-215(-)
MYCATRD22	CACATG	-215(-)	-215(-)
MYCCONSENSUSAT	CANNTG	-215(-)	-215(-)
EBOXBNNAPA	CANNTG	-215(+)	-215(+)
MYCCONSENSUSAT	CANNTG	-215(+)	-215(+)
MYCATERD1	CATGTG	-215(+)	-215(+)
RYREPEATBNNAPA	CATGCA	-217(-)	-217(-)
RYREPEATLEGUMINBOX	CATGCAY	-218(-)	-218(-)
RYREPEATGMGY2	CATGCAT	-218(-)	-218(-)
ROOTMOTIFTAPOX1	ATATT	-221(-)	-221(-)
CAATBOX1	CAAT	-222(+)	-222(+)
ROOTMOTIFTAPOX1	ATATT	-228(-)	-228(-)
TATABOX4	TATATAA	-238(+)	-238(+)
TATABOX4	TATATAA	-239(-)	-239(-)
DOFCOREZM	AAAG	-24(+)	-24(+)
TATAPVTRNALEU	TTTATATA	-240(+)	-240(+)
TATABOX2	TATAAAT	-241(-)	-241(-)
CAATBOX1	CAAT	-261(-)	-261(-)
ERELEE4	AWTTCAAA	-267(-)	-267(-)
ARR1AT	NGATT	-271(+)	-271(+)
DOFCOREZM	AAAG	-277(+)	-277(+)
ERELEE4	AWTTCAAA	-282(+)	-282(+)
CAATBOX1	CAAT	-283(+)	-283(+)
CCAATBOX1	CCAAT	-284(+)	-284(+)
GT1CONSENSUS	GRWAAW	-290(-)	-290(-)
AMYBOX1	TAACARA	-31(+)	-31(+)
MYBGAHV	TAACAAA	-31(+)	-31(+)
GAREAT	TAACAAR	-31(+)	-31(+)
DOFCOREZM	AAAG	-311(+)	-311(+)
TAAAGSTKST1	TAAAG	-312(+)	-312(+)
POLASIG1	AATAAA	-317(-)	-317(-)
GATABOX	GATA	-331(-)	-331(-)
IBOXCORE	GATAA	-332(-)	-332(-)
GT1CONSENSUS	GRWAAW	-333(-)	-333(-)
ROOTMOTIFTAPOX1	ATATT	-335(+)	-335(+)
GT1CONSENSUS	GRWAAW	-343(-)	-343(-)
GT1GMSCAM4	GAAAAA	-343(-)	-343(-)
DOFCOREZM	AAAG	-345(-)	-345(-)
PYRIMIDINEBOXOSRAMY1A	CCTTTT	-346(+)	-346(+)
CURECORECR	GTAC	-349(-)	-349(-)
CURECORECR	GTAC	-349(+)	-349(+)
LTRECOREATCOR15	CCGAC	-364(+)	-364(+)
GATABOX	GATA	-374(-)	-374(-)
MYBST1	GGATA	-374(-)	-374(-)
TATCCAYMOTIFOSRAMY3D	TATCCAY	-374(+)	-374(+)
TATCCAOSAMY	TATCCA	-374(+)	-374(+)
TATCCACHVAL21	TATCCAC	-374(+)	-374(+)
GATABOX	GATA	-383(-)	-383(-)
IBOXCORE	GATAA	-384(-)	-384(-)
GT1CONSENSUS	GRWAAW	-385(-)	-385(-)
GAREAT	TAACAAR	-391(-)	-391(-)
EBOXBNNAPA	CANNTG	-403(-)	-403(-)
MYCCONSENSUSAT	CANNTG	-403(-)	-403(-)
EBOXBNNAPA	CANNTG	-403(+)	-403(+)
MYCCONSENSUSAT	CANNTG	-403(+)	-403(+)
CAREOSREP1	CAACTC	-419(+)	-419(+)
GT1CONSENSUS	GRWAAW	-42(+)	-42(+)
POLLEN1LELAT52	AGAAA	-428(-)	-428(-)
DOFCOREZM	AAAG	-429(-)	-429(-)
NODCON2GM	CTCTT	-431(+)	-431(+)
OSE2ROOTNODULE	CTCTT	-431(+)	-431(+)
SURECOREATSULTR11	GAGAC	-433(-)	-433(-)
GATABOX	GATA	-439(-)	-439(-)
MYBST1	GGATA	-439(-)	-439(-)
REBETALGLHCB21	CGGATA	-439(-)	-439(-)
GTGANTG10	GTGA	-44(+)	-44(+)
CACTFTPPCA1	YACT	-45(-)	-45(-)
CAATBOX1	CAAT	-462(+)	-462(+)
-10PEHVPSBD	TATTCT	-468(-)	-468(-)
INRNTPSADB	YTCANTYY	-47(-)	-47(-)
DOFCOREZM	AAAG	-47(+)	-47(+)
TBOXATGAPB	ACTTTG	-48(-)	-48(-)
ROOTMOTIFTAPOX1	ATATT	-483(+)	-483(+)
ROOTMOTIFTAPOX1	ATATT	-484(-)	-484(-)
CAATBOX1	CAAT	-485(+)	-485(+)
CCAATBOX1	CCAAT	-486(+)	-486(+)
ARR1AT	NGATT	-492(-)	-492(-)
CAATBOX1	CAAT	-493(+)	-493(+)
ANAERO1CONSENSUS	AAACAAA	-503(+)	-503(+)
GTGANTG10	GTGA	-508(-)	-508(-)
WRKY71OS	TGAC	-509(-)	-509(-)
WBOXNTERF3	TGACY	-510(-)	-510(-)
EBOXBNNAPA	CANNTG	-517(-)	-517(-)
MYCCONSENSUSAT	CANNTG	-517(-)	-517(-)
EBOXBNNAPA	CANNTG	-517(+)	-517(+)
MYCCONSENSUSAT	CANNTG	-517(+)	-517(+)
ARR1AT	NGATT	-520(-)	-520(-)
CAATBOX1	CAAT	-521(+)	-521(+)
CACTFTPPCA1	YACT	-535(+)	-535(+)
CURECORECR	GTAC	-536(-)	-536(-)
CURECORECR	GTAC	-536(+)	-536(+)
CAATBOX1	CAAT	-539(-)	-539(-)
DOFCOREZM	AAAG	-552(-)	-552(-)
CAATBOX1	CAAT	-560(-)	-560(-)
CCAATBOX1	CCAAT	-560(-)	-560(-)
POLASIG1	AATAAA	-565(+)	-565(+)
TATABOX5	TTATTT	-566(-)	-566(-)
CACTFTPPCA1	YACT	-571(+)	-571(+)
CAATBOX1	CAAT	-574(+)	-574(+)
CCAATBOX1	CCAAT	-575(+)	-575(+)
SEF3MOTIFGM	AACCCA	-578(+)	-578(+)
GT1CORE	GGTTAA	-580(-)	-580(-)
DOFCOREZM	AAAG	-589(-)	-589(-)
TAAAGSTKST1	TAAAG	-589(-)	-589(-)
NTBBF1ARROLB	ACTTTA	-590(+)	-590(+)
MYBPZM	CCWACC	-604(-)	-604(-)
REALPHALGLHCB21	AACCAA	-606(-)	-606(-)
EBOXBNNAPA	CANNTG	-609(-)	-609(-)
MYCCONSENSUSAT	CANNTG	-609(-)	-609(-)
EBOXBNNAPA	CANNTG	-609(+)	-609(+)
MYCCONSENSUSAT	CANNTG	-609(+)	-609(+)
CACTFTPPCA1	YACT	-609(+)	-609(+)
SEF4MOTIFGM7S	RTTTTTR	-61(+)	-61(+)
DPBFCOREDCDC3	ACACNNG	-610(+)	-610(+)
CURECORECR	GTAC	-615(-)	-615(-)
CURECORECR	GTAC	-615(+)	-615(+)
INRNTPSADB	YTCANTYY	-632(+)	-632(+)
POLLEN1LELAT52	AGAAA	-635(-)	-635(-)
ARR1AT	NGATT	-642(-)	-642(-)
CAATBOX1	CAAT	-643(+)	-643(+)
DOFCOREZM	AAAG	-660(+)	-660(+)
NODCON1GM	AAAGAT	-660(+)	-660(+)
OSE1ROOTNODULE	AAAGAT	-660(+)	-660(+)
POLLEN1LELAT52	AGAAA	-662(+)	-662(+)
MYBATRD22	CTAACCA	-667(-)	-667(-)
MYB1AT	WAACCA	-667(-)	-667(-)
REALPHALGLHCB21	AACCAA	-668(-)	-668(-)
RAV1AAT	CAACA	-670(-)	-670(-)
DOFCOREZM	AAAG	-677(-)	-677(-)
POLLEN1LELAT52	AGAAA	-680(-)	-680(-)
GT1CONSENSUS	GRWAAW	-682(-)	-682(-)
GT1GMSCAM4	GAAAAA	-682(-)	-682(-)
CAATBOX1	CAAT	-686(+)	-686(+)
ARR1AT	NGATT	-701(+)	-701(+)
GTGANTG10	GTGA	-716(+)	-716(+)
CACTFTPPCA1	YACT	-717(-)	-717(-)
INRNTPSADB	YTCANTYY	-719(-)	-719(-)
DOFCOREZM	AAAG	-719(+)	-719(+)
TBOXATGAPB	ACTTTG	-720(-)	-720(-)
-300ELEMENT	TGHAAARK	-722(+)	-722(+)
PROLAMINBOXOSGLUB1	TGCAAAG	-722(+)	-722(+)
RYREPEATBNNAPA	CATGCA	-724(+)	-724(+)
GT1CONSENSUS	GRWAAW	-733(-)	-733(-)
CAATBOX1	CAAT	-735(+)	-735(+)
ARR1AT	NGATT	-738(-)	-738(-)
CAATBOX1	CAAT	-739(+)	-739(+)
RYREPEATBNNAPA	CATGCA	-74(-)	-74(-)
CCAATBOX1	CCAAT	-740(+)	-740(+)
REALPHALGLHCB21	AACCAA	-742(+)	-742(+)
MYB1AT	WAACCA	-743(+)	-743(+)
ACGTATERD1	ACGT	-759(-)	-759(-)
ACGTATERD1	ACGT	-759(+)	-759(+)
INTRONLOWER	TGCAGG	-76(-)	-76(-)
ACGTABOX	TACGTA	-760(-)	-760(-)
ACGTABOX	TACGTA	-760(+)	-760(+)
DOFCOREZM	AAAG	-763(-)	-763(-)
TAAAGSTKST1	TAAAG	-763(-)	-763(-)
NTBBF1ARROLB	ACTTTA	-764(+)	-764(+)
GT1CORE	GGTTAA	-769(+)	-769(+)
CAATBOX1	CAAT	-774(-)	-774(-)
CCAATBOX1	CCAAT	-774(-)	-774(-)
POLASIG3	AATAAT	-777(-)	-777(-)
ROOTMOTIFTAPOX1	ATATT	-779(+)	-779(+)
CIACADIANLELHC	CAANNNNATC	-780(-)	-780(-)
GATABOX	GATA	-780(+)	-780(+)
DOFCOREZM	AAAG	-783(+)	-783(+)
NODCON1GM	AAAGAT	-783(+)	-783(+)
OSE1ROOTNODULE	AAAGAT	-783(+)	-783(+)
ACGTATERD1	ACGT	-802(-)	-802(-)
ACGTATERD1	ACGT	-802(+)	-802(+)
ABRELATERD1	ACGTG	-803(-)	-803(-)
T/GBOXATPIN2	AACGTG	-803(-)	-803(-)
QARBNEXTA	AACGTGT	-804(-)	-804(-)
ABRERATCAL	MACGYGB	-804(-)	-804(-)
-300CORE	TGTAAAG	-808(-)	-808(-)
DOFCOREZM	AAAG	-808(-)	-808(-)
TAAAGSTKST1	TAAAG	-808(-)	-808(-)
-300ELEMENT	TGHAAARK	-809(-)	-809(-)
EMHVCHORD	TGTAAAGT	-809(-)	-809(-)
NTBBF1ARROLB	ACTTTA	-809(+)	-809(+)
GT1CONSENSUS	GRWAAW	-81(-)	-81(-)
GT1CONSENSUS	GRWAAW	-82(-)	-82(-)
ARR1AT	NGATT	-826(+)	-826(+)
CACTFTPPCA1	YACT	-834(+)	-834(+)
INTRONLOWER	TGCAGG	-838(-)	-838(-)
DOFCOREZM	AAAG	-846(-)	-846(-)
TBOXATGAPB	ACTTTG	-847(+)	-847(+)
CACTFTPPCA1	YACT	-848(+)	-848(+)
GTGANTG10	GTGA	-849(-)	-849(-)
INRNTPSADB	YTCANTYY	-850(+)	-850(+)
TATABOX5	TTATTT	-854(+)	-854(+)
POLASIG1	AATAAA	-855(-)	-855(-)
SEF4MOTIFGM7S	RTTTTTR	-858(+)	-858(+)
SEF4MOTIFGM7S	RTTTTTR	-872(-)	-872(-)
CACTFTPPCA1	YACT	-879(+)	-879(+)
CURECORECR	GTAC	-880(-)	-880(-)
CURECORECR	GTAC	-880(+)	-880(+)
CACTFTPPCA1	YACT	-883(-)	-883(-)
GTGANTG10	GTGA	-897(-)	-897(-)
WRKY71OS	TGAC	-898(-)	-898(-)
TGTCACACMCUCUMISIN	TGTCACA	-899(+)	-899(+)
BIHD1OS	TGTCA	-899(+)	-899(+)
SV40COREENHAN	GTGGWWHG	-905(+)	-905(+)
GT1CONSENSUS	GRWAAW	-915(+)	-915(+)
ARR1AT	NGATT	-920(-)	-920(-)
SV40COREENHAN	GTGGWWHG	-941(-)	-941(-)
DOFCOREZM	AAAG	-946(-)	-946(-)
DOFCOREZM	AAAG	-950(+)	-950(+)
GT1CONSENSUS	GRWAAW	-963(-)	-963(-)
GT1CONSENSUS	GRWAAW	-974(-)	-974(-)
CACTFTPPCA1	YACT	-977(-)	-977(-)
TATABOX5	TTATTT	-982(-)	-982(-)
MARTBOX	TTWTWTTWTT	-986(-)	-986(-)

## Sheet: SAD
		AS-85	AS-86
Factor or Site Name	Signal Sequence	Loc.(Str.)	Loc.(Str.)
CAATBOX1	ATATT	-14(+)	-14(+)
POLASIG2	ATATT	-25(-)	-25(-)
INRNTPSADB	TATTCT	-27(-)	-27(-)
GT1CONSENSUS	GTAC	-31(-)	-31(-)
GT1CONSENSUS	GTAC	-31(+)	-31(+)
EBOXBNNAPA	YACT	-35(+)	-35(+)
RAV1BAT	ATATT	-49(+)	-49(+)
MYCCONSENSUSAT	GATA	-50(+)	-50(+)
EBOXBNNAPA	GATA	-54(+)	-54(+)
MYCCONSENSUSAT	GGATA	-55(+)	-55(+)
BOXCPSAS1	TTWTWTTWTT	-69(+)	-69(+)
ARR1AT	TTWTWTTWTT	-70(+)	-70(+)
CAATBOX1	TTWTWTTWTT	-71(+)	-71(+)
CCAATBOX1	TTWTWTTWTT	-72(+)	-72(+)
REALPHALGLHCB21	TTWTWTTWTT	-73(+)	-73(+)
MYB1AT	TTWTWTTWTT	-74(+)	-74(+)
MARABOX1	TTWTWTTWTT	-75(+)	-75(+)
POLASIG1	TTWTWTTWTT	-76(+)	-76(+)
TATABOX5	TTWTWTTWTT	-77(+)	-77(+)
POLASIG1	TTATTT	-88(+)	-88(+)
CAATBOX1	AATAAT	-89(-)	-89(-)
CCAATBOX1	AATAAT	-92(-)	-92(-)
ACGTCBOX	CAACA	-98(-)	-98(-)
ACGTCBOX	YACT	-106(+)	-106(+)
ACGTATERD1	TGCAGG	-110(-)	-110(-)
ACGTATERD1	AAACAAA	-117(-)	-117(-)
GCCCORE	AAAG	-118(-)	-118(-)
NODCON2GM	TGGGCY	-122(+)	-122(+)
OSE2ROOTNODULE	AGAAA	-126(-)	-126(-)
DOFCOREZM	AAAG	-127(-)	-127(-)
MYBPZM	TATTCT	-131(+)	-131(+)
MYBPZM	ATATT	-132(+)	-132(+)
MYBPZM	CAAT	-142(-)	-142(-)
MYBPLANT	GANTTNC	-144(+)	-144(+)
REALPHALGLHCB21	YTCANTYY	-151(-)	-151(-)
MYB1AT	AGAAA	-158(+)	-158(+)
GATABOX	YACT	-168(+)	-168(+)
ARR1AT	AACGG	-178(+)	-178(+)
CAATBOX1	CNGTTR	-179(-)	-179(-)
TAAAGSTKST1	YAACKG	-179(+)	-179(+)
DOFCOREZM	NGATT	-182(-)	-182(-)
CACTFTPPCA1	CAAT	-183(+)	-183(+)
MYBST1	GATA	-186(-)	-186(-)
GATABOX	CNTNGNNNNNNNCG	-188(+)	-188(+)
GATABOX	GTGA	-196(+)	-196(+)
GTGANTG10	YACT	-197(-)	-197(-)
POLASIG2	AAAG	-210(+)	-210(+)
SEF4MOTIFGM7S	AAACAAA	-214(+)	-214(+)
SURECOREATSULTR11	RTTTTTR	-217(-)	-217(-)
DPBFCOREDCDC3	TAAAATAT	-225(-)	-225(-)
CANBNNAPA	ATATT	-225(+)	-225(+)
RAV1AAT	GATA	-232(+)	-232(+)
CANBNNAPA	AATTAAA	-256(+)	-256(+)
EBOXBNNAPA	AACCAA	-261(+)	-261(+)
CATATGGMSAUR	CAACA	-265(+)	-265(+)
MYCCONSENSUSAT	TTGAC	-267(-)	-267(-)
EBOXBNNAPA	TGAC	-267(-)	-267(-)
CATATGGMSAUR	TGTCA	-268(+)	-268(+)
MYCCONSENSUSAT	CAAT	-270(-)	-270(-)
DOFCOREZM	AATAAT	-273(-)	-273(-)
CARGCW8GAT	YACT	-282(+)	-282(+)
CARGCW8GAT	GANTTNC	-288(+)	-288(+)
BIHD1OS	NGATT	-289(+)	-289(+)
WRKY71OS	AAAG	-291(+)	-291(+)
CAATBOX1	AAAGAT	-291(+)	-291(+)
CCAATBOX1	AAAGAT	-291(+)	-291(+)
REALPHALGLHCB21	TTGAC	-309(-)	-309(-)
CURECORECR	TGAC	-309(-)	-309(-)
CURECORECR	TGACT	-310(-)	-310(-)
CAATBOX1	TGACY	-310(-)	-310(-)
CACTFTPPCA1	ACGT	-319(-)	-319(-)
CACTFTPPCA1	ACGT	-319(+)	-319(+)
BOXLCOREDCPAL	AACGTT	-320(-)	-320(-)
GTGANTG10	AACGTT	-320(+)	-320(+)
GT1CONSENSUS	AAAG	-340(-)	-340(-)
POLLEN1LELAT52	CAACA	-365(+)	-365(+)
CACTFTPPCA1	SCGAYNRNNNNNNNNNNNNNNNHD	-370(-)	-370(-)
DOFCOREZM	GRWAAW	-372(+)	-372(+)
RAV1AAT	GAAAAA	-372(+)	-372(+)
BIHD1OS	TTTTTTCC	-373(-)	-373(-)
WRKY71OS	GRWAAW	-373(+)	-373(+)
GTGANTG10	AAACAAA	-382(-)	-382(-)
GTGANTG10	NGATT	-386(+)	-386(+)
EBOXBNNAPA	AGCAGC	-404(-)	-404(-)
MYCCONSENSUSAT	GCCAC	-407(-)	-407(-)
EBOXBNNAPA	YACT	-411(-)	-411(-)
RAV1BAT	GRWAAW	-419(+)	-419(+)
MYCCONSENSUSAT	AGAAA	-452(-)	-452(-)
MYBST1	AAAG	-453(-)	-453(-)
GATABOX	AGAAA	-471(-)	-471(-)
GATABOX	TTATTT	-474(+)	-474(+)
CAATBOX1	AATAAT	-475(-)	-475(-)
CACTFTPPCA1	ATATT	-477(+)	-477(+)
MYBCORE	ATATT	-478(-)	-478(-)
MYB2CONSENSUSAT	AACGG	-494(+)	-494(+)
MYBCOREATCYCB1	CNGTTR	-495(-)	-495(-)
ROOTMOTIFTAPOX1	YAACKG	-495(+)	-495(+)
ROOTMOTIFTAPOX1	YACT	-497(-)	-497(-)
POLASIG3	CAAT	-550(-)	-550(-)
TATABOX5	GATA	-561(+)	-561(+)
POLLEN1LELAT52	GATA	-566(+)	-566(+)
DOFCOREZM	GGATA	-567(+)	-567(+)
POLLEN1LELAT52	CANNTG	-580(-)	-580(-)
GT1CONSENSUS	CANNTG	-580(-)	-580(-)
CACTFTPPCA1	CANNTG	-580(+)	-580(+)
SORLIP1AT	CACCTG	-580(+)	-580(+)
ANAERO2CONSENSUS	CANNTG	-580(+)	-580(+)
ARR1AT	GTGA	-581(-)	-581(-)
ANAERO1CONSENSUS	GTGA	-586(-)	-586(-)
PYRIMIDINEBOXHVEPB1	TGAC	-587(-)	-587(-)
GT1CONSENSUS	TGTCA	-588(+)	-588(+)
GT1CONSENSUS	CAACA	-616(-)	-616(-)
GT1GMSCAM4	AAAG	-620(-)	-620(-)
PRECONSCRHSP70A	YACT	-627(+)	-627(+)
RAV1AAT	AGAAA	-635(-)	-635(-)
DOFCOREZM	GRWAAW	-640(+)	-640(+)
ACGTTBOX	GTGA	-647(-)	-647(-)
ACGTTBOX	ACCWWCC	-661(+)	-661(+)
ACGTATERD1	YACT	-668(+)	-668(+)
ACGTATERD1	YACT	-674(-)	-674(-)
WBOXHVISO1	CAAT	-682(+)	-682(+)
WBOXNTERF3	GTAC	-685(-)	-685(-)
WBOXATNPR1	GTAC	-685(+)	-685(+)
WRKY71OS	AACCAA	-700(-)	-700(-)
DOFCOREZM	CAAT	-710(-)	-710(-)
NODCON1GM	CCAAT	-710(-)	-710(-)
OSE1ROOTNODULE	TGAC	-717(-)	-717(-)
ARR1AT	TGTCA	-718(+)	-718(+)
EECCRCAH1	AAAG	-726(-)	-726(-)
CACTFTPPCA1	CWWWWWWWWG	-726(-)	-726(-)
POLASIG3	CWWWWWWWWG	-726(+)	-726(+)
CAATBOX1	CANNTG	-732(-)	-732(-)
BIHD1OS	CATATG	-732(-)	-732(-)
WBOXATNPR1	CANNTG	-732(-)	-732(-)
WRKY71OS	CANNTG	-732(+)	-732(+)
RAV1AAT	CATATG	-732(+)	-732(+)
REALPHALGLHCB21	CANNTG	-732(+)	-732(+)
POLASIG2	CNAACAC	-738(+)	-738(+)
GATABOX	CAACA	-745(-)	-745(-)
LECPLEACS2	CNAACAC	-746(-)	-746(-)
ROOTMOTIFTAPOX1	ACACNNG	-749(-)	-749(-)
SEF4MOTIFGM7S	GAGAC	-753(+)	-753(+)
ANAERO1CONSENSUS	RTTTTTR	-762(-)	-762(-)
DOFCOREZM	AATTAAA	-765(+)	-765(+)
CACTFTPPCA1	GTGA	-794(-)	-794(-)
GTGANTG10	GATA	-798(-)	-798(-)
AW-BOX	GATA	-800(+)	-800(+)
GATABOX	GGATA	-801(+)	-801(+)
CAATBOX1	YACT	-808(-)	-808(-)
ARR1AT	AAAG	-813(+)	-813(+)
MYBCORE	TAAAG	-814(+)	-814(+)
MYB2CONSENSUSAT	CAAT	-825(-)	-825(-)
MYBCOREATCYCB1	NGATT	-827(+)	-827(+)
CACTFTPPCA1	GATA	-830(+)	-830(+)
POLLEN1LELAT52	WAACCA	-836(-)	-836(-)
INRNTPSADB	AACCAA	-837(-)	-837(-)
EECCRCAH1	MACCWAMC	-839(-)	-839(-)
CAATBOX1	CCWACC	-849(+)	-849(+)
ROOTMOTIFTAPOX1	CCWACC	-856(+)	-856(+)
-10PEHVPSBD	CCWACC	-863(+)	-863(+)
DOFCOREZM	AAAG	-911(-)	-911(-)
POLLEN1LELAT52	CTCTT	-918(+)	-918(+)
SITEIIATCYTC	CTCTT	-918(+)	-918(+)
DOFCOREZM	GCCGCC	-928(+)	-928(+)
ANAERO1CONSENSUS	ACGT	-936(-)	-936(-)
INTRONLOWER	ACGT	-936(+)	-936(+)
CACTFTPPCA1	GACGTC	-937(-)	-937(-)
RAV1AAT	GACGTC	-937(+)	-937(+)
POLASIG3	CAAT	-941(-)	-941(-)
POLASIG3	CCAAT	-941(-)	-941(-)
TATABOX5	AATAAA	-944(-)	-944(-)
MARTBOX	TTATTT	-947(+)	-947(+)
MARTBOX	AATAAAYAAA	-948(-)	-948(-)
MARTBOX	AATAAA	-948(-)	-948(-)
MARTBOX	WAACCA	-951(-)	-951(-)
MARTBOX	AACCAA	-952(-)	-952(-)
MARTBOX	CAAT	-953(-)	-953(-)
MARTBOX	CCAAT	-953(-)	-953(-)
MARTBOX	NGATT	-955(+)	-955(+)
MARTBOX	CTCCCAC	-960(-)	-960(-)
MYBST1	CANNTG	-963(-)	-963(-)
GATABOX	CACCTG	-963(-)	-963(-)
GATABOX	CANNTG	-963(-)	-963(-)
ROOTMOTIFTAPOX1	CANNTG	-963(+)	-963(+)
CACTFTPPCA1	CANNTG	-963(+)	-963(+)
CURECORECR	GRWAAW	-970(+)	-970(+)
CURECORECR	GRWAAW	-971(+)	-971(+)
-10PEHVPSBD	YTCANTYY	-979(-)	-979(-)
ROOTMOTIFTAPOX1	AATTAAA	-984(+)	-984(+)
ROOTMOTIFTAPOX1	CAAT	-985(+)	-985(+)
